# Supplementary material for: Distinct roles of COPI proteins attenuated in cell senescence
Source: Sci Adv. 2026 Jul 23;12(30):eaec2786. doi: 10.1126/sciadv.aec2786 (PMC13394425; doi:10.1126/sciadv.aec2786)
Supplement: Supplementary file 2 — Tables S1, S3 and S4 [file sciadv.aec2786_tables_s1_s3_and_s4.zip]

Archive with 3 entries (3 files):
- aec2786_table_s1.xlsx
- aec2786_table_s3.xlsx
- aec2786_table_s4.csv
