# Supplementary material for: Distinct roles of COPI proteins attenuated in cell senescence
Source: Sci Adv. 2026 Jul 23;12(30):eaec2786. doi: 10.1126/sciadv.aec2786 (PMC13394425; doi:10.1126/sciadv.aec2786)
Supplement: Supplementary file 2 — Tables S1, S3 and S4 [file sciadv.aec2786_tables_s1_s3_and_s4.zip › aec2786_table_s1.xlsx]

## Sheet: on-target-siRNA
SYMBOL	NCGCIDR	RPKM	SEQ	seed	viability	viability.seedcorrected	viability.z.seedcorrected	exosome	exosome.seedcorrected	exosome.z.seedcorrected	exosome.gespeRcorrected	exosome.z.gespeRcorrected	Gene.name
7A5	311360	NA	CAUUGAACUUUAGCAACUAtt	AGUUGC	78.4433	100	0.469858	6.3897	6.3897	0.332291	7.50531	0.323867	NA
7A5	323648	NA	GGAUGACAUAACUCAACUAtt	AGUUGA	70.0537	87.3768	-0.4064	5.04459	5.04459	0.269622	6.62617	0.286481	NA
7A5	335936	NA	CCAUCAAGGAGGGUCAGUAtt	ACUGAC	92.0855	100	0.469858	-6.17273	-6.17273	-0.253001	-7.18075	-0.300674	NA
A1BG	327997	-2.91716	GAGUCCGAAUCACUGCUGAtt	CAGCAG	74.552	85.7941	-0.516263	-3.66319	0	0.0345909	10.9884	0.47199	alpha-1-B glycoprotein [Source:HGNC Symbol;Acc:5]
A1BG	315709	-2.91716	GGAGGGCGACCAUGAGUUUtt	AACUCA	82.2888	96.9335	0.256995	0.29887	0.29887	0.0485155	10.5206	0.452096	alpha-1-B glycoprotein [Source:HGNC Symbol;Acc:5]
A1BG	303421	-2.91716	AGAGAGCUCUGUUUAAAAUtt	UUUUAA	76.1666	80.8791	-0.85745	-11.3239	-11.3239	-0.492999	-14.5598	-0.614477	alpha-1-B glycoprotein [Source:HGNC Symbol;Acc:5]
A1CF	305726	-3.0685	CGGUAACCCUUGGACAAGAtt	CUUGUC	71.8759	99.9676	0.467606	12.4841	4.60954	0.249353	19.6392	0.839877	APOBEC1 complementation factor [Source:HGNC Symbol;Acc:24086]
A1CF	330302	-3.0685	CAAUCAAGCAACUUAAUAAtt	UAUUAA	63.2803	100	0.469858	-33.4466	-12.9326	-0.567947	-12.3148	-0.519006	APOBEC1 complementation factor [Source:HGNC Symbol;Acc:24086]
A1CF	318014	-3.0685	GAAGAAAUCUUAUCGGAGAtt	CUCCGA	109.175	109.175	1.10674	2.03456	2.03456	0.129383	4.96006	0.215628	APOBEC1 complementation factor [Source:HGNC Symbol;Acc:24086]
A26B3	311103	NA	GUACUUGAUAGAUAUGGAAtt	UCCAUA	100.882	100.882	0.531065	16.0931	16.0931	0.784382	18.4319	0.788535	NA
A26B3	323391	NA	GGCUUAAAGUCAGUGAAAAtt	UUUCAC	95.4151	100	0.469858	-2.00277	0	0.0345909	10.2247	0.439513	NA
A26B3	335679	NA	GAUUCUGACUAAUAAACAAtt	UGUUUA	49.5667	97.0081	0.26217	-28.3977	-20.6215	-0.926181	-22.115	-0.935771	NA
A2BP1	276438	NA	GACAAAUGUUUGGUCAAUUtt	AUUGAC	38.6021	78.9989	-0.987968	9.57234	0	0.0345909	-5.46977	-0.227912	NA
A2BP1	286422	NA	GAUUUGGUUUCGUAACUUUtt	AAGUUA	93.2044	100	0.469858	3.92465	3.92465	0.217443	2.90579	0.128268	NA
A2BP1	296406	NA	AAAAGACCGUCAACCCUUAtt	AAGGGU	95.4172	100	0.469858	-11.2061	0	0.0345909	-1.13438	-0.0435452	NA
A2M	282685	4.48133	CAAUCGUCAUAAUGUCUAUtt	UAGACA	42.0569	59.696	-2.3279	16.5673	16.5673	0.806472	26.1669	1.11748	alpha-2-macroglobulin [Source:HGNC Symbol;Acc:7]
A2M	272701	4.48133	CGGAGACCGUACGAAAGUAtt	ACUUUC	32.928	71.732	-1.4924	53.9494	29.8604	1.42581	33.0652	1.41083	alpha-2-macroglobulin [Source:HGNC Symbol;Acc:7]
A2M	292669	4.48133	CAGUGAUGGUUAAGAACGAtt	CGUUCU	66	88.1631	-0.351817	1.40964	1.40964	0.100267	15.6133	0.66867	alpha-2-macroglobulin [Source:HGNC Symbol;Acc:7]
A2ML1	309865	-2.9633	CAACCAUCAAGGUCUAUGAtt	CAUAGA	94.994	100	0.469858	-19.3705	-6.53127	-0.269705	-10.8308	-0.455894	alpha-2-macroglobulin-like 1 [Source:HGNC Symbol;Acc:23336]
A2ML1	322153	-2.9633	CAAGGCUUAUGUUACGGUUtt	ACCGUA	83.8235	100	0.469858	-14.9368	-8.50408	-0.36162	-8.29941	-0.348246	alpha-2-macroglobulin-like 1 [Source:HGNC Symbol;Acc:23336]
A2ML1	334441	-2.9633	GCAAGUGUAUUUCCGCAUUtt	AUGCGG	84.7614	92.4411	-0.0548555	-1.44797	-1.44797	-0.032871	-1.32812	-0.0517842	alpha-2-macroglobulin-like 1 [Source:HGNC Symbol;Acc:23336]
A3GALT2	309477	-2.40255	CCAUUGGGCUGACUAUCUUtt	AGAUAG	58.3568	62.7423	-2.11644	23.9864	17.4919	0.849551	8.9216	0.384097	NA
A3GALT2	321765	-2.40255	GCACUUCAGCGGCACUUUUtt	AAAGUG	76.5262	94.699	0.101879	-18.4358	-17.8766	-0.798294	-2.65552	-0.108233	NA
A3GALT2	334053	-2.40255	AGCAAGAGGCUAGACAGCAtt	GCUGUC	67.8119	100	0.469858	14.2486	14.2486	0.698445	20.0915	0.85911	NA
A4GALT	296470	3.43406	CGUUUUUCGUCUCCAUCAUtt	UGAUGG	59.6443	98.8957	0.393199	-17.2427	0	0.0345909	4.20614	0.183567	alpha 1,4-galactosyltransferase [Source:HGNC Symbol;Acc:18149]
A4GALT	286486	3.43406	GGAUCGCACUCAUGUGGAAtt	UCCACA	78.5635	93.8039	0.039748	-12.4394	-12.0806	-0.528251	-17.8859	-0.755923	alpha 1,4-galactosyltransferase [Source:HGNC Symbol;Acc:18149]
A4GALT	276502	3.43406	CGGACUUCAUUGUUCUCAAtt	UGAGAA	52.8197	82.5104	-0.744208	-5.20744	-5.20744	-0.208028	0.555479	0.0283181	alpha 1,4-galactosyltransferase [Source:HGNC Symbol;Acc:18149]
A4GNT	296479	-2.86321	GUACUCUAGUAAUGGAAUAtt	AUUCCA	83.1737	100	0.469858	14.3641	0	0.0345909	5.08576	0.220974	alpha-1,4-N-acetylglucosaminyltransferase [Source:HGNC Symbol;Acc:17968]
A4GNT	286495	-2.86321	GGAAUGCAUGGAAAACUUUtt	AAGUUU	73.9779	97.482	0.295069	8.27263	8.27263	0.420019	2.53207	0.112375	alpha-1,4-N-acetylglucosaminyltransferase [Source:HGNC Symbol;Acc:17968]
A4GNT	276511	-2.86321	GGGUCUUACUGAUUCCACAtt	GUGGAA	58.6974	97.5051	0.296672	-29.192	-21.0216	-0.94482	-31.8413	-1.34939	alpha-1,4-N-acetylglucosaminyltransferase [Source:HGNC Symbol;Acc:17968]
AAAS	329085	4.66471	AAUUUGCCCAAGUCACAAAtt	UUGUGA	103.547	103.547	0.71609	19.5529	19.5529	0.945575	10.4449	0.448875	achalasia, adrenocortical insufficiency, alacrimia [Source:HGNC Symbol;Acc:13666]
AAAS	304509	4.66471	GGUACAGGAUGGUAAACCAtt	GGUUUA	69.9662	86.3721	-0.476141	25.1799	10.2712	0.513134	12.5287	0.537491	achalasia, adrenocortical insufficiency, alacrimia [Source:HGNC Symbol;Acc:13666]
AAAS	316797	4.66471	GCUGUUCACUGUAUUGGGAtt	CCCAAU	102.953	102.953	0.674836	-13.8198	0	0.0345909	4.72024	0.205429	achalasia, adrenocortical insufficiency, alacrimia [Source:HGNC Symbol;Acc:13666]
AACS	287044	1.25665	GGACUUCGGUGUGAAUGGUtt	CCAUUC	90.8348	100	0.469858	41.3232	9.85208	0.493606	16.6395	0.712309	acetoacetyl-CoA synthetase [Source:HGNC Symbol;Acc:21298]
AACS	277060	1.25665	GAGAUCGGGUUGUUGGUUAtt	AACCAA	114.94	114.94	1.50695	-14.4251	-9.26406	-0.397028	-10.7838	-0.453896	acetoacetyl-CoA synthetase [Source:HGNC Symbol;Acc:21298]
AACS	297028	1.25665	GGAACGAUGAGAACGGCAAtt	UGCCGU	80.5556	99.2032	0.414545	-38.8024	-28.4955	-1.29304	-30.0653	-1.27387	acetoacetyl-CoA synthetase [Source:HGNC Symbol;Acc:21298]
AADAC	272709	-3.03718	CUGUCAAUAUGAUCUCUUAtt	AAGAGA	88.9616	93.9282	0.0483737	10.7304	10.7304	0.534526	24.0993	1.02955	arylacetamide deacetylase [Source:HGNC Symbol;Acc:17]
AADAC	282693	-3.03718	CCACUGAUAGAUCACUUGAtt	CAAGUG	64.0621	80.266	-0.900005	-10.4785	0	0.0345909	-5.64651	-0.235429	arylacetamide deacetylase [Source:HGNC Symbol;Acc:17]
AADAC	292677	-3.03718	GGCUAAAGGAAAAUCUAUAtt	AUAGAU	91.7931	100	0.469858	11.7289	11.7289	0.58105	1.85192	0.0834507	arylacetamide deacetylase [Source:HGNC Symbol;Acc:17]
AADACL1	307172	NA	CAAUGAUCGUUAACAAUCAtt	GAUUGU	92.8428	100	0.469858	-18.4074	0	0.0345909	-1.9569	-0.0785237	NA
AADACL1	319460	NA	UGAGUAACCUGAUCCACUAtt	AGUGGA	110.499	110.499	1.19867	-13.8301	-4.03188	-0.153257	-8.76992	-0.368255	NA
AADACL1	331748	NA	GGCUUUCACGGAUGUAUGAtt	CAUACA	80.6171	94.2774	0.0726141	-10.9401	-5.07412	-0.201816	-2.25498	-0.0911998	NA
AADACL2	335872	-3.09945	GAUUAUACCCAACCACUUUtt	AAGUGG	96.7071	100	0.469858	5.89549	2.90973	0.170157	-0.846562	-0.0313053	arylacetamide deacetylase-like 2 [Source:HGNC Symbol;Acc:24427]
AADACL2	323584	-3.09945	CCUAUAUUCUUACUUGUCAtt	GACAAG	61.2144	90.2202	-0.209021	5.3618	0	0.0345909	2.42506	0.107824	arylacetamide deacetylase-like 2 [Source:HGNC Symbol;Acc:24427]
AADACL2	311296	-3.09945	GUAUAGAAAAGACUAUGUAtt	ACAUAG	106.05	106.05	0.889861	-13.9393	0	0.0345909	11.7283	0.503453	arylacetamide deacetylase-like 2 [Source:HGNC Symbol;Acc:24427]
AADACL3	321627	-2.7378	GCAAGUUACCUAAGCAUAAtt	UAUGCU	35.8555	53.0461	-2.78952	15.6012	6.05169	0.316543	10.131	0.435529	arylacetamide deacetylase-like 3 [Source:HGNC Symbol;Acc:32037]
AADACL3	309339	-2.7378	CCUGCAUCGUGAGCUGUGAtt	CACAGC	53.3483	69.8398	-1.62376	32.376	0	0.0345909	27.2452	1.16333	arylacetamide deacetylase-like 3 [Source:HGNC Symbol;Acc:32037]
AADACL3	333915	-2.7378	GUCUGGGAAAAGUACAGAAtt	UCUGUA	37.546	90.5768	-0.184265	-12.9769	-12.9769	-0.570011	-13.1664	-0.555222	arylacetamide deacetylase-like 3 [Source:HGNC Symbol;Acc:32037]
AADACL4	311160	-3.00125	GGUUUUCACGGAUCCAUUAtt	AAUGGA	94.0103	100	0.469858	-5.79674	0	0.0345909	23.6757	1.01153	arylacetamide deacetylase-like 4 [Source:HGNC Symbol;Acc:32038]
AADACL4	335736	-3.00125	CAAAAUGUCCCAUUACUUUtt	AAGUAA	74.87	92.6593	-0.0397069	-27.7114	-14.5091	-0.6414	-21.1274	-0.893771	arylacetamide deacetylase-like 4 [Source:HGNC Symbol;Acc:32038]
AADACL4	323448	-3.00125	CAUGAUAGCGUGAGAAUUAtt	AAUUCU	60.1404	82.1007	-0.77265	-18.087	-17.664	-0.788387	-13.8661	-0.584977	arylacetamide deacetylase-like 4 [Source:HGNC Symbol;Acc:32038]
AADAT	296153	2.12755	CAUUAACCAGUGAACGCAAtt	UGCGUU	90.2873	100	0.469858	-16.2667	-7.82816	-0.330129	-16.36	-0.691032	aminoadipate aminotransferase [Source:HGNC Symbol;Acc:17929]
AADAT	286169	2.12755	CCCUUAAUAGAGAGAGUUAtt	AACUCU	92.9282	100	0.469858	-1.66981	0	0.0345909	13.653	0.585306	aminoadipate aminotransferase [Source:HGNC Symbol;Acc:17929]
AADAT	276185	2.12755	GACAAGUGGUUAACUGGUUtt	ACCAGU	67.8316	100	0.469858	-3.80962	0	0.0345909	-2.43775	-0.0989722	aminoadipate aminotransferase [Source:HGNC Symbol;Acc:17929]
AAK1	269417	-2.19502	CGUGAGUAGCGGUGAUGUAtt	ACAUCA	94.2643	100	0.469858	-28.7321	-28.7321	-1.30406	-17.0276	-0.719422	AP2 associated kinase 1 [Source:HGNC Symbol;Acc:19679]
AAK1	279401	-2.19502	CCUCGGACCUCUCAACAAAtt	UUGUUG	50.4396	98.806	0.386976	39.3345	35.5862	1.69258	28.7605	1.22777	AP2 associated kinase 1 [Source:HGNC Symbol;Acc:19679]
AAK1	289385	-2.19502	GACAAGCAAUGGGAUGAAAtt	UUCAUC	92.1716	100	0.469858	-11.1276	-10.0515	-0.433714	-11.6569	-0.491025	AP2 associated kinase 1 [Source:HGNC Symbol;Acc:19679]
AAMP	315711	5.7379	AGAUUAUCGAGGUGGUAGAtt	CUACCA	77.3161	92.8394	-0.0272083	34.028	32.2535	1.53731	27.44	1.17161	angio-associated, migratory cell protein [Source:HGNC Symbol;Acc:18]
AAMP	303423	5.7379	AGAGAGCUGUGGUAGGCUAtt	AGCCUA	68.9007	75.6546	-1.22012	16.5414	16.5414	0.805265	26.4416	1.12915	angio-associated, migratory cell protein [Source:HGNC Symbol;Acc:18]
AAMP	327999	5.7379	CGCAGACUCUUAGGCAUCAtt	GAUGCC	23.417	66.3705	-1.86459	-14.5001	0	0.0345909	-1.28091	-0.0497763	angio-associated, migratory cell protein [Source:HGNC Symbol;Acc:18]
AANAT	292679	-3.19361	CCUUUGAGAUCGAGCGUGAtt	CACGCU	52.2069	82.3274	-0.756911	37.8508	18.6489	0.903456	37.7479	1.60997	aralkylamine N-acetyltransferase [Source:HGNC Symbol;Acc:19]
AANAT	272711	-3.19361	CGGCACUUCCUGACCCUAUtt	UAGGGU	44.247	73.5444	-1.3666	-28.9489	-23.284	-1.05023	-17.5225	-0.740467	aralkylamine N-acetyltransferase [Source:HGNC Symbol;Acc:19]
AANAT	282695	-3.19361	GAGCAGGGCUAAAUAAAGAtt	CUUUAU	93.364	100	0.469858	12.4832	0	0.0345909	24.2286	1.03505	aralkylamine N-acetyltransferase [Source:HGNC Symbol;Acc:19]
AARS	292681	5.74776	CCAUCUACGGUGACCUGAAtt	UCAGGU	77.6552	99.8313	0.458147	23.0565	2.94721	0.171904	7.62434	0.328929	alanyl-tRNA synthetase [Source:HGNC Symbol;Acc:20]
AARS	272713	5.74776	GGACUCCAGUGGUAGCUAUtt	UAGCUA	56.5014	75.9589	-1.19899	24.9462	24.9462	1.19685	32.4153	1.38319	alanyl-tRNA synthetase [Source:HGNC Symbol;Acc:20]
AARS	282697	5.74776	GCAAAGCCGAUGUCCAGAAtt	UCUGGA	77.9086	100	0.469858	13.2395	8.39894	0.425904	23.0748	0.985979	alanyl-tRNA synthetase [Source:HGNC Symbol;Acc:20]
AARS2	297057	2.53476	GGGACAGGCUGCAAAGAAAtt	UUCUUU	75.1894	93.3503	0.0082582	0.594794	0	0.0345909	-10.5259	-0.44293	alanyl-tRNA synthetase 2, mitochondrial [Source:HGNC Symbol;Acc:21022]
AARS2	277089	2.53476	CCAUCAUACCUUCUUUGAAtt	UCAAAG	64.9049	78.6453	-1.01251	3.74196	3.74196	0.208931	-0.222267	-0.00475645	alanyl-tRNA synthetase 2, mitochondrial [Source:HGNC Symbol;Acc:21022]
AARS2	287073	2.53476	GGACCAACUUCUACGCAGAtt	CUGCGU	55.9837	76.3871	-1.16927	-4.47998	0	0.0345909	9.06883	0.390358	alanyl-tRNA synthetase 2, mitochondrial [Source:HGNC Symbol;Acc:21022]
AARSD1	287425	4.86287	GCUGUGCACAUUGCCCAUAtt	AUGGGC	69.2353	100	0.469858	23.0143	11.2634	0.559359	19.4256	0.83079	alanyl-tRNA synthetase domain containing 1 [Source:HGNC Symbol;Acc:28417]
AARSD1	297409	4.86287	GACCAUCUAUUUAAGCUGAtt	CAGCUU	82.4495	100	0.469858	-23.3238	-14.0039	-0.617862	-24.4986	-1.03714	alanyl-tRNA synthetase domain containing 1 [Source:HGNC Symbol;Acc:28417]
AARSD1	277441	4.86287	GCCUGUGAAUGUCCGAGAAtt	UCUCGG	85.6023	100	0.469858	6.23744	0	0.0345909	-5.06149	-0.21055	alanyl-tRNA synthetase domain containing 1 [Source:HGNC Symbol;Acc:28417]
AASDH	298099	1.10003	GGGUCUAUGCAACACCGUUtt	ACGGUG	86.3538	100	0.469858	-39.348	-22.0522	-0.992836	-27.9671	-1.18464	aminoadipate-semialdehyde dehydrogenase [Source:HGNC Symbol;Acc:23993]
AASDH	288115	1.10003	GGACUACAGGGAUACCGAAtt	UCGGUA	98.0653	100	0.469858	-12.1199	-7.19547	-0.300651	-10.094	-0.424562	aminoadipate-semialdehyde dehydrogenase [Source:HGNC Symbol;Acc:23993]
AASDH	278131	1.10003	GGCGACCAUUUAUAGGAUUtt	AUCCUA	103.264	103.264	0.69641	-30.0157	-14.3705	-0.634941	-19.0511	-0.805476	aminoadipate-semialdehyde dehydrogenase [Source:HGNC Symbol;Acc:23993]
AASDHPPT	297161	3.66137	GAAACCCGAUGGAUCUAGAtt	CUAGAU	91.0985	100	0.469858	-28.9992	-14.5851	-0.644939	-23.0865	-0.977085	aminoadipate-semialdehyde dehydrogenase-phosphopantetheinyl transferase [Source:HGNC Symbol;Acc:14235]
AASDHPPT	277193	3.66137	CGGCUUGAAUUUGAUCUAUtt	UAGAUC	76.5328	94.1758	0.0655626	-33.7529	-30.1366	-1.36949	-19.2525	-0.814038	aminoadipate-semialdehyde dehydrogenase-phosphopantetheinyl transferase [Source:HGNC Symbol;Acc:14235]
AASDHPPT	287177	3.66137	CAUCGAAUCCUUACCCGAAtt	UCGGGU	36.3106	69.3552	-1.65739	14.7344	0	0.0345909	7.0712	0.305406	aminoadipate-semialdehyde dehydrogenase-phosphopantetheinyl transferase [Source:HGNC Symbol;Acc:14235]
AASS	285005	1.85958	GGAAUCUACUGGGAACAAAtt	UUGUUC	52.1379	90.1129	-0.216468	26.2961	14.0426	0.688847	-8.03784	-0.337123	aminoadipate-semialdehyde synthase [Source:HGNC Symbol;Acc:17366]
AASS	275021	1.85958	CAAUAUUGGAGCGAAUUAAtt	UAAUUC	80.669	100	0.469858	32.9561	30.3923	1.45059	32.7358	1.39682	aminoadipate-semialdehyde synthase [Source:HGNC Symbol;Acc:17366]
AASS	294989	1.85958	GGACGGUGUUAAGUCGUCAtt	GACGAC	101.05	100	0.469858	8.53737	0	0.0345909	3.88854	0.17006	aminoadipate-semialdehyde synthase [Source:HGNC Symbol;Acc:17366]
AATF	301183	NA	GGAAGGAUCAAACUACAAAtt	UUGUAG	90.4407	100	0.469858	-18.0057	-11.7124	-0.511099	-6.24889	-0.261045	apoptosis antagonizing transcription factor [Source:HGNC Symbol;Acc:19235]
AATF	299647	NA	GGUCAUUGGUAGGUCUUCAtt	GAAGAC	61.2655	98.2934	0.351389	0.777554	0	0.0345909	-0.955491	-0.0359376	apoptosis antagonizing transcription factor [Source:HGNC Symbol;Acc:19235]
AATF	302719	NA	GAACCGCACACUUCAGAAAtt	UUCUGA	79.2931	100	0.469858	0.0317566	0.0317566	0.0360705	4.80619	0.209084	apoptosis antagonizing transcription factor [Source:HGNC Symbol;Acc:19235]
AATK	289501	-2.89081	GCACCUUCAUCGCAACAAUtt	UUGUUG	35.1743	83.5406	-0.672694	48.6115	44.8632	2.1248	51.8578	2.21001	apoptosis-associated tyrosine kinase [Source:HGNC Symbol;Acc:21]
AATK	279517	-2.89081	CGGUUCCGCUGAGAUCAGAtt	CUGAUC	57.0743	66.4073	-1.86203	12.0191	12.0191	0.59457	14.635	0.627067	apoptosis-associated tyrosine kinase [Source:HGNC Symbol;Acc:21]
AATK	269533	-2.89081	GGUGAAGAUUGGUGACUAUtt	UAGUCA	46.8828	64.4713	-1.99642	8.98864	0	0.0345909	-3.13713	-0.128714	apoptosis-associated tyrosine kinase [Source:HGNC Symbol;Acc:21]
ABAT	289592	-2.95744	ACCGAAUGCUGGAUCUUUAtt	AAAGAU	100.107	100.107	0.477302	22.5727	0.567764	0.0610434	18.3985	0.787114	4-aminobutyrate aminotransferase [Source:HGNC Symbol;Acc:23]
ABAT	269624	-2.95744	GCAAUUACCUGGUUGAUGUtt	CAUCAA	88.8778	100	0.469858	33.9461	10.0633	0.503447	14.8184	0.634866	4-aminobutyrate aminotransferase [Source:HGNC Symbol;Acc:23]
ABAT	279608	-2.95744	GCCUAGAUCUCAGGAGUUAtt	AACUCC	106.635	106.635	0.930415	19.6155	8.34256	0.423277	26.8976	1.14855	4-aminobutyrate aminotransferase [Source:HGNC Symbol;Acc:23]
ABCA1	292683	-0.010817	CUGUAUGGGUGGUCAAUCAtt	GAUUGA	61.0345	90.1355	-0.214903	3.26552	3.26552	0.186734	7.29284	0.314832	ATP-binding cassette, sub-family A (ABC1), member 1 [Source:HGNC Symbol;Acc:29]
ABCA1	282699	-0.010817	GCAGAUCGAUUUCUCAACAtt	GUUGAG	61.4766	88.9851	-0.29476	51.169	51.169	2.41859	51.8725	2.21063	ATP-binding cassette, sub-family A (ABC1), member 1 [Source:HGNC Symbol;Acc:29]
ABCA1	272715	-0.010817	CCAUCGAUGUCUCUGCUAUtt	UAGCAG	70.8138	100	0.469858	8.1772	3.83567	0.213297	7.13724	0.308215	ATP-binding cassette, sub-family A (ABC1), member 1 [Source:HGNC Symbol;Acc:29]
ABCA10	275359	-3.23899	GAGCGAGUUUUACCUGAUAtt	AUCAGG	106.496	106.496	0.920755	8.19068	0	0.0345909	-5.82879	-0.24318	ATP-binding cassette, sub-family A (ABC1), member 10 [Source:HGNC Symbol;Acc:30]
ABCA10	295327	-3.23899	GGAGUUAUAUUUAGUGAUAtt	AUCACU	83.5709	100	0.469858	-7.91157	-7.91157	-0.334015	-11.4461	-0.482064	ATP-binding cassette, sub-family A (ABC1), member 10 [Source:HGNC Symbol;Acc:30]
ABCA10	285343	-3.23899	GGAGCAUAAAGUAGACCGAtt	CGGUCU	79.4506	93.5248	0.0203702	18.855	9.14144	0.460497	4.86907	0.211758	ATP-binding cassette, sub-family A (ABC1), member 10 [Source:HGNC Symbol;Acc:30]
ABCA12	295963	-3.07326	GCAUGGAUCCGAAGUCGAAtt	UCGACU	100.785	100.785	0.524322	14.2084	6.68395	0.346001	16.0901	0.688945	ATP-binding cassette, sub-family A (ABC1), member 12 [Source:HGNC Symbol;Acc:14637]
ABCA12	275995	-3.07326	GCCUAAUGAUCCGACUUUAtt	AAAGUC	90.7858	100	0.469858	13.4573	13.4573	0.661574	27.4905	1.17376	ATP-binding cassette, sub-family A (ABC1), member 12 [Source:HGNC Symbol;Acc:14637]
ABCA12	285979	-3.07326	GGGUAUCACCUCACGCUUAtt	AAGCGU	70.17	92.557	-0.0468056	13.2741	13.2741	0.653042	24.6005	1.05086	ATP-binding cassette, sub-family A (ABC1), member 12 [Source:HGNC Symbol;Acc:14637]
ABCA13	298227	-2.92712	CAUAGAUUUUGUACGUUUAtt	AAACGU	95.4513	100	0.469858	-22.3897	-3.59646	-0.132971	-5.70085	-0.237739	ATP-binding cassette, sub-family A (ABC1), member 13 [Source:HGNC Symbol;Acc:14638]
ABCA13	288243	-2.92712	GGCAUAAGAUAUUACCGUUtt	ACGGUA	47.069	61.82	-2.18046	-7.09853	0	0.0345909	3.60761	0.158114	ATP-binding cassette, sub-family A (ABC1), member 13 [Source:HGNC Symbol;Acc:14638]
ABCA13	278259	-2.92712	CCCAUAAUGUUGCUAGACUtt	GUCUAG	34.3234	49.1796	-3.05792	-43.1559	-43.1559	-1.97607	-38.8302	-1.6466	ATP-binding cassette, sub-family A (ABC1), member 13 [Source:HGNC Symbol;Acc:14638]
ABCA17	313753	NA	GCUUGUCCAGUUUAUCAAUtt	UUGAUA	80.8554	90.689	-0.176476	3.87039	3.87039	0.214915	6.15004	0.266233	NA
ABCA17	326041	NA	CGUGGGAAAUCACACCAUAtt	AUGGUG	63.2622	99.6004	0.442123	2.66463	0	0.0345909	-7.61585	-0.319177	NA
ABCA17	338329	NA	CCAUGUUGACAGUCAGAGAtt	CUCUGA	95.9381	100	0.469858	-32.6355	-14.6661	-0.648715	-24.2514	-1.02662	NA
ABCA2	282701	3.66358	CAGGUUUUCUACAACAACAtt	GUUGUU	30.1063	70.935	-1.54773	65.0017	40.5145	1.92219	36.547	1.5589	ATP-binding cassette, sub-family A (ABC1), member 2 [Source:HGNC Symbol;Acc:32]
ABCA2	292685	3.66358	AACUUGUCGCUGCCCAAUAtt	AUUGGG	70.1379	84.8176	-0.584051	23.9103	5.11909	0.273093	16.2064	0.693892	ATP-binding cassette, sub-family A (ABC1), member 2 [Source:HGNC Symbol;Acc:32]
ABCA2	272717	3.66358	ACGAGUACAUCAACGAGUAtt	ACUCGU	59.5884	84.5587	-0.60202	17.6204	17.6204	0.855537	20.3421	0.869768	ATP-binding cassette, sub-family A (ABC1), member 2 [Source:HGNC Symbol;Acc:32]
ABCA3	282703	0.167268	GGACGUACAGUGGUGGUAAtt	UACCAC	78.713	100	0.469858	-19.7183	0	0.0345909	-6.91377	-0.28932	ATP-binding cassette, sub-family A (ABC1), member 3 [Source:HGNC Symbol;Acc:33]
ABCA3	272719	0.167268	CCAUCAAGAGGUUCCCGUAtt	ACGGGA	72.4977	100	0.469858	16.3365	16.3365	0.795719	26.6235	1.13689	ATP-binding cassette, sub-family A (ABC1), member 3 [Source:HGNC Symbol;Acc:33]
ABCA3	292687	0.167268	GGGCGAAGGUUUUCGGUAUtt	UACCGA	87.1724	97.0579	0.265627	4.2025	4.2025	0.230388	8.85084	0.381088	ATP-binding cassette, sub-family A (ABC1), member 3 [Source:HGNC Symbol;Acc:33]
ABCA4	282733	-2.44875	GCAGCACGAAGGAUACUGAtt	CAGUAU	80.0919	100	0.469858	10.7642	10.7642	0.536105	10.4734	0.450089	ATP-binding cassette, sub-family A (ABC1), member 4 [Source:HGNC Symbol;Acc:34]
ABCA4	292717	-2.44875	GGCUAUAUCGUCACAAUGAtt	CAUUGU	78.6897	100	0.469858	-4.9979	-4.9979	-0.198265	11.823	0.507483	ATP-binding cassette, sub-family A (ABC1), member 4 [Source:HGNC Symbol;Acc:34]
ABCA4	272749	-2.44875	GCACGGAAAUUCUACAAGAtt	CUUGUA	78.2039	90.5975	-0.182829	9.62417	9.62417	0.482988	15.7937	0.676342	ATP-binding cassette, sub-family A (ABC1), member 4 [Source:HGNC Symbol;Acc:34]
ABCA5	285548	0.810854	GUAUCGGAACAGUACAACAtt	GUUGUA	86.6205	100	0.469858	7.03227	0	0.0345909	-9.77174	-0.410859	ATP-binding cassette, sub-family A (ABC1), member 5 [Source:HGNC Symbol;Acc:35]
ABCA5	295532	0.810854	GAGAGAUCUUAGGACUAUUtt	AUAGUC	111.758	111.758	1.28609	-22.4317	-22.4317	-1.01052	-16.9207	-0.714875	ATP-binding cassette, sub-family A (ABC1), member 5 [Source:HGNC Symbol;Acc:35]
ABCA5	275564	0.810854	CUUUCAACGAAGUCUAAAAtt	UUUAGA	48.4335	62.5986	-2.12642	-66.734	-53.3698	-2.45195	-49.1792	-2.08671	ATP-binding cassette, sub-family A (ABC1), member 5 [Source:HGNC Symbol;Acc:35]
ABCA6	295530	-3.08641	CCAUCACUUUAAUCAAUCAtt	GAUUGA	61.6696	90.7706	-0.170814	-6.30239	-5.10737	-0.203365	-4.49502	-0.18646	ATP-binding cassette, sub-family A (ABC1), member 6 [Source:HGNC Symbol;Acc:36]
ABCA6	275562	-3.08641	GGACUAAUGCUAAGGUUAUtt	UAACCU	77.7	98.3014	0.351944	-46.5762	-24.0258	-1.08479	-25.0714	-1.06149	ATP-binding cassette, sub-family A (ABC1), member 6 [Source:HGNC Symbol;Acc:36]
ABCA6	285546	-3.08641	CAGACUUUGCUAUUCGUUUtt	AACGAA	77.1855	85.1711	-0.559514	7.96877	7.96877	0.405862	12.8859	0.552683	ATP-binding cassette, sub-family A (ABC1), member 6 [Source:HGNC Symbol;Acc:36]
ABCA7	285341	2.78939	CUACAGCGGAGGGAACAAAtt	UUGUUC	63.0733	100	0.469858	14.1934	1.93999	0.124976	-19.3888	-0.819836	ATP-binding cassette, sub-family A (ABC1), member 7 [Source:HGNC Symbol;Acc:37]
ABCA7	295325	2.78939	GAUCUGGUUCAACAACAAAtt	UUGUUG	84.6962	100	0.469858	-18.6027	-18.6027	-0.832121	-26.8297	-1.13627	ATP-binding cassette, sub-family A (ABC1), member 7 [Source:HGNC Symbol;Acc:37]
ABCA7	275357	2.78939	CCUUUUACCCGGAAGCUCAtt	GAGCUU	102.606	102.606	0.650757	-3.0457	-2.76576	-0.094268	-2.82434	-0.115413	ATP-binding cassette, sub-family A (ABC1), member 7 [Source:HGNC Symbol;Acc:37]
ABCA8	294997	-2.71757	CCUUCUGAAAGAACGCAAAtt	UUGCGU	86.4216	100	0.469858	29.7839	28.5569	1.36508	33.742	1.43961	ATP-binding cassette, sub-family A (ABC1), member 8 [Source:HGNC Symbol;Acc:38]
ABCA8	285013	-2.71757	CCAUCAGUACAUAUCCGAAtt	UCGGAU	84.3224	100	0.469858	11.6722	11.6722	0.578407	20.5433	0.878323	ATP-binding cassette, sub-family A (ABC1), member 8 [Source:HGNC Symbol;Acc:38]
ABCA8	275029	-2.71757	GCUUUUCGUUAGCAUGCAAtt	UGCAUG	48.1525	66.2603	-1.87224	27.82	14.7973	0.724008	18.2591	0.781186	ATP-binding cassette, sub-family A (ABC1), member 8 [Source:HGNC Symbol;Acc:38]
ABCA9	295329	-3.13417	GCAGGUCUGUGCAAUAGCAtt	GCUAUU	68.7922	100	0.469858	29.1602	29.1602	1.39319	31.2109	1.33197	ATP-binding cassette, sub-family A (ABC1), member 9 [Source:HGNC Symbol;Acc:39]
ABCA9	285345	-3.13417	CCUUCUUCUGGAUACCGAUtt	UCGGUA	84.4778	99.2134	0.415258	-5.73803	-0.813648	-0.00331756	-4.04506	-0.167325	ATP-binding cassette, sub-family A (ABC1), member 9 [Source:HGNC Symbol;Acc:39]
ABCA9	275361	-3.13417	CAUUCACUGAGGCGACAGAtt	CUGUCG	97.6274	100	0.469858	6.83817	6.83817	0.353186	2.91593	0.128699	ATP-binding cassette, sub-family A (ABC1), member 9 [Source:HGNC Symbol;Acc:39]
ABCB1	279798	2.33484	CGAUACAUGGUUUUCCGAUtt	UCGGAA	85.9699	90.8043	-0.168478	13.0831	7.9173	0.403463	10.6473	0.457485	ATP-binding cassette, sub-family B (MDR/TAP), member 1 [Source:HGNC Symbol;Acc:40]
ABCB1	289782	2.33484	GUUUGUCUACAGUUCGUAAtt	UACGAA	101.156	101.156	0.550131	-9.71832	0	0.0345909	-3.77798	-0.155967	ATP-binding cassette, sub-family B (MDR/TAP), member 1 [Source:HGNC Symbol;Acc:40]
ABCB1	269814	2.33484	GGCUUGCUGUAAUUACCCAtt	GGGUAA	66.8516	75.4789	-1.23231	-21.1206	-10.9375	-0.474996	-12.9817	-0.547365	ATP-binding cassette, sub-family B (MDR/TAP), member 1 [Source:HGNC Symbol;Acc:40]
ABCB10	275558	2.85042	CCAUUAAGAAUGCUAAUAUtt	UAUUAG	44.6738	68.5514	-1.71319	-52.0672	-40.8731	-1.86972	-23.256	-0.984293	ATP-binding cassette, sub-family B (MDR/TAP), member 10 [Source:HGNC Symbol;Acc:41]
ABCB10	285542	2.85042	GGAAGAACGGUGUUAGUUAtt	AACUAA	98.2409	100	0.469858	-5.34109	-5.34109	-0.214254	4.21202	0.183817	ATP-binding cassette, sub-family B (MDR/TAP), member 10 [Source:HGNC Symbol;Acc:41]
ABCB10	295526	2.85042	CGCUGGAUGCCGAAAAUGAtt	CAUUUU	78.2948	100	0.469858	40.7449	8.20232	0.416743	15.944	0.682733	ATP-binding cassette, sub-family B (MDR/TAP), member 10 [Source:HGNC Symbol;Acc:41]
ABCB11	292375	-2.90972	GGAUUUGCCUCUCGAGAUAtt	AUCUCG	88.2211	100	0.469858	-11.0931	-1.98966	-0.0581087	-15.0099	-0.633619	ATP-binding cassette, sub-family B (MDR/TAP), member 11 [Source:HGNC Symbol;Acc:42]
ABCB11	272407	-2.90972	GGUCUCUCAGUGUCGAUUAtt	AAUCGA	106.633	106.633	0.930327	18.9411	18.9411	0.91707	26.6521	1.13811	ATP-binding cassette, sub-family B (MDR/TAP), member 11 [Source:HGNC Symbol;Acc:42]
ABCB11	282391	-2.90972	GCAUCAUGUUUAUUGCGAAtt	UCGCAA	92.1453	100	0.469858	0.0789185	0	0.0345909	1.00504	0.0474362	ATP-binding cassette, sub-family B (MDR/TAP), member 11 [Source:HGNC Symbol;Acc:42]
ABCB4	289784	-3.04419	GCCUAUGAGUUUAUCAUGAtt	CAUGAU	68.7225	97.859	0.321238	-15.0478	-15.0478	-0.666496	-17.7105	-0.748465	ATP-binding cassette, sub-family B (MDR/TAP), member 4 [Source:HGNC Symbol;Acc:45]
ABCB4	279800	-3.04419	GUAUUAACAUUGUUUCGAUtt	UCGAAA	98.902	100	0.469858	-10.2244	-10.2244	-0.441774	-8.4518	-0.354727	ATP-binding cassette, sub-family B (MDR/TAP), member 4 [Source:HGNC Symbol;Acc:45]
ABCB4	269816	-3.04419	GGCUGGAAAUCUCGCCUAUtt	UAGGCG	60.8414	90.4729	-0.191476	-19.7323	-6.83031	-0.283638	-10.6549	-0.448417	ATP-binding cassette, sub-family B (MDR/TAP), member 4 [Source:HGNC Symbol;Acc:45]
ABCB5	298735	-3.0028	GGGAUUAUUUUACGGCAGAtt	CUGCCG	89.8124	100	0.469858	2.34553	2.34553	0.143871	21.3653	0.91328	ATP-binding cassette, sub-family B (MDR/TAP), member 5 [Source:HGNC Symbol;Acc:46]
ABCB5	278767	-3.0028	CGACUUUCUACUAUUCGAAtt	UCGAAU	116.585	116.585	1.62114	-17.502	-14.5771	-0.644569	-9.76487	-0.410567	ATP-binding cassette, sub-family B (MDR/TAP), member 5 [Source:HGNC Symbol;Acc:46]
ABCB5	288751	-3.0028	GCUCGUGCCUUAGUUCGAAtt	UCGAAC	79.1414	79.1414	-0.97807	1.53528	1.53528	0.106121	6.58199	0.284602	ATP-binding cassette, sub-family B (MDR/TAP), member 5 [Source:HGNC Symbol;Acc:46]
ABCB6	274858	5.15312	CUUCACUGGUUUUACUAAAtt	UUAGUA	87.9503	95.5746	0.162664	4.30394	0	0.0345909	-0.830886	-0.0306386	ATP-binding cassette, sub-family B (MDR/TAP), member 6 [Source:HGNC Symbol;Acc:47]
ABCB6	284842	5.15312	GGUUUGGAGUGGAAGUCGAtt	CGACUU	84.358	97.7565	0.314124	-13.6147	-13.6147	-0.59973	-17.0847	-0.721851	ATP-binding cassette, sub-family B (MDR/TAP), member 6 [Source:HGNC Symbol;Acc:47]
ABCB6	294826	5.15312	GAAGGGCCGUAUUGAGUUUtt	AACUCA	91.0465	100	0.469858	-26.3508	-10.9543	-0.475779	-2.91716	-0.11936	ATP-binding cassette, sub-family B (MDR/TAP), member 6 [Source:HGNC Symbol;Acc:47]
ABCB7	269626	4.19154	CCCUCAUAGUAUCUAUUCAtt	GAAUAG	82.6933	100	0.469858	19.1254	12.7631	0.629234	13.5682	0.581697	ATP-binding cassette, sub-family B (MDR/TAP), member 7 [Source:HGNC Symbol;Acc:48]
ABCB7	289594	4.19154	GCCCAGAAUUCAAUCCGAAtt	UCGGAU	64.6649	87.9972	-0.363336	-32.9724	-28.4935	-1.29294	-27.1832	-1.1513	ATP-binding cassette, sub-family B (MDR/TAP), member 7 [Source:HGNC Symbol;Acc:48]
ABCB7	279610	4.19154	GCUACUUCAUCGUUAGAUUtt	AUCUAA	46.0432	67.2988	-1.80015	-6.50358	-0.295353	0.0208302	-2.69176	-0.109774	ATP-binding cassette, sub-family B (MDR/TAP), member 7 [Source:HGNC Symbol;Acc:48]
ABCB8	285613	2.3597	CCCACCUGCUUAUCCUCUAtt	AGAGGA	93.6034	100	0.469858	-9.82246	0	0.0345909	-0.521499	-0.0174816	ATP-binding cassette, sub-family B (MDR/TAP), member 8 [Source:HGNC Symbol;Acc:49]
ABCB8	275629	2.3597	CGCUUUAACUGGAAGCUCUtt	GAGCUU	58.017	75.534	-1.22848	30.8344	30.8344	1.47119	29.3474	1.25273	ATP-binding cassette, sub-family B (MDR/TAP), member 8 [Source:HGNC Symbol;Acc:49]
ABCB8	295597	2.3597	CGACCAUCAUGGAAAACAUtt	UGUUUU	85.2575	100	0.469858	24.0937	18.229	0.883895	17.1376	0.733491	ATP-binding cassette, sub-family B (MDR/TAP), member 8 [Source:HGNC Symbol;Acc:49]
ABCB9	275560	-0.833619	CAUUCGCCUUCGAAACUGUtt	CAGUUU	32.5101	55.7954	-2.59867	-37.7722	-30.2558	-1.37505	-17.8987	-0.756468	ATP-binding cassette, sub-family B (MDR/TAP), member 9 [Source:HGNC Symbol;Acc:50]
ABCB9	295528	-0.833619	CGGUACUCAUCAUCGCGCAtt	GCGCGA	100.746	100.746	0.521643	-4.44707	-1.68823	-0.0440649	-8.23881	-0.345669	ATP-binding cassette, sub-family B (MDR/TAP), member 9 [Source:HGNC Symbol;Acc:50]
ABCB9	285544	-0.833619	GCGAGUAUCUGAUCCAGCAtt	GCUGGA	72.0682	99.3135	0.422203	-20.9619	-2.94899	-0.102805	-11.2157	-0.472265	ATP-binding cassette, sub-family B (MDR/TAP), member 9 [Source:HGNC Symbol;Acc:50]
ABCC1	274611	5.01832	GUUCCAAGGUGGAUGCGAAtt	UCGCAU	98.2941	100	0.469858	6.22154	0	0.0345909	-6.04554	-0.252398	ATP-binding cassette, sub-family C (CFTR/MRP), member 1 [Source:HGNC Symbol;Acc:51]
ABCC1	294579	5.01832	GGAUCAAGCUGAUGAACGAtt	CGUUCA	62.6105	76.9823	-1.12795	8.99653	1.74606	0.115941	31.7018	1.35285	ATP-binding cassette, sub-family C (CFTR/MRP), member 1 [Source:HGNC Symbol;Acc:51]
ABCC1	284595	5.01832	CCGUCUACGUGACCAUUGAtt	CAAUGG	54.6059	87.9807	-0.364477	0.780947	0.780947	0.0709758	22.8614	0.976903	ATP-binding cassette, sub-family C (CFTR/MRP), member 1 [Source:HGNC Symbol;Acc:51]
ABCC10	297903	1.05909	GGAUCCAGCUUUUCCUCGAtt	CGAGGA	105.209	105.209	0.831482	-13.0768	-2.58056	-0.085639	-10.4663	-0.440394	ATP-binding cassette, sub-family C (CFTR/MRP), member 10 [Source:HGNC Symbol;Acc:52]
ABCC10	287919	1.05909	CGUUAUCUUCAUCACCUAUtt	UAGGUG	63.8087	100	0.469858	-16.7784	-12.9171	-0.567226	-4.1724	-0.17274	ATP-binding cassette, sub-family C (CFTR/MRP), member 10 [Source:HGNC Symbol;Acc:52]
ABCC10	277935	1.05909	GCUGGUACCCGUCAACAAAtt	UUGUUG	65.1078	100	0.469858	20.7141	16.9658	0.82504	8.85198	0.381136	ATP-binding cassette, sub-family C (CFTR/MRP), member 10 [Source:HGNC Symbol;Acc:52]
ABCC11	287789	-2.99605	GCAUCGACAUAGGCGAUGAtt	CAUCGC	91.2888	100	0.469858	9.05443	0	0.0345909	6.43767	0.278465	ATP-binding cassette, sub-family C (CFTR/MRP), member 11 [Source:HGNC Symbol;Acc:14639]
ABCC11	297773	-2.99605	GGAAGAGUCUCUCAACGGAtt	CCGUUG	94.4991	100	0.469858	-43.45	-30.0875	-1.36721	-18.3459	-0.775487	ATP-binding cassette, sub-family C (CFTR/MRP), member 11 [Source:HGNC Symbol;Acc:14639]
ABCC11	277805	-2.99605	GAACAAGGUUGAUUUUCGAtt	CGAAAA	120.278	120.278	1.87746	-14.9651	-14.9651	-0.662645	-16.0113	-0.676203	ATP-binding cassette, sub-family C (CFTR/MRP), member 11 [Source:HGNC Symbol;Acc:14639]
ABCC12	287943	-2.98228	GGCCUGUCAUUGUCAUACAtt	GUAUGA	100.687	100.687	0.517548	-2.38146	0	0.0345909	-5.17992	-0.215586	ATP-binding cassette, sub-family C (CFTR/MRP), member 12 [Source:HGNC Symbol;Acc:14640]
ABCC12	277959	-2.98228	GGAAGAACAGGUUCCGGAAtt	UCCGGA	103.325	103.325	0.700655	-21.0511	-12.3126	-0.539064	-14.5426	-0.613745	ATP-binding cassette, sub-family C (CFTR/MRP), member 12 [Source:HGNC Symbol;Acc:14640]
ABCC12	297927	-2.98228	GGGAUAUCAGUGUAUGUCAtt	GACAUA	105.282	105.282	0.836539	12.7887	0	0.0345909	0.604724	0.0304123	ATP-binding cassette, sub-family C (CFTR/MRP), member 12 [Source:HGNC Symbol;Acc:14640]
ABCC2	283243	-2.32113	GUUUCGUCCAUGCAUCAAAtt	UUGAUG	82.8963	100	0.469858	-4.93917	-4.93917	-0.195529	-10.692	-0.449993	ATP-binding cassette, sub-family C (CFTR/MRP), member 2 [Source:HGNC Symbol;Acc:53]
ABCC2	293227	-2.32113	GCAAUAGGAUUGUUUUCGAtt	CGAAAA	84.0847	97.2372	0.278075	5.67199	0	0.0345909	10.6101	0.455902	ATP-binding cassette, sub-family C (CFTR/MRP), member 2 [Source:HGNC Symbol;Acc:53]
ABCC2	273259	-2.32113	CCGCAGUUCUAGGUCCAAUtt	UUGGAC	92.1986	100	0.469858	42.1125	39.4157	1.87099	35.3195	1.5067	ATP-binding cassette, sub-family C (CFTR/MRP), member 2 [Source:HGNC Symbol;Acc:53]
ABCC3	282571	4.66681	GGAUCUGACAGACAAUGAUtt	UCAUUG	60.9797	94.5015	0.0881743	-20.3345	-7.87619	-0.332366	-7.53617	-0.315788	ATP-binding cassette, sub-family C (CFTR/MRP), member 3 [Source:HGNC Symbol;Acc:54]
ABCC3	272587	4.66681	GCAUCCUGGUUUUAGACGAtt	CGUCUA	122.294	122.294	2.01745	1.87338	0.32961	0.0499477	-4.75982	-0.197721	ATP-binding cassette, sub-family C (CFTR/MRP), member 3 [Source:HGNC Symbol;Acc:54]
ABCC3	292555	4.66681	GGAUCAUGGGUGUCAUCUAtt	AGAUGA	88.2211	100	0.469858	15.3492	15.3492	0.74972	22.9954	0.982602	ATP-binding cassette, sub-family C (CFTR/MRP), member 3 [Source:HGNC Symbol;Acc:54]
ABCC4	285201	2.08453	GCAAGAUCUCUAUUGGUAUtt	UACCAA	61.7258	95.3969	0.150328	10.6711	10.6711	0.531765	21.4915	0.918647	ATP-binding cassette, sub-family C (CFTR/MRP), member 4 [Source:HGNC Symbol;Acc:55]
ABCC4	275217	2.08453	CCGUAUGUUUUGCUGCAAAtt	UUGCAG	87.2812	100	0.469858	13.4726	2.60902	0.156147	-0.018031	0.00392893	ATP-binding cassette, sub-family C (CFTR/MRP), member 4 [Source:HGNC Symbol;Acc:55]
ABCC4	295185	2.08453	GGCCUUUCCUUUACUGUCAtt	GACAGU	64.7412	100	0.469858	19.5364	19.5364	0.944805	23.0442	0.984678	ATP-binding cassette, sub-family C (CFTR/MRP), member 4 [Source:HGNC Symbol;Acc:55]
ABCC5	274856	1.97745	GCAGAAGACUAGAGAGACUtt	GUCUCU	50.9317	88.5999	-0.3215	-66.5798	-42.9601	-1.96695	-36.4714	-1.54629	ATP-binding cassette, sub-family C (CFTR/MRP), member 5 [Source:HGNC Symbol;Acc:56]
ABCC5	294824	1.97745	GAUUCCAAGUUCAGGAGAAtt	UCUCCU	115.98	115.98	1.57916	33.8246	29.729	1.41969	19.91	0.851391	ATP-binding cassette, sub-family C (CFTR/MRP), member 5 [Source:HGNC Symbol;Acc:56]
ABCC5	284840	1.97745	CAUCCGGACUACUUCCAAAtt	UUGGAA	77.1466	91.9416	-0.0895297	2.37893	0	0.0345909	-4.75213	-0.197394	ATP-binding cassette, sub-family C (CFTR/MRP), member 5 [Source:HGNC Symbol;Acc:56]
ABCC6	273069	-2.37647	GGACCGUACCACUUCAGAAtt	UCUGAA	66.6043	87.07	-0.427694	50.994	50.994	2.41044	43.0191	1.83413	ATP-binding cassette, sub-family C (CFTR/MRP), member 6 [Source:HGNC Symbol;Acc:57]
ABCC6	283053	-2.37647	GGAUCAUAGUGCUGGCAAAtt	UUGCCA	95.7196	100	0.469858	7.47151	7.47151	0.382694	11.453	0.491746	ATP-binding cassette, sub-family C (CFTR/MRP), member 6 [Source:HGNC Symbol;Acc:57]
ABCC6	293037	-2.37647	GAACCAGACAGAGCCUGAAtt	UCAGGC	111.31	111.31	1.25498	33.8964	0	0.0345909	9.86279	0.424122	ATP-binding cassette, sub-family C (CFTR/MRP), member 6 [Source:HGNC Symbol;Acc:57]
ABCC6P1	313484	-3.04345	CCAGGGAUAUAAAUCAUUUtt	AAUGAU	54.1098	98.7521	0.383234	10.5136	5.20899	0.277281	5.37182	0.233139	NA
ABCC6P1	325772	-3.04345	AGUUAUUAUCUCUACCUUUtt	AAGGUA	105.259	105.259	0.83493	9.98179	0	0.0345909	-12.0405	-0.507338	NA
ABCC6P1	338060	-3.04345	GAAGUUAACUAAUCUCAGAtt	CUGAGA	78.6589	87.6909	-0.384594	-54.0031	-52.6505	-2.41844	-45.7766	-1.94201	NA
ABCC8	281092	-2.93455	GGAGCAAUACAGACCAAGAtt	CUUGGU	64.5818	85.7216	-0.521299	38.9704	6.25459	0.325997	8.29475	0.35744	ATP-binding cassette, sub-family C (CFTR/MRP), member 8 [Source:HGNC Symbol;Acc:59]
ABCC8	291076	-2.93455	GAUCUACCGUCAAAGCUCUtt	GAGCUU	107.445	107.445	0.986682	-23.4492	-23.1692	-1.04488	-24.6699	-1.04442	ATP-binding cassette, sub-family C (CFTR/MRP), member 8 [Source:HGNC Symbol;Acc:59]
ABCC8	271108	-2.93455	GGUACAAGAUGGUCAUUGAtt	CAAUGA	88.9252	100	0.469858	0.200658	0.200658	0.0439397	-0.552684	-0.0188078	ATP-binding cassette, sub-family C (CFTR/MRP), member 8 [Source:HGNC Symbol;Acc:59]
ABCC9	284872	-2.84411	CGGUCAUUGUAGCUAUAGAtt	CUAUAG	105.318	105.318	0.838999	9.39576	0	0.0345909	6.99859	0.302319	ATP-binding cassette, sub-family C (CFTR/MRP), member 9 [Source:HGNC Symbol;Acc:60]
ABCC9	294856	-2.84411	CAACGAUGGUGUACUACAAtt	UGUAGU	36.4186	79.5388	-0.950484	-5.13159	-3.11988	-0.110766	9.75854	0.419689	ATP-binding cassette, sub-family C (CFTR/MRP), member 9 [Source:HGNC Symbol;Acc:60]
ABCC9	274888	-2.84411	GCGUGAUUCUGCUCUAUAAtt	UAUAGA	122.07	122.07	2.00191	17.0037	0	0.0345909	3.8028	0.166414	ATP-binding cassette, sub-family C (CFTR/MRP), member 9 [Source:HGNC Symbol;Acc:60]
ABCD1	273053	4.47208	GCCUCGCAGAUCAACCUCAtt	GAGGUU	63.6109	87.2148	-0.417644	-37.3713	-22.4572	-1.01171	-13.3273	-0.562064	ATP-binding cassette, sub-family D (ALD), member 1 [Source:HGNC Symbol;Acc:61]
ABCD1	283037	4.47208	CCUUCACUAUUGCCCGCAAtt	UGCGGG	101.465	101.465	0.57156	13.2008	10.978	0.546064	14.779	0.633188	ATP-binding cassette, sub-family D (ALD), member 1 [Source:HGNC Symbol;Acc:61]
ABCD1	293021	4.47208	GCCUCAACAUCAGGGUGGAtt	CCACCC	96	100	0.469858	-0.470836	0	0.0345909	16.0857	0.688756	ATP-binding cassette, sub-family D (ALD), member 1 [Source:HGNC Symbol;Acc:61]
ABCD2	282721	-3.04238	GGUACAUCAUGAUAGAACAtt	GUUCUA	91.4105	100	0.469858	-13.8543	-13.8543	-0.610889	-16.0438	-0.677586	ATP-binding cassette, sub-family D (ALD), member 2 [Source:HGNC Symbol;Acc:66]
ABCD2	272737	-3.04238	GAGACUCAAUGAACUAUGUtt	CAUAGU	50.3274	88.3568	-0.338371	-22.5617	-4.20973	-0.161544	-5.38875	-0.224467	ATP-binding cassette, sub-family D (ALD), member 2 [Source:HGNC Symbol;Acc:66]
ABCD2	292705	-3.04238	CCUUUACCACUGCUCGAAAtt	UUCGAG	117.448	115.693	1.55922	7.00782	7.00782	0.36109	12.5019	0.536352	ATP-binding cassette, sub-family D (ALD), member 2 [Source:HGNC Symbol;Acc:66]
ABCD3	280386	3.71472	CCAUUACAGAACAAUGAGAtt	CUCAUU	124.075	121.028	1.92953	-18.611	-18.611	-0.832508	-19.817	-0.838044	ATP-binding cassette, sub-family D (ALD), member 3 [Source:HGNC Symbol;Acc:67]
ABCD3	290370	3.71472	GGCGUGAAAUGACUAGAUUtt	AUCUAG	77.6915	100	0.469858	-3.88899	0	0.0345909	1.40446	0.0644218	ATP-binding cassette, sub-family D (ALD), member 3 [Source:HGNC Symbol;Acc:67]
ABCD3	270402	3.71472	GGGAAUUUCUGACCUAGUAtt	ACUAGG	91.0846	100	0.469858	10.0029	7.06482	0.363746	4.23897	0.184963	ATP-binding cassette, sub-family D (ALD), member 3 [Source:HGNC Symbol;Acc:67]
ABCD4	280388	2.3044	GACUUGGAAGGGUUUAAGAtt	CUUAAA	93.3585	98.9627	0.397852	-0.331495	0	0.0345909	4.83578	0.210343	ATP-binding cassette, sub-family D (ALD), member 4 [Source:HGNC Symbol;Acc:68]
ABCD4	270404	2.3044	GGCUGUACAUCGGCAUCAAtt	UGAUGC	47.4265	86.7998	-0.446455	8.32305	0	0.0345909	3.04219	0.134068	ATP-binding cassette, sub-family D (ALD), member 4 [Source:HGNC Symbol;Acc:68]
ABCD4	290372	2.3044	CCCUCGUCUACUACACUUAtt	AAGUGU	86.0614	100	0.469858	2.7412	2.7412	0.162305	17.4758	0.747873	ATP-binding cassette, sub-family D (ALD), member 4 [Source:HGNC Symbol;Acc:68]
ABCE1	270578	5.40462	CCCACAAUUUGUGACCGAUtt	UCGGUC	33.364	70.9239	-1.54851	69.2882	38.2776	1.81797	50.2664	2.14233	ATP-binding cassette, sub-family E (OABP), member 1 [Source:HGNC Symbol;Acc:69]
ABCE1	290546	5.40462	GGAUCUAUUUUGGACCGAAtt	UCGGUC	36.8545	74.4144	-1.3062	32.4061	1.39555	0.0996105	13.5716	0.581843	ATP-binding cassette, sub-family E (OABP), member 1 [Source:HGNC Symbol;Acc:69]
ABCE1	280562	5.40462	CCCACCUAAAAGAACGAAAtt	UUCGUU	31.0943	44.356	-3.39275	19.9747	19.9747	0.965228	39.1499	1.66959	ATP-binding cassette, sub-family E (OABP), member 1 [Source:HGNC Symbol;Acc:69]
ABCF1	282705	5.3962	AACCAAGGGUGGUAAUGUUtt	ACAUUA	22.0626	38.9181	-3.77024	-0.922861	0	0.0345909	31.368	1.33866	ATP-binding cassette, sub-family F (GCN20), member 1 [Source:HGNC Symbol;Acc:70]
ABCF1	272721	5.3962	GGCUAAGCCUCAAAAUAAAtt	UUAUUU	59.869	94.8092	0.10953	33.0315	33.0315	1.57355	22.0265	0.941398	ATP-binding cassette, sub-family F (GCN20), member 1 [Source:HGNC Symbol;Acc:70]
ABCF1	292689	5.3962	AGAAACCACUCUUUAAGAAtt	UCUUAA	84.6207	92.8872	-0.0238846	17.2376	17.2376	0.837705	28.0401	1.19713	ATP-binding cassette, sub-family F (GCN20), member 1 [Source:HGNC Symbol;Acc:70]
ABCF2	294858	4.52435	GGAAGAUCAUUGGGCGAUAtt	AUCGCC	119.229	119.229	1.80469	3.22078	3.22078	0.184649	12.1764	0.522511	ATP-binding cassette, sub-family F (GCN20), member 2 [Source:HGNC Symbol;Acc:71]
ABCF2	274890	4.52435	GGUCGUGAGCGAUAAGACAtt	GUCUUA	82.0704	100	0.469858	7.34561	2.99666	0.174207	0.901131	0.0430174	ATP-binding cassette, sub-family F (GCN20), member 2 [Source:HGNC Symbol;Acc:71]
ABCF2	284874	4.52435	CCAAUCACCUGGAUAUCGAtt	CGAUAU	84.1505	95.6304	0.166536	4.70425	3.76568	0.210037	0.110445	0.00939253	ATP-binding cassette, sub-family F (GCN20), member 2 [Source:HGNC Symbol;Acc:71]
ABCF3	286599	4.40231	CCUCGACAGUGAAUGCAAAtt	UUGCAU	88.6525	100	0.469858	-6.3933	-5.70943	-0.231416	-6.78172	-0.283704	ATP-binding cassette, sub-family F (GCN20), member 3 [Source:HGNC Symbol;Acc:72]
ABCF3	276615	4.40231	CAAACUUCCAGGACUGCUAtt	AGCAGU	71.6157	95.4337	0.15288	-0.281038	-0.281038	0.0214971	1.46097	0.0668249	ATP-binding cassette, sub-family F (GCN20), member 3 [Source:HGNC Symbol;Acc:72]
ABCF3	296583	4.40231	GGUUUUCAUUGACCGGUUUtt	AACCGG	97.7469	100	0.469858	-0.057076	0	0.0345909	1.69853	0.0769277	ATP-binding cassette, sub-family F (GCN20), member 3 [Source:HGNC Symbol;Acc:72]
ABCG1	274638	3.23693	GGGAGUCUUUCUUCGGGAAtt	UCCCGA	93.4161	96.7658	0.245353	3.13989	3.13989	0.180881	7.17422	0.309787	ATP-binding cassette, sub-family G (WHITE), member 1 [Source:HGNC Symbol;Acc:73]
ABCG1	294606	3.23693	GCCUACUGUUCUGACAUUUtt	AAUGUC	75.6328	91.7276	-0.104383	38.4631	23.2849	1.11945	20.9265	0.894618	ATP-binding cassette, sub-family G (WHITE), member 1 [Source:HGNC Symbol;Acc:73]
ABCG1	284622	3.23693	UGUCAGGUAUGGGUUCGAAtt	UCGAAC	101.79	101.252	0.556783	19.9783	19.9783	0.965394	32.8748	1.40273	ATP-binding cassette, sub-family G (WHITE), member 1 [Source:HGNC Symbol;Acc:73]
ABCG2	294725	-2.88566	CGAUAUGGAUUUACGGCUUtt	AGCCGU	63.3925	99.1304	0.409494	-32.7081	-27.226	-1.23389	-28.8575	-1.2225	ATP-binding cassette, sub-family G (WHITE), member 2 [Source:HGNC Symbol;Acc:74]
ABCG2	284741	-2.88566	GGACUAGUAUAGGAAUGGAtt	CCAUUC	72.8923	87.7689	-0.379185	8.6872	0	0.0345909	-5.49974	-0.229187	ATP-binding cassette, sub-family G (WHITE), member 2 [Source:HGNC Symbol;Acc:74]
ABCG2	274757	-2.88566	GCAGAUGCCUUCUUCGUUAtt	AACGAA	75.942	83.9276	-0.645831	17.9933	17.9933	0.872911	23.711	1.01303	ATP-binding cassette, sub-family G (WHITE), member 2 [Source:HGNC Symbol;Acc:74]
ABCG4	296998	-2.97899	GGUACAGCCUCAAAGCGUAtt	ACGCUU	97.3485	100	0.469858	-2.3706	0	0.0345909	-1.19856	-0.0462743	ATP-binding cassette, sub-family G (WHITE), member 4 [Source:HGNC Symbol;Acc:13884]
ABCG4	277030	-2.97899	GGGUCAGUGCAUCUUCAAAtt	UUGAAG	89.3587	100	0.469858	-23.8771	0	0.0345909	-2.25623	-0.091253	ATP-binding cassette, sub-family G (WHITE), member 4 [Source:HGNC Symbol;Acc:13884]
ABCG4	287014	-2.97899	CGAGGAGACCUGACAUGUUtt	ACAUGU	57.735	100	0.469858	-2.15921	-2.15921	-0.0660083	0.705387	0.0346931	ATP-binding cassette, sub-family G (WHITE), member 4 [Source:HGNC Symbol;Acc:13884]
ABCG5	287070	-3.12634	GGUGCAACAUCUAGAUUCAtt	GAAUCU	76.2405	95.0991	0.129658	17.2401	1.99557	0.127566	18.1694	0.77737	ATP-binding cassette, sub-family G (WHITE), member 5 [Source:HGNC Symbol;Acc:13886]
ABCG5	297054	-3.12634	CGUCCAAAAUCCAAAUAUAtt	AUAUUU	87.4369	100	0.469858	14.5187	14.5187	0.711027	3.82365	0.167301	ATP-binding cassette, sub-family G (WHITE), member 5 [Source:HGNC Symbol;Acc:13886]
ABCG5	277086	-3.12634	CUCCUGGAGUUUUCUCUAAtt	UAGAGA	52.4313	75.1798	-1.25307	4.36795	4.36795	0.238097	9.24058	0.397662	ATP-binding cassette, sub-family G (WHITE), member 5 [Source:HGNC Symbol;Acc:13886]
ABCG8	287072	-3.05054	AGAUUGUUCUCCUCUGAAAtt	UUCAGA	65.2072	77.6268	-1.08321	-20.9539	-9.07328	-0.38814	-1.588	-0.062836	ATP-binding cassette, sub-family G (WHITE), member 8 [Source:HGNC Symbol;Acc:13887]
ABCG8	277088	-3.05054	CGAAGGAUCUUGACGAGGAtt	CCUCGU	45.3136	65.9106	-1.89651	38.4865	37.3509	1.7748	34.9682	1.49176	ATP-binding cassette, sub-family G (WHITE), member 8 [Source:HGNC Symbol;Acc:13887]
ABCG8	297056	-3.05054	GGCAAUGCUUUACUAUGAAtt	UCAUAG	66.8561	100	0.469858	-16.9589	0	0.0345909	-4.18826	-0.173415	ATP-binding cassette, sub-family G (WHITE), member 8 [Source:HGNC Symbol;Acc:13887]
ABHD1	277578	-3.01542	ACAUAGACUUUGUACUACAtt	GUAGUA	92.2309	100	0.469858	-7.61197	0	0.0345909	0.128829	0.0101743	abhydrolase domain containing 1 [Source:HGNC Symbol;Acc:17553]
ABHD1	297546	-3.01542	GAACGAAACAGAAAGGUGAtt	CACCUU	106.055	106.055	0.890205	-13.2773	-5.08744	-0.202437	-5.59934	-0.233422	abhydrolase domain containing 1 [Source:HGNC Symbol;Acc:17553]
ABHD1	287562	-3.01542	CCACAUAAAGCAUCGUUAUtt	UAACGA	89.9591	98.4013	0.358882	3.88248	3.88248	0.215478	7.94694	0.342648	abhydrolase domain containing 1 [Source:HGNC Symbol;Acc:17553]
ABHD10	331088	3.52274	CAACUUCUUGUUUACACUAtt	AGUGUA	38.7627	61.3166	-2.21541	8.28447	8.28447	0.42057	10.7869	0.463423	abhydrolase domain containing 10 [Source:HGNC Symbol;Acc:25656]
ABHD10	318800	3.52274	GGAGUUUUGCAAAUCUCUAtt	AGAGAU	72.408	92.0501	-0.0819944	33.7312	33.7312	1.60615	40.6176	1.73201	abhydrolase domain containing 10 [Source:HGNC Symbol;Acc:25656]
ABHD10	306512	3.52274	GAAUGAGGGAAAAAGCAGAtt	CUGCUU	89.6882	100	0.469858	31.9154	25.9419	1.24324	16.3495	0.699979	abhydrolase domain containing 10 [Source:HGNC Symbol;Acc:25656]
ABHD11	277320	2.87191	CAACCUAUGUGGCAGCCAUtt	UGGCUG	52.1026	86.3641	-0.4767	-9.94653	-6.21158	-0.254811	-3.41483	-0.140524	abhydrolase domain containing 11 [Source:HGNC Symbol;Acc:16407]
ABHD11	287304	2.87191	CCAUCAACAUCGCAGAUGAtt	CAUCUG	85.289	100	0.469858	17.8308	14.1386	0.693321	11.0796	0.475869	abhydrolase domain containing 11 [Source:HGNC Symbol;Acc:16407]
ABHD11	297288	2.87191	GCCCAGACAUGAGCUACGAtt	CGUAGC	107.013	107.013	0.9567	14.0778	4.69498	0.253333	34.508	1.47219	abhydrolase domain containing 11 [Source:HGNC Symbol;Acc:16407]
ABHD12	317890	3.14562	CGUUUUUGACUGGAUCAAAtt	UUGAUC	82.1595	100	0.469858	7.26797	7.26797	0.373211	13.3557	0.572662	abhydrolase domain containing 12 [Source:HGNC Symbol;Acc:15868]
ABHD12	305602	3.14562	UGGAAUCUCCAUUCACUAAtt	UAGUGA	63.9977	88.8613	-0.30335	8.65123	8.65123	0.437658	28.8497	1.23156	abhydrolase domain containing 12 [Source:HGNC Symbol;Acc:15868]
ABHD12	330178	3.14562	GAUCAAGGUUUGAAUCACAtt	GUGAUU	67.171	100	0.469858	15.9063	0	0.0345909	-0.522133	-0.0175086	abhydrolase domain containing 12 [Source:HGNC Symbol;Acc:15868]
ABHD12B	334497	-3.00003	GACUGAAGCUGGUAAAGGUtt	CCUUUA	50.2588	69.2173	-1.66697	12.9173	12.9173	0.636417	21.0131	0.898302	abhydrolase domain containing 12B [Source:HGNC Symbol;Acc:19837]
ABHD12B	322209	-3.00003	GUACAGGAGUUGCAACAAAtt	UUGUUG	57.2712	100	0.469858	1.40961	0	0.0345909	7.86543	0.339182	abhydrolase domain containing 12B [Source:HGNC Symbol;Acc:19837]
ABHD12B	309921	-3.00003	GGUUGCAAGUAUCAAUUAUtt	UAAUUG	71.7732	98.4956	0.365431	-23.4738	-20.4893	-0.92002	-22.3896	-0.947449	abhydrolase domain containing 12B [Source:HGNC Symbol;Acc:19837]
ABHD13	333143	2.15169	GAAGGACUCUACUUAGAUUtt	AUCUAA	59.1629	80.4185	-0.889418	14.3419	14.3419	0.702789	17.1591	0.734407	abhydrolase domain containing 13 [Source:HGNC Symbol;Acc:20293]
ABHD13	308567	2.15169	GGAAUACGUCUGAAUCUUAtt	AAGAUU	90.3058	100	0.469858	16.4305	16.4305	0.800097	20.17	0.862447	abhydrolase domain containing 13 [Source:HGNC Symbol;Acc:20293]
ABHD13	320855	2.15169	GAUUAUCGAGGAUAUGGAAtt	UCCAUA	76.772	85.0238	-0.569735	-14.035	-4.7231	-0.185462	-10.5316	-0.443174	abhydrolase domain containing 13 [Source:HGNC Symbol;Acc:20293]
ABHD14A	305657	3.38622	GAAAGGCCUUUAACUCUCAtt	GAGAGU	102.888	102.888	0.670346	-15.0992	-14.2453	-0.629107	-24.9035	-1.05435	abhydrolase domain containing 14A [Source:HGNC Symbol;Acc:24538]
ABHD14A	317945	3.38622	GCAACUCGCCCAUCUUUUAtt	AAAAGA	110.331	110.331	1.18702	-7.00396	-7.00396	-0.291729	-11.5054	-0.484587	abhydrolase domain containing 14A [Source:HGNC Symbol;Acc:24538]
ABHD14A	330233	3.38622	CCCUUAUCCUGUAUGGAGAtt	CUCCAU	71.4826	83.9331	-0.645447	-12.7568	0	0.0345909	-7.37471	-0.308922	abhydrolase domain containing 14A [Source:HGNC Symbol;Acc:24538]
ABHD14B	297642	3.91864	ACCGGGUGCUGAUCAUGAAtt	UCAUGA	72.2545	86.6428	-0.457349	26.3866	22.4623	1.08112	26.1671	1.11748	abhydrolase domain containing 14B [Source:HGNC Symbol;Acc:28235]
ABHD14B	287658	3.91864	CUCCAGCUCUGAUUGUAUAtt	AUACAA	92.0023	100	0.469858	16.4239	16.4239	0.79979	20.3668	0.870819	abhydrolase domain containing 14B [Source:HGNC Symbol;Acc:28235]
ABHD14B	277674	3.91864	GGUUGUGAUCAGUCCAUCAtt	GAUGGA	66.0014	88.7929	-0.3081	-28.1355	-12.7396	-0.558958	-19.6651	-0.831584	abhydrolase domain containing 14B [Source:HGNC Symbol;Acc:28235]
ABHD2	285385	2.86581	GUCCGGUGUUUGAACCUGAtt	CAGGUU	86.4072	100	0.469858	30.277	6.49602	0.337245	-5.29757	-0.220589	abhydrolase domain containing 2 [Source:HGNC Symbol;Acc:18717]
ABHD2	295369	2.86581	CUACAUCAAGAAGACAUAUtt	UAUGUC	93.286	100	0.469858	10.2648	10.2648	0.512836	16.9839	0.726957	abhydrolase domain containing 2 [Source:HGNC Symbol;Acc:18717]
ABHD2	275401	2.86581	GAUCCGUUGGUGCAUGAAAtt	UUCAUG	60.8183	83.884	-0.64886	-10.6051	0	0.0345909	-2.37626	-0.0963575	abhydrolase domain containing 2 [Source:HGNC Symbol;Acc:18717]
ABHD3	278186	3.06995	CCGUGGUUACAGAAACGUAtt	ACGUUU	59.9927	79.0136	-0.986941	36.5537	23.8513	1.14584	25.7211	1.09851	abhydrolase domain containing 3 [Source:HGNC Symbol;Acc:18718]
ABHD3	298154	3.06995	GGUCCUUACUUCUUAUGGAtt	CCAUAA	90.6137	100	0.469858	13.682	13.682	0.672044	30.3166	1.29394	abhydrolase domain containing 3 [Source:HGNC Symbol;Acc:18718]
ABHD3	288170	3.06995	GGACUUAUUGUUGUGCUAAtt	UAGCAC	78.0248	98.2919	0.351287	-4.9412	0	0.0345909	9.88771	0.425182	abhydrolase domain containing 3 [Source:HGNC Symbol;Acc:18718]
ABHD4	271935	3.9633	GGACUUCAAACGCAAGUUUtt	AACUUG	50.9784	65.7521	-1.90751	-60.8973	-47.8755	-2.19596	-44.9603	-1.90729	abhydrolase domain containing 4 [Source:HGNC Symbol;Acc:20154]
ABHD4	291903	3.9633	GAAUCCCAGUGGUGAGACAtt	GUCUCA	87.7544	100	0.469858	3.47435	2.61108	0.156243	2.62734	0.116426	abhydrolase domain containing 4 [Source:HGNC Symbol;Acc:20154]
ABHD4	281919	3.9633	CAAGUACCCUGAUAGAGUUtt	ACUCUA	66.2286	77.1166	-1.11863	-3.90001	0	0.0345909	4.80372	0.208979	abhydrolase domain containing 4 [Source:HGNC Symbol;Acc:20154]
ABHD5	281758	4.53056	CGACCACAUUCAUAUGUGAtt	CACAUA	75.6914	88.1058	-0.355796	17.1409	17.1409	0.833196	10.5992	0.455438	abhydrolase domain containing 5 [Source:HGNC Symbol;Acc:21396]
ABHD5	291742	4.53056	GGCCUGAUUUCAAACGAAAtt	UUCGUU	114.758	114.758	1.49428	-7.6025	0	0.0345909	-2.82766	-0.115554	abhydrolase domain containing 5 [Source:HGNC Symbol;Acc:21396]
ABHD5	271774	4.53056	GGUUAAUCAUCUCAUUUUAtt	AAAAUG	94.1502	100	0.469858	8.08378	3.81676	0.212416	7.40961	0.319798	abhydrolase domain containing 5 [Source:HGNC Symbol;Acc:21396]
ABHD6	276993	1.71965	AGAUCAAGGUUCCGACGCAtt	GCGUCG	70.1198	100	0.469858	0.620169	0	0.0345909	9.42589	0.405542	abhydrolase domain containing 6 [Source:HGNC Symbol;Acc:21398]
ABHD6	296961	1.71965	CAUAACAACUUCUACCGAAtt	UCGGUA	78.7879	93.5235	0.0202802	-2.67524	0	0.0345909	1.98047	0.0889175	abhydrolase domain containing 6 [Source:HGNC Symbol;Acc:21398]
ABHD6	286977	1.71965	GCACUGAUAAGAAUCUAUUtt	AUAGAU	47.2271	62.0907	-2.16167	5.19199	5.19199	0.276489	-4.30447	-0.178357	abhydrolase domain containing 6 [Source:HGNC Symbol;Acc:21398]
ABHD7	278260	NA	GAUUCUUUAGGGUAUAGCAtt	GCUAUA	61.0928	83.5444	-0.672431	-8.18202	-0.246707	0.0230966	-4.25498	-0.176252	NA
ABHD7	288244	NA	CACUGGAUUUGAGAGGUUAtt	AACCUC	112.446	112.446	1.33381	-12.6381	0	0.0345909	4.52063	0.196941	NA
ABHD7	298228	NA	GGCUAACUAUUUUGUCAGAtt	CUGACA	114.874	114.874	1.50233	-23.8109	-23.8109	-1.07477	-28.8908	-1.22392	NA
ABHD8	277290	2.31632	GCGCAUCACUAGCUGCAAAtt	UUGCAG	98.8724	100	0.469858	34.219	23.3555	1.12274	21.7841	0.931091	abhydrolase domain containing 8 [Source:HGNC Symbol;Acc:23759]
ABHD8	297258	2.31632	GGACUUCUUUGUGCGCCUAtt	AGGCGC	79.6717	100	0.469858	-2.10135	0	0.0345909	18.2811	0.78212	abhydrolase domain containing 8 [Source:HGNC Symbol;Acc:23759]
ABHD8	287274	2.31632	CGGCAUGCACGAUAAGUUUtt	AACUUA	80.6772	93.8752	0.0446972	6.12525	6.12525	0.319971	13.6118	0.583555	abhydrolase domain containing 8 [Source:HGNC Symbol;Acc:23759]
ABHD9	277505	NA	GGUGAGCACGGUUUCCUGAtt	CAGGAA	79.7577	100	0.469858	6.56894	0.239762	0.0457616	-2.84512	-0.116296	NA
ABHD9	287489	NA	GACUAUUCCCUGCACCACAtt	GUGGUG	49.387	100	0.469858	29.6485	13.1106	0.645421	29.9465	1.2782	NA
ABHD9	297473	NA	CCCACUACAUGUUCCUGUUtt	ACAGGA	14.5741	43.6581	-3.4412	82.7308	66.4489	3.13049	65.3306	2.78295	NA
ABI1	317054	3.85364	CAACAGUUCCUAAUGACUAtt	AGUCAU	96.0715	100	0.469858	3.35456	0	0.0345909	-7.01011	-0.293417	abl-interactor 1 [Source:HGNC Symbol;Acc:11320]
ABI1	329342	3.85364	GGUAUAUUCGGAAACCUAUtt	UAGGUU	92.6369	100	0.469858	-0.829801	-0.829801	-0.00407012	-5.45093	-0.227112	abl-interactor 1 [Source:HGNC Symbol;Acc:11320]
ABI1	304766	3.85364	CUCUAGCUAGUGUUGCUUAtt	AAGCAA	82.4718	97.8703	0.322024	-1.64702	0	0.0345909	0.254291	0.0155097	abl-interactor 1 [Source:HGNC Symbol;Acc:11320]
ABI2	275015	3.17886	GGUACCAAAUGAUUACGUAtt	ACGUAA	91.1708	99.8028	0.45617	21.7957	19.9274	0.963021	22.6428	0.967605	abl-interactor 2 [Source:HGNC Symbol;Acc:24011]
ABI2	284999	3.17886	CAGUUGAUAUUCAUAAAGAtt	CUUUAU	67.4268	90.9375	-0.159228	6.5236	0	0.0345909	12.9029	0.553407	abl-interactor 2 [Source:HGNC Symbol;Acc:24011]
ABI2	294983	3.17886	GAAUCUUCAAUCAAUCAUAtt	AUGAUU	87.6969	100	0.469858	-21.3575	-21.3575	-0.960468	-30.3649	-1.28661	abl-interactor 2 [Source:HGNC Symbol;Acc:24011]
ABI3	286263	-3.01941	UGGUGACACUGUACCCAUAtt	AUGGGU	80.9392	100	0.469858	20.072	20.072	0.969758	15.2237	0.652102	ABI family, member 3 [Source:HGNC Symbol;Acc:29859]
ABI3	276279	-3.01941	CCCAUUUCCUCAGUACCCAtt	GGGUAC	72.7562	100	0.469858	-12.2244	0	0.0345909	-1.99006	-0.079934	ABI family, member 3 [Source:HGNC Symbol;Acc:29859]
ABI3	296247	-3.01941	CUACUGCGAGGACAACUAUtt	UAGUUG	102.599	102.599	0.650284	-12.2773	-12.2773	-0.537419	-25.3477	-1.07324	ABI family, member 3 [Source:HGNC Symbol;Acc:29859]
ABI3BP	330281	-2.932	GAAUAGAGACAGAUAUAAAtt	UUAUAU	69.4402	88.9754	-0.295433	-17.0169	-5.15512	-0.20559	-16.7563	-0.707886	ABI family, member 3 (NESH) binding protein [Source:HGNC Symbol;Acc:17265]
ABI3BP	305705	-2.932	GGAGUAAGAUUUUCAAUCAtt	GAUUGA	68.859	97.96	0.328249	14.0743	14.0743	0.690322	16.6062	0.710892	ABI family, member 3 (NESH) binding protein [Source:HGNC Symbol;Acc:17265]
ABI3BP	317993	-2.932	GAACAACUGAACUAGCAAAtt	UUGCUA	67.4847	88.6062	-0.321062	44.768	30.7741	1.46838	20.836	0.890772	ABI family, member 3 (NESH) binding protein [Source:HGNC Symbol;Acc:17265]
ABL1	279137	5.26494	CGACAAGUGGGAGAUGGAAtt	UCCAUC	42.3565	80.8184	-0.861658	-19.232	-4.63947	-0.181566	-5.8126	-0.242492	c-abl oncogene 1, non-receptor tyrosine kinase [Source:HGNC Symbol;Acc:76]
ABL1	289121	5.26494	CACUCUAAGCAUAACUAAAtt	UUAGUU	133.628	133.628	2.80422	7.4903	2.3735	0.145174	-3.97617	-0.164395	c-abl oncogene 1, non-receptor tyrosine kinase [Source:HGNC Symbol;Acc:76]
ABL1	269153	5.26494	GAAGGGAGGGUGUACCAUUtt	AUGGUA	120.621	120.621	1.90132	-18.5207	-5.88465	-0.239579	-13.7301	-0.579192	c-abl oncogene 1, non-receptor tyrosine kinase [Source:HGNC Symbol;Acc:76]
ABL2	279139	2.21484	CAAGCAUCCUAAUCUGGUAtt	ACCAGA	102.535	102.535	0.645858	-13.1822	-3.39447	-0.12356	-2.80586	-0.114627	c-abl oncogene 2, non-receptor tyrosine kinase [Source:HGNC Symbol;Acc:77]
ABL2	289123	2.21484	CCCUCAAACUCGCAACAAAtt	UUGUUG	51.7699	100	0.469858	-12.683	-12.683	-0.55632	-9.17186	-0.385348	c-abl oncogene 2, non-receptor tyrosine kinase [Source:HGNC Symbol;Acc:77]
ABL2	269155	2.21484	CCCUGUCCUUAAUAACUUAtt	AAGUUA	100.375	100.375	0.495885	-27.29	-21.7142	-0.97709	-23.3323	-0.987538	c-abl oncogene 2, non-receptor tyrosine kinase [Source:HGNC Symbol;Acc:77]
ABLIM1	274385	5.43018	GGACAUCCUCGGAAAGUAUtt	UACUUU	49.9769	90.4021	-0.196395	35.416	33.4135	1.59135	10.7725	0.462811	actin binding LIM protein 1 [Source:HGNC Symbol;Acc:78]
ABLIM1	284369	5.43018	CAGAAGAUAUCAUCAAGUUtt	ACUUGA	91.7605	100	0.469858	11.7786	10.0856	0.504486	3.535	0.155026	actin binding LIM protein 1 [Source:HGNC Symbol;Acc:78]
ABLIM1	294353	5.43018	GUCCAGAUCUUAUUACCUAtt	AGGUAA	102.158	102.158	0.619643	-8.39467	-4.95022	-0.196043	1.00223	0.0473166	actin binding LIM protein 1 [Source:HGNC Symbol;Acc:78]
ABLIM2	297366	-0.846895	GCUGCGACCAGUUCAUUGAtt	CAAUGA	105.987	105.987	0.885455	-1.79373	0	0.0345909	-6.77666	-0.28349	actin binding LIM protein family, member 2 [Source:HGNC Symbol;Acc:19195]
ABLIM2	277398	-0.846895	CAGCCCUUCCUAAAAGUAAtt	UACUUU	94.0841	100	0.469858	-36.8687	-36.8687	-1.68315	-30.4568	-1.29052	actin binding LIM protein family, member 2 [Source:HGNC Symbol;Acc:19195]
ABLIM2	287382	-0.846895	CGACAUGAUCUCCUACUCAtt	GAGUAG	46.2347	100	0.469858	-22.1158	-12.4244	-0.544272	-5.82901	-0.24319	actin binding LIM protein family, member 2 [Source:HGNC Symbol;Acc:19195]
ABLIM3	295531	0.508074	GCGCUAAAGUGGAUAAUGAtt	CAUUAU	76.3055	100	0.469858	30.8291	4.8774	0.261833	26.3746	1.1263	actin binding LIM protein family, member 3 [Source:HGNC Symbol;Acc:29132]
ABLIM3	275563	0.508074	GCAUAGACGGACAUCUGAAtt	UCAGAU	68.4114	98.4205	0.360213	-29.2393	-11.201	-0.487274	-7.07348	-0.296112	actin binding LIM protein family, member 3 [Source:HGNC Symbol;Acc:29132]
ABLIM3	285547	0.508074	GCAAGGAUGGUGUUCCAUAtt	AUGGAA	81.5032	93.7452	0.035675	-19.1376	-13.2957	-0.584863	-17.0187	-0.719045	actin binding LIM protein family, member 3 [Source:HGNC Symbol;Acc:29132]
ABO	272753	-2.98946	ACUACUAUGUCUUCACCGAtt	CGGUGA	91.3003	100	0.469858	-14.8514	-10.2291	-0.44199	-8.12218	-0.340709	NA
ABO	282737	-2.98946	CCACCAUUGGGUUAACUGUtt	CAGUUA	96.3516	100	0.469858	-22.3558	-12.498	-0.547699	-10.6441	-0.447956	NA
ABO	292721	-2.98946	CGCCCUUGGUUUUAGCAGAtt	CUGCUA	100.414	100.414	0.498582	-15.4773	-15.4773	-0.686509	-19.4272	-0.82147	NA
ABP1	272751	NA	CCGUGUUUCUCAUCGAGAUtt	UCUCGA	114.78	114.78	1.49585	-22.0331	-22.0331	-0.991949	-23.5187	-0.995462	NA
ABP1	282735	NA	CUUCAACUGUCUACAAUUAtt	AAUUGU	54.5246	100	0.469858	32.7282	7.6105	0.389169	21.1372	0.903579	NA
ABP1	292719	NA	CGUGGUCUUUGAGCAGUUUtt	AACUGC	66.4828	91.7226	-0.104732	47.9959	17.6136	0.855221	25.8056	1.10211	NA
ABR	272755	2.06746	GCGAAGAGAUCUACAUUAAtt	UAAUGU	38.2601	79.5764	-0.947875	38.8715	15.1655	0.741161	29.0811	1.2414	active BCR-related [Source:HGNC Symbol;Acc:81]
ABR	292723	2.06746	CGGACGUGAUUGAGAUGAAtt	UCAUCU	81.1724	100	0.469858	9.13488	0	0.0345909	13.4228	0.575516	active BCR-related [Source:HGNC Symbol;Acc:81]
ABR	282739	2.06746	CGGCUAUUUUGUCAGCAAAtt	UUGCUG	62.2235	93.5107	0.0193969	-18.0562	-1.14683	-0.0188406	-4.93336	-0.205101	active BCR-related [Source:HGNC Symbol;Acc:81]
ABRA	321506	-2.9266	CGGUGGUCAGCAAGACUUAtt	AAGUCU	111.264	111.264	1.25176	-46.6802	-31.5151	-1.43372	-36.4212	-1.54416	actin-binding Rho activating protein [Source:HGNC Symbol;Acc:30655]
ABRA	333794	-2.9266	GCAAGAUCCAGGUUACUUUtt	AAGUAA	79.8364	97.6257	0.305042	1.30201	1.30201	0.0952526	5.99394	0.259595	actin-binding Rho activating protein [Source:HGNC Symbol;Acc:30655]
ABRA	309218	-2.9266	GCUCAAUCCUUUCAGUGAAtt	UCACUG	105.515	105.515	0.852684	1.35287	1.35287	0.097622	7.03905	0.304039	actin-binding Rho activating protein [Source:HGNC Symbol;Acc:30655]
ABT1	330573	3.5766	CUGUCUACCUCAUACUAGAtt	CUAGUA	72.7414	76.0018	-1.19601	28.5008	25.6386	1.22911	22.5097	0.961945	activator of basal transcription 1 [Source:HGNC Symbol;Acc:17369]
ABT1	318285	3.5766	GCGUGAGACCGACUUCUAUtt	UAGAAG	27.3073	57.6366	-2.47086	71.3577	59.423	2.80315	57.9464	2.46893	activator of basal transcription 1 [Source:HGNC Symbol;Acc:17369]
ABT1	305997	3.5766	ACCGGUUCGUGAGACGCAAtt	UGCGUC	76.4755	100	0.469858	6.33888	6.33888	0.329924	15.5388	0.665503	activator of basal transcription 1 [Source:HGNC Symbol;Acc:17369]
ABTB1	319968	3.3835	GCAGGAGGCGGGAUUACUAtt	AGUAAU	51.5677	94.0304	0.0554725	-29.0525	-29.0525	-1.31899	-20.8004	-0.879865	ankyrin repeat and BTB (POZ) domain containing 1 [Source:HGNC Symbol;Acc:18275]
ABTB1	332256	3.3835	GCGUAGAGCAUGUGAGUGAtt	CACUCA	86.5783	99.8365	0.45851	-15.6877	-14.4496	-0.638625	-10.1965	-0.428921	ankyrin repeat and BTB (POZ) domain containing 1 [Source:HGNC Symbol;Acc:18275]
ABTB1	307680	3.3835	GCAAUAAAGCUUGAAGGCAtt	GCCUUC	44.9248	100	0.469858	-2.53433	-2.53433	-0.0834853	11.3243	0.486274	ankyrin repeat and BTB (POZ) domain containing 1 [Source:HGNC Symbol;Acc:18275]
ABTB2	286055	3.27695	CACACUUUUUGAACAAUAAtt	UAUUGU	25.3993	71.1486	-1.53291	29.8497	20.0151	0.967108	23.2035	0.991451	ankyrin repeat and BTB (POZ) domain containing 2 [Source:HGNC Symbol;Acc:23842]
ABTB2	296039	3.27695	CCCGAACACUGUUUCAGUUtt	ACUGAA	99.7147	100	0.469858	-24.1174	-24.1174	-1.08905	-16.6041	-0.701412	ankyrin repeat and BTB (POZ) domain containing 2 [Source:HGNC Symbol;Acc:23842]
ABTB2	276071	3.27695	GAAUGACCUUGAACAAUGAtt	CAUUGU	49.6211	92.1458	-0.0753536	-46.9983	-46.9983	-2.1551	-38.8062	-1.64558	ankyrin repeat and BTB (POZ) domain containing 2 [Source:HGNC Symbol;Acc:23842]
ACAA1	292725	3.66511	GAAAGAUGGUUCUACCACAtt	GUGGUA	47.1034	83.9788	-0.642277	11.1675	0.505551	0.0581449	-0.782984	-0.0286016	acetyl-CoA acyltransferase 1 [Source:HGNC Symbol;Acc:82]
ACAA1	272757	3.66511	ACAUCUUCGAGAUCAAUGAtt	CAUUGA	107.297	107.297	0.976359	-48.0304	-39.4274	-1.80236	-36.5542	-1.54981	acetyl-CoA acyltransferase 1 [Source:HGNC Symbol;Acc:82]
ACAA1	282741	3.66511	AAAUGGGUCUUAUGACAUUtt	AUGUCA	101.867	101.867	0.599478	7.10315	7.10315	0.365532	11.5392	0.495413	acetyl-CoA acyltransferase 1 [Source:HGNC Symbol;Acc:82]
ACAA2	275185	5.09081	GGAAGAUUCUUUAUGGGUAtt	ACCCAU	70.0895	95.8484	0.181666	-45.0585	-8.94501	-0.382164	-23.9327	-1.01307	acetyl-CoA acyltransferase 2 [Source:HGNC Symbol;Acc:83]
ACAA2	295153	5.09081	GAACCAAGCUUGGAUCAGAtt	CUGAUC	112.378	112.378	1.3291	-22.9493	-9.26748	-0.397188	-10.9741	-0.461989	acetyl-CoA acyltransferase 2 [Source:HGNC Symbol;Acc:83]
ACAA2	285169	5.09081	CAGUUGACAGUGUGAUUAUtt	UAAUCA	85.2034	99.2699	0.419178	13.0834	13.0834	0.644155	10.9413	0.469986	acetyl-CoA acyltransferase 2 [Source:HGNC Symbol;Acc:83]
ACACA	282743	NA	CCGGAAAUCUGAACGGGAAtt	UCCCGU	102.04	102.04	0.611443	-5.11175	0	0.0345909	7.99709	0.344781	acetyl-CoA carboxylase alpha [Source:HGNC Symbol;Acc:84]
ACACA	272759	NA	GUUUCGAAAUGAACGUGCAtt	GCACGU	80.449	94.9234	0.11746	-26.1899	-16.9329	-0.754325	-17.4812	-0.738711	acetyl-CoA carboxylase alpha [Source:HGNC Symbol;Acc:84]
ACACA	292727	NA	GGCUGUAUCCAUUACGUCAtt	GACGUA	99.5172	100	0.469858	-2.97738	-2.97738	-0.104127	-11.262	-0.474234	acetyl-CoA carboxylase alpha [Source:HGNC Symbol;Acc:84]
ACACB	282745	0.502575	CCAGAUACAUGAUCACGGAtt	CCGUGA	98.6498	99.7774	0.454404	8.5069	8.5069	0.430934	10.1181	0.43498	acetyl-CoA carboxylase beta [Source:HGNC Symbol;Acc:85]
ACACB	272761	0.502575	GGAUCGAUCCAGCUUACAAtt	UGUAAG	78.0168	100	0.469858	26.8671	12.2789	0.606673	25.2152	1.077	acetyl-CoA carboxylase beta [Source:HGNC Symbol;Acc:85]
ACACB	292729	0.502575	GGUUGACAGUUACCGAAUUtt	AUUCGG	81.6552	96.4863	0.22595	-45.2629	-39.9396	-1.82622	-48.0616	-2.03918	acetyl-CoA carboxylase beta [Source:HGNC Symbol;Acc:85]
ACAD10	277435	1.37539	CGAUGGAAAUUCCGAAAGAtt	CUUUCG	100.641	100.641	0.514388	30.0789	24.1246	1.15857	35.5656	1.51716	acyl-CoA dehydrogenase family, member 10 [Source:HGNC Symbol;Acc:21597]
ACAD10	287419	1.37539	GGCUAAUCGUGAUCUAGUUtt	ACUAGA	74.5476	100	0.469858	29.9568	21.3883	1.03109	25.1274	1.07327	acyl-CoA dehydrogenase family, member 10 [Source:HGNC Symbol;Acc:21597]
ACAD10	297403	1.37539	GCAGUAUCGAGCUUCCGAAtt	UCGGAA	101.403	101.403	0.567227	2.87044	0	0.0345909	5.36543	0.232867	acyl-CoA dehydrogenase family, member 10 [Source:HGNC Symbol;Acc:21597]
ACAD11	277612	-3.06534	CCCUAAAGAGUGUCGAGUUtt	ACUCGA	89.5937	100	0.469858	-7.92991	-7.92991	-0.334869	-11.5394	-0.486029	acyl-CoA dehydrogenase family, member 11 [Source:HGNC Symbol;Acc:30211]
ACAD11	287596	-3.06534	CUACAACUCUCCAAACGAAtt	UCGUUU	76.1238	100	0.469858	-11.1231	-11.1231	-0.483642	-13.2218	-0.557576	acyl-CoA dehydrogenase family, member 11 [Source:HGNC Symbol;Acc:30211]
ACAD11	297580	-3.06534	GCUAUGUAAUUAACGGCAAtt	UGCCGU	89.7024	100	0.469858	5.16542	5.16542	0.275251	14.3382	0.614444	acyl-CoA dehydrogenase family, member 11 [Source:HGNC Symbol;Acc:30211]
ACAD8	275834	2.46229	GUCACGUCUUGAUACCUCUtt	GAGGUA	79.1384	100	0.469858	-43.7146	-43.7146	-2.0021	-34.1936	-1.44943	acyl-CoA dehydrogenase family, member 8 [Source:HGNC Symbol;Acc:87]
ACAD8	285818	2.46229	CAAUGUCCGGAAGCAGUUUtt	AACUGC	43.4312	68.671	-1.70489	59.5695	29.1873	1.39445	35.5852	1.518	acyl-CoA dehydrogenase family, member 8 [Source:HGNC Symbol;Acc:87]
ACAD8	295802	2.46229	AGCUCUUUGCUACAGAUGAtt	CAUCUG	99.0014	100	0.469858	-11.3117	-11.3117	-0.492429	-12.1566	-0.512277	acyl-CoA dehydrogenase family, member 8 [Source:HGNC Symbol;Acc:87]
ACAD9	275858	4.51376	GCAGAUCCUUGAGAAGCGAtt	CGCUUC	107.938	107.938	1.02087	-45.7673	-26.8339	-1.21562	-35.4723	-1.5038	acyl-CoA dehydrogenase family, member 9 [Source:HGNC Symbol;Acc:21497]
ACAD9	295826	4.51376	CAUUCAUAGUAGAAAGAGAtt	CUCUUU	102.853	102.853	0.667908	-5.98944	-5.98944	-0.244461	-28.4023	-1.20315	acyl-CoA dehydrogenase family, member 9 [Source:HGNC Symbol;Acc:21497]
ACAD9	285842	4.51376	CGUUGAUUCUGAUGGAUCAtt	GAUCCA	97.0118	100	0.469858	-18.8055	-7.38286	-0.309382	-16.9309	-0.715312	acyl-CoA dehydrogenase family, member 9 [Source:HGNC Symbol;Acc:21497]
ACADL	272763	1.75582	GGAUUUAUCAAGGGACGAAtt	UCGUCC	83.7231	100	0.469858	-19.4132	-0.332146	0.019116	-10.1064	-0.425091	acyl-CoA dehydrogenase, long chain [Source:HGNC Symbol;Acc:88]
ACADL	292731	1.75582	GGUAUUGUCAUGUCCUAUAtt	AUAGGA	100.207	100.207	0.48422	-7.39978	0	0.0345909	1.72699	0.0781378	acyl-CoA dehydrogenase, long chain [Source:HGNC Symbol;Acc:88]
ACADL	282747	1.75582	GCGAUGUUCUCAUUCCGGAtt	CCGGAA	93.1342	100	0.469858	6.93075	4.81363	0.258861	2.87345	0.126892	acyl-CoA dehydrogenase, long chain [Source:HGNC Symbol;Acc:88]
ACADM	292733	4.9487	GGCACGUUCUGAUCCAGAUtt	UCUGGA	60.4828	83.4875	-0.676385	12.6431	7.80257	0.398118	2.51865	0.111804	acyl-CoA dehydrogenase, C-4 to C-12 straight chain [Source:HGNC Symbol;Acc:89]
ACADM	272765	4.9487	GCGAUGUUCAGAUACUAGAtt	CUAGUA	108.326	108.326	1.04779	-17.679	-17.679	-0.789087	-23.625	-0.999985	acyl-CoA dehydrogenase, C-4 to C-12 straight chain [Source:HGNC Symbol;Acc:89]
ACADM	282749	4.9487	GGUUGAUUCUGGUCGUCGAtt	CGACGA	106.923	106.923	0.950449	-4.21542	-4.21542	-0.161809	1.4853	0.0678597	acyl-CoA dehydrogenase, C-4 to C-12 straight chain [Source:HGNC Symbol;Acc:89]
ACADS	272767	1.28125	GAGUCAUCAUGAGUGUCAAtt	UGACAC	52.7596	94.4669	0.0857709	18.1618	14.8109	0.72464	26.723	1.14112	acyl-CoA dehydrogenase, C-2 to C-3 short chain [Source:HGNC Symbol;Acc:90]
ACADS	282751	1.28125	UGCUGAAGGAUAACAAGAAtt	UCUUGU	70.3246	94.993	0.122291	-7.00085	-7.00085	-0.291584	-1.14522	-0.044006	acyl-CoA dehydrogenase, C-2 to C-3 short chain [Source:HGNC Symbol;Acc:90]
ACADS	292735	1.28125	CAGCGGCUCAGGUGAAGAAtt	UCUUCA	78.2069	100	0.469858	-3.37895	-3.37895	-0.122837	-15.1208	-0.638334	acyl-CoA dehydrogenase, C-2 to C-3 short chain [Source:HGNC Symbol;Acc:90]
ACADSB	292737	0.356166	GGAUGUUUUGACUACACUAtt	AGUGUA	92.7586	100	0.469858	-4.93743	-0.775439	-0.00153735	10.9187	0.469025	acyl-CoA dehydrogenase, short/branched chain [Source:HGNC Symbol;Acc:91]
ACADSB	272769	0.356166	GCAGGACAAACAACGAGUAtt	ACUCGU	51.3564	76.3267	-1.17346	-36.6206	-33.5743	-1.52966	-34.2627	-1.45236	acyl-CoA dehydrogenase, short/branched chain [Source:HGNC Symbol;Acc:91]
ACADSB	282753	0.356166	CCAUGGAUGAAAAUUCGAAtt	UCGAAU	84.7458	96.851	0.251267	4.99078	4.99078	0.267115	5.71179	0.247596	acyl-CoA dehydrogenase, short/branched chain [Source:HGNC Symbol;Acc:91]
ACADVL	279556	6.31944	GAUUGUCAAUGAACAGUUUtt	AACUGU	75.4596	99.8322	0.458212	-16.7135	-11.2152	-0.487934	-2.34452	-0.0950077	acyl-CoA dehydrogenase, very long chain [Source:HGNC Symbol;Acc:92]
ACADVL	269572	6.31944	CCUCAACAAUGGAAGGUUUtt	AACCUU	78.2045	100	0.469858	-35.8205	-31.4092	-1.42879	-27.351	-1.15844	acyl-CoA dehydrogenase, very long chain [Source:HGNC Symbol;Acc:92]
ACADVL	289540	6.31944	GGAAAAUACUAUACCCUCAtt	GAGGGU	44.4504	99.4611	0.432447	-16.25	0	0.0345909	14.7895	0.633637	acyl-CoA dehydrogenase, very long chain [Source:HGNC Symbol;Acc:92]
ACAN	303433	-3.06008	GGACUGAAAUCAGCGGAGAtt	CUCCGC	98.6533	100	0.469858	-8.62869	0	0.0345909	7.94022	0.342363	aggrecan [Source:HGNC Symbol;Acc:319]
ACAN	328009	-3.06008	GCGUGAUCCUUACCGUAAAtt	UUACGG	119.156	119.156	1.79958	-11.0662	0	0.0345909	-4.65081	-0.193085	aggrecan [Source:HGNC Symbol;Acc:319]
ACAN	315721	-3.06008	CGGUCUACCUCUACCCUAAtt	UAGGGU	102.52	102.52	0.644818	8.9179	8.9179	0.450082	10.9972	0.472364	aggrecan [Source:HGNC Symbol;Acc:319]
ACAT1	282781	3.89929	GCAUGUCCAAUGUUCCAUAtt	AUGGAA	87.9058	100	0.469858	13.2685	13.2685	0.652781	14.7571	0.63226	acetyl-CoA acetyltransferase 1 [Source:HGNC Symbol;Acc:93]
ACAT1	272797	3.89929	GUCUGGUUGUACUAGCAAAtt	UUGCUA	70.4397	91.5612	-0.115937	52.2028	38.2089	1.81477	27.7389	1.18432	acetyl-CoA acetyltransferase 1 [Source:HGNC Symbol;Acc:93]
ACAT1	292765	3.89929	GAGGCUCAAUGUUACACCAtt	GGUGUA	67.4483	100	0.469858	49.5289	47.4649	2.24602	46.9466	2.00115	acetyl-CoA acetyltransferase 1 [Source:HGNC Symbol;Acc:93]
ACAT2	292767	5.18909	AAAGCAAGCUGUUACAAAAtt	UUUGUA	94.5517	100	0.469858	-8.76042	-8.04152	-0.340069	-7.00458	-0.293182	acetyl-CoA acetyltransferase 2 [Source:HGNC Symbol;Acc:94]
ACAT2	272799	5.18909	GGAAGAUGUUGACAUAUUUtt	AAUAUG	103.929	103.929	0.742589	-42.4408	-28.7104	-1.30305	-17.2619	-0.729385	acetyl-CoA acetyltransferase 2 [Source:HGNC Symbol;Acc:94]
ACAT2	282783	5.18909	CCUUUAGCACGGAUAGUUUtt	AACUAU	73.5995	81.8056	-0.793135	2.7575	0	0.0345909	-1.10699	-0.0423803	acetyl-CoA acetyltransferase 2 [Source:HGNC Symbol;Acc:94]
ACBD3	319641	4.10759	CCUACAUCAUCAAAAGUGAtt	CACUUU	91.5186	100	0.469858	-32.2533	-15.0423	-0.666241	-21.6345	-0.915335	acyl-CoA binding domain containing 3 [Source:HGNC Symbol;Acc:15453]
ACBD3	307353	4.10759	GUAAUAUGAUGUCAGUUAAtt	UAACUG	118.724	118.724	1.76964	-23.2541	-9.22405	-0.395164	-4.72264	-0.19614	acyl-CoA binding domain containing 3 [Source:HGNC Symbol;Acc:15453]
ACBD3	331929	4.10759	GACACGACCUCAGAUCAAAtt	UUGAUC	84.139	100	0.469858	-22.7315	-18.6757	-0.835523	-14.969	-0.631878	acyl-CoA binding domain containing 3 [Source:HGNC Symbol;Acc:15453]
ACBD4	277457	1.51431	GGGUCACAGGUUGGAAAGAtt	CUUUCC	70.6344	100	0.469858	-19.731	-9.95591	-0.429262	-27.405	-1.16074	acyl-CoA binding domain containing 4 [Source:HGNC Symbol;Acc:23337]
ACBD4	287441	1.51431	GAGAUGCUGCGAUUCUACAtt	GUAGAA	97.1979	100	0.469858	-4.29352	0	0.0345909	5.79176	0.250997	acyl-CoA binding domain containing 4 [Source:HGNC Symbol;Acc:23337]
ACBD4	297425	1.51431	UCACUGAAAUGAAACUGGUtt	CCAGUU	98.871	100	0.469858	21.4268	16.6227	0.809056	17.5929	0.752854	acyl-CoA binding domain containing 4 [Source:HGNC Symbol;Acc:23337]
ACBD5	287753	3.00854	GCAUUCACCAAGAUAUAAAtt	UUAUAU	62.9843	82.5195	-0.743579	-2.38099	0	0.0345909	-3.62011	-0.149254	acyl-CoA binding domain containing 5 [Source:HGNC Symbol;Acc:23338]
ACBD5	297737	3.00854	GGAUAUACAGAAUGACAUUtt	AUGUCA	104.335	104.335	0.77079	-3.00146	-2.73115	-0.0926553	-0.0560783	0.00231093	acyl-CoA binding domain containing 5 [Source:HGNC Symbol;Acc:23338]
ACBD5	277769	3.00854	GGGAUCCUAUUGGAAGAUAtt	AUCUUC	95.1407	100	0.469858	-11.5399	0	0.0345909	3.10898	0.136909	acyl-CoA binding domain containing 5 [Source:HGNC Symbol;Acc:23338]
ACBD6	308332	1.38631	AUAUCGCAGUAGUUAAAAAtt	UUUUAA	125.917	125.917	2.26891	-2.69251	-2.69251	-0.0908552	1.08307	0.0507546	acyl-CoA binding domain containing 6 [Source:HGNC Symbol;Acc:23339]
ACBD6	320620	1.38631	AAACAACAUUGACCAUAUAtt	AUAUGG	94.8771	99.2967	0.421036	-11.7105	-2.17392	-0.0666934	-11.6946	-0.492629	acyl-CoA binding domain containing 6 [Source:HGNC Symbol;Acc:23339]
ACBD6	332908	1.38631	GGUACAAACAGGUCAAAGUtt	CUUUGA	67.7992	85.7536	-0.519075	-4.52391	-4.52391	-0.176181	-6.91212	-0.28925	acyl-CoA binding domain containing 6 [Source:HGNC Symbol;Acc:23339]
ACBD7	288508	-1.26448	GAGUGCCUAUAUUUCUAAAtt	UUAGAA	92.4051	100	0.469858	-15.0943	-8.00516	-0.338375	-12.5469	-0.528877	acyl-CoA binding domain containing 7 [Source:HGNC Symbol;Acc:17715]
ACBD7	278524	-1.26448	AGACAUUAAUAUUGCGUGUtt	CACGCA	88.9056	100	0.469858	-18.415	-15.5973	-0.6921	-13.334	-0.562349	acyl-CoA binding domain containing 7 [Source:HGNC Symbol;Acc:17715]
ACBD7	298492	-1.26448	UGGGAAGCAUGGAACCUCAtt	GAGGUU	101.876	101.876	0.600062	-9.03782	0	0.0345909	2.02231	0.0906967	acyl-CoA binding domain containing 7 [Source:HGNC Symbol;Acc:17715]
ACCN1	271181	NA	CGAUGAGAAUGUGAGUACUtt	GUACUC	32.8421	67.9298	-1.75634	83.9594	49.3294	2.33288	52.8997	2.25432	NA
ACCN1	281165	NA	GUACCUUGAGAAGAAAUUUtt	AAUUUC	54.7135	87.3515	-0.408156	-36.7631	-20.483	-0.919725	-20.0893	-0.849623	NA
ACCN1	291149	NA	CAUUGGUGCUAGUAUCCUUtt	AGGAUA	65.8824	88.2738	-0.34413	10.3483	10.3483	0.516725	16.0706	0.688116	NA
ACCN2	271183	NA	CAAAUCUGAGCAAUACAUAtt	AUGUAU	42.1895	84.927	-0.576455	27.7942	27.7942	1.32954	40.939	1.74567	NA
ACCN2	281167	NA	CUGUUACCAUGGACUCGGAtt	CCGAGU	93.3826	100	0.469858	-12.1826	0	0.0345909	-5.90806	-0.246551	NA
ACCN2	291151	NA	CAACAACAGGUAUGAGAUAtt	AUCUCA	67.1324	94.6203	0.0964198	14.6475	14.6475	0.717029	28.083	1.19896	NA
ACCN3	271310	NA	ACAUCAUGCUGGACGUGCAtt	GCACGU	68.7158	83.1902	-0.69702	37.6682	37.6682	1.78958	46.584	1.98574	NA
ACCN3	281294	NA	AGCCCUCCCUAUACCCUUAtt	AAGGGU	83.0314	100	0.469858	-12.8548	0	0.0345909	16.024	0.686135	NA
ACCN3	291278	NA	ACAAGGUCCUGGGAUAUUUtt	AAUAUC	85.8824	100	0.469858	0.0161835	0	0.0345909	-7.39864	-0.30994	NA
ACCN4	271516	NA	AGAUCUCCAUGGUCAGGAUtt	UCCUGA	82.7789	100	0.469858	-6.52841	-2.88692	-0.0999126	-3.40011	-0.139898	NA
ACCN4	281500	NA	AGGAGGAUGCGAAACCCAAtt	UGGGUU	68.0222	100	0.469858	-8.25503	-8.25503	-0.350017	-10.0881	-0.424313	NA
ACCN4	291484	NA	GCGAGGAAGUACAACCGCAtt	GCGGUU	93.5294	100	0.469858	-6.56713	-0.904498	-0.00755031	2.32715	0.10366	NA
ACCN5	271458	NA	GGUUUGAGCUUACUCUUCAtt	GAAGAG	11.6211	42.0959	-3.54964	-41.9096	-22.944	-1.03439	-14.0597	-0.593209	NA
ACCN5	281442	NA	CUAUAGUGACCUAAACUAUtt	UAGUUU	91.8299	100	0.469858	12.9589	0	0.0345909	-16.5055	-0.697218	NA
ACCN5	291426	NA	GAAGUUUGACCAUGACUUUtt	AAGUCA	117.206	117.206	1.66423	-15.5774	-5.4482	-0.219245	-13.0136	-0.548722	NA
ACCS	287530	1.26849	GAAGAAUGAUUAAAUGGUUtt	ACCAUU	83.5377	100	0.469858	-28.5554	-21.3873	-0.961858	-17.9315	-0.757863	1-aminocyclopropane-1-carboxylate synthase homolog (Arabidopsis)(non-functional) [Source:HGNC Symbol;Acc:23989]
ACCS	297514	1.26849	GCAGUGUCCUAAGCCUGGAtt	CCAGGC	89.2234	100	0.469858	15.7516	0	0.0345909	29.9932	1.28019	1-aminocyclopropane-1-carboxylate synthase homolog (Arabidopsis)(non-functional) [Source:HGNC Symbol;Acc:23989]
ACCS	277546	1.26849	AGAAUGUGGUUGUCCUGAAtt	UCAGGA	65.4312	72.9904	-1.40506	-3.64556	-3.64556	-0.135259	-2.92352	-0.11963	1-aminocyclopropane-1-carboxylate synthase homolog (Arabidopsis)(non-functional) [Source:HGNC Symbol;Acc:23989]
ACD	319927	3.70244	CUGCAGGACCUAUCUCUGAtt	CAGAGA	47.0113	63.7744	-2.0448	16.1489	16.1489	0.786982	30.0689	1.28341	adrenocortical dysplasia homolog (mouse) [Source:HGNC Symbol;Acc:25070]
ACD	307639	3.70244	AGCUAAUUCUGAGCUCUCUtt	GAGAGC	71.6767	96.1102	0.199844	24.045	17.8108	0.86441	19.3411	0.8272	adrenocortical dysplasia homolog (mouse) [Source:HGNC Symbol;Acc:25070]
ACD	332215	3.70244	GGUGCCUGGUUGCAACCAAtt	UGGUUG	42.0296	77.0065	-1.12627	-17.3145	-17.3145	-0.772104	-27.3776	-1.15957	adrenocortical dysplasia homolog (mouse) [Source:HGNC Symbol;Acc:25070]
ACE	291819	-2.99195	CCACAGAGGCUAUGCUAAAtt	UUAGCA	63.0521	92.0863	-0.0794807	24.1582	23.7717	1.14213	17.2163	0.736838	angiotensin I converting enzyme [Source:HGNC Symbol;Acc:2707]
ACE	271851	-2.99195	CGAAAUACGUGGAACUCAUtt	UGAGUU	57.485	90.7324	-0.173468	15.2912	11.4995	0.570362	4.38336	0.191103	angiotensin I converting enzyme [Source:HGNC Symbol;Acc:2707]
ACE	281835	-2.99195	AGAAGGUUCAGGACCUAGAtt	CUAGGU	97.5983	100	0.469858	-31.9998	-31.9998	-1.4563	-38.635	-1.6383	angiotensin I converting enzyme [Source:HGNC Symbol;Acc:2707]
ACE2	281908	-3.12726	CAUCGAUAUUAGCAAAGGAtt	CCUUUG	46.6521	72.6558	-1.42828	14.5891	14.5891	0.714306	26.5367	1.1332	angiotensin I converting enzyme 2 [Source:HGNC Symbol;Acc:13557]
ACE2	271924	-3.12726	CUUUGUCACUGCACCUAAAtt	UUAGGU	57.8535	73.1389	-1.39475	11.7138	11.7138	0.580344	16.7107	0.715339	angiotensin I converting enzyme 2 [Source:HGNC Symbol;Acc:13557]
ACE2	291892	-3.12726	GGAUCCUUAUGUGCACAAAtt	UUGUGC	83.5907	100	0.469858	7.60298	7.60298	0.388819	11.9261	0.511867	angiotensin I converting enzyme 2 [Source:HGNC Symbol;Acc:13557]
ACER1	277962	-3.0792	CCCGCUACAUUUACGUUGUtt	CAACGU	105.663	105.663	0.862973	-11.8049	-4.81912	-0.189936	-4.24526	-0.175839	alkaline ceramidase 1 [Source:HGNC Symbol;Acc:18356]
ACER1	287946	-3.0792	GGGCAGUGGCUAUAGCAUAtt	AUGCUA	85.7928	100	0.469858	0.200939	0	0.0345909	3.76599	0.164849	alkaline ceramidase 1 [Source:HGNC Symbol;Acc:18356]
ACER1	297930	-3.0792	AGAGGAUUCAUUUCUUCUAtt	AGAAGA	97.2678	100	0.469858	-2.15059	0	0.0345909	11.6463	0.499966	alkaline ceramidase 1 [Source:HGNC Symbol;Acc:18356]
ACER2	311289	-0.947445	UACUUAAUCUGGACUCUUUtt	AAGAGU	77.6528	87.3025	-0.411558	14.9748	7.14177	0.367331	4.55026	0.198201	alkaline ceramidase 2 [Source:HGNC Symbol;Acc:23675]
ACER2	323577	-0.947445	GCAUGUGCUUGUUUCGUCAtt	GACGAA	95.4151	100	0.469858	-21.7176	-15.7288	-0.698223	-19.6671	-0.831671	alkaline ceramidase 2 [Source:HGNC Symbol;Acc:23675]
ACER2	335865	-0.947445	CUAAAGAGGUGUGACAACAtt	GUUGUC	46.1005	88.5991	-0.321555	-8.04044	-8.04044	-0.340019	-24.0288	-1.01715	alkaline ceramidase 2 [Source:HGNC Symbol;Acc:23675]
ACHE	292769	-3.05349	GGCUCGUAUUUUCUGGUUUtt	AACCAG	87.5862	100	0.469858	-7.0859	0	0.0345909	9.26629	0.398755	acetylcholinesterase [Source:HGNC Symbol;Acc:108]
ACHE	272801	-3.05349	CGAGAUCGAGUUCAUCUUUtt	AAGAUG	71.6558	96.5046	0.22722	3.87599	3.87599	0.215176	0.923153	0.0439539	acetylcholinesterase [Source:HGNC Symbol;Acc:108]
ACHE	282785	-3.05349	CCCUAUACCCAGGUUUUGAtt	CAAAAC	72.2781	97.316	0.283544	-14.9737	-9.47685	-0.406942	-11.5264	-0.485478	acetylcholinesterase [Source:HGNC Symbol;Acc:108]
ACIN1	285657	5.05394	GCAUGUGACCCAGAGGUUAtt	AACCUC	91.7377	100	0.469858	-14.0317	0	0.0345909	2.64839	0.117321	apoptotic chromatin condensation inducer 1 [Source:HGNC Symbol;Acc:17066]
ACIN1	295641	5.05394	GGAACGUGCGAAGUCUAAAtt	UUAGAC	69.9822	96.4564	0.223875	-24.4204	-4.32085	-0.166721	0.499406	0.0259335	apoptotic chromatin condensation inducer 1 [Source:HGNC Symbol;Acc:17066]
ACIN1	275673	5.05394	CACCUUUACUAACAAAGGAtt	CCUUUG	93.181	100	0.469858	-56.5327	-34.5969	-1.5773	-31.7353	-1.34489	apoptotic chromatin condensation inducer 1 [Source:HGNC Symbol;Acc:17066]
ACLY	272803	6.84778	CAUCCAGUCUGUAUACGAAtt	UCGUAU	70.159	83.5883	-0.669386	-53.1232	-28.1023	-1.27472	-37.8558	-1.60517	ATP citrate lyase [Source:HGNC Symbol;Acc:115]
ACLY	292771	6.84778	GACACUAUCUUGAUCAGAAtt	UCUGAU	93.2414	100	0.469858	-2.30243	0	0.0345909	4.97272	0.216166	ATP citrate lyase [Source:HGNC Symbol;Acc:115]
ACLY	282787	6.84778	GCAUCGCAAACUUCACCAAtt	UGGUGA	69.4053	91.389	-0.127887	26.0981	9.15187	0.460983	12.3217	0.528689	ATP citrate lyase [Source:HGNC Symbol;Acc:115]
ACMSD	288054	-2.78966	AGUCAUUUUGGGAACCGAUtt	UCGGUU	78.2633	99.976	0.46819	6.16274	5.42921	0.287542	-0.0738495	0.00155518	aminocarboxymuconate semialdehyde decarboxylase [Source:HGNC Symbol;Acc:19288]
ACMSD	278070	-2.78966	CCCUCAAGCUGUUAACAGAtt	CUGUUA	94.1907	100	0.469858	-9.96953	-7.81896	-0.3297	-6.39682	-0.267336	aminocarboxymuconate semialdehyde decarboxylase [Source:HGNC Symbol;Acc:19288]
ACMSD	298038	-2.78966	CCACAGUUCCUGUCAUGUUtt	ACAUGA	38.7614	65.3359	-1.9364	24.6069	22.3249	1.07473	25.1081	1.07245	aminocarboxymuconate semialdehyde decarboxylase [Source:HGNC Symbol;Acc:19288]
ACN9	331669	NA	GAAUGGGAGGUGUAUGCAAtt	UGCAUA	70.1741	95.2815	0.142318	7.47066	5.33461	0.283134	-2.3176	-0.093863	ACN9 homolog (S. cerevisiae) [Source:HGNC Symbol;Acc:21752]
ACN9	319381	NA	GAAUUUAGGAGACAUAAGAtt	CUUAUG	103.787	103.787	0.732709	1.70103	1.70103	0.113843	7.39301	0.319092	ACN9 homolog (S. cerevisiae) [Source:HGNC Symbol;Acc:21752]
ACN9	307093	NA	GACUUUCGUGAUGAACAAAtt	UUGUUC	51.854	89.829	-0.236174	18.8449	6.59144	0.341691	14.9356	0.639849	ACN9 homolog (S. cerevisiae) [Source:HGNC Symbol;Acc:21752]
ACO1	282789	3.50049	GGAAUUCCAAAUCUACGUAtt	ACGUAG	99.3967	100	0.469858	-13.0069	-4.40909	-0.170832	-5.73826	-0.23933	aconitase 1, soluble [Source:HGNC Symbol;Acc:117]
ACO1	272805	3.50049	GCUGCUCGCUACUUAACUAtt	AGUUAA	88.7746	100	0.469858	-37.516	-18.6678	-0.835156	-25.7835	-1.09178	aconitase 1, soluble [Source:HGNC Symbol;Acc:117]
ACO1	292773	3.50049	GAGUGGUAUUUGAUCAGGAtt	CCUGAU	85.931	100	0.469858	16.4364	11.0008	0.547127	7.56335	0.326336	aconitase 1, soluble [Source:HGNC Symbol;Acc:117]
ACO2	282791	5.16063	CAUUAACAUUGUUCGCAAAtt	UUGCGA	85.4927	91.1173	-0.146745	-8.36418	-2.37291	-0.0759645	-4.93772	-0.205286	aconitase 2, mitochondrial [Source:HGNC Symbol;Acc:118]
ACO2	292775	5.16063	CAUCCAUUAUGACCUGCUAtt	AGCAGG	49.8621	68.992	-1.68261	27.8165	17.713	0.859851	22.3638	0.955741	aconitase 2, mitochondrial [Source:HGNC Symbol;Acc:118]
ACO2	272807	5.16063	AAUUCAAGCUAUGAAGAUAtt	AUCUUC	53.6015	100	0.469858	-4.04733	0	0.0345909	6.21425	0.268964	aconitase 2, mitochondrial [Source:HGNC Symbol;Acc:118]
ACOT1	337090	1.96246	GAGUGAGUUCUAUGCUAAUtt	UUAGCA	60.9674	90.0017	-0.224192	9.36466	8.97813	0.452888	4.73277	0.205962	acyl-CoA thioesterase 1 [Source:HGNC Symbol;Acc:33128]
ACOT1	324802	1.96246	UCGCAUCAAGGUGACCAAAtt	UUGGUC	91.4263	100	0.469858	15.8991	0	0.0345909	-3.53872	-0.145792	acyl-CoA thioesterase 1 [Source:HGNC Symbol;Acc:33128]
ACOT1	312514	1.96246	GCUGUGAACUACUUGCUCAtt	GAGCAA	100.919	100.919	0.533656	3.66812	3.66812	0.205491	9.27986	0.399332	acyl-CoA thioesterase 1 [Source:HGNC Symbol;Acc:33128]
ACOT11	285833	-1.35808	AGUACAUCGUGUCCUGUAAtt	UACAGG	50.1288	97.3685	0.287192	31.488	7.88577	0.401995	19.7068	0.842749	acyl-CoA thioesterase 11 [Source:HGNC Symbol;Acc:18156]
ACOT11	295817	-1.35808	CCACAUCAACAGUGCCUUUtt	AAGGCA	26.3195	75.9413	-1.20021	77.4546	57.546	2.7157	47.7202	2.03405	acyl-CoA thioesterase 11 [Source:HGNC Symbol;Acc:18156]
ACOT11	275849	-1.35808	CGUGAACAAUGCCUUCAAAtt	UUGAAG	100.917	100.917	0.533543	-60.2882	-29.8189	-1.3547	-36.5801	-1.55091	acyl-CoA thioesterase 11 [Source:HGNC Symbol;Acc:18156]
ACOT12	288163	-3.05239	GGAAAGUUCGAUUACAACAtt	GUUGUA	105.977	105.977	0.884794	20.7218	0	0.0345909	-11.158	-0.46981	acyl-CoA thioesterase 12 [Source:HGNC Symbol;Acc:24436]
ACOT12	298147	-3.05239	GUAGUACUCGUAUCACGAAtt	UCGUGA	97.8339	100	0.469858	-28.8046	-18.3861	-0.822033	-22.2427	-0.9412	acyl-CoA thioesterase 12 [Source:HGNC Symbol;Acc:24436]
ACOT12	278179	-3.05239	CAGCCUCUUGUAUACAGUUtt	ACUGUA	66.2266	80.1418	-0.908626	2.55539	2.55539	0.153649	14.7092	0.630222	acyl-CoA thioesterase 12 [Source:HGNC Symbol;Acc:24436]
ACOT2	275230	3.66167	UCUGGCUUAUUAUAACUAUtt	UAGUUA	69.3893	88.3732	-0.337231	9.65249	6.94482	0.358155	7.63354	0.329321	acyl-CoA thioesterase 2 [Source:HGNC Symbol;Acc:18431]
ACOT2	285214	3.66167	GUUGUUCUCAGGUCUGAAUtt	UUCAGA	84.0114	96.431	0.222108	-1.78129	0	0.0345909	-7.36164	-0.308366	acyl-CoA thioesterase 2 [Source:HGNC Symbol;Acc:18431]
ACOT2	295198	3.66167	AGCUGAGGCAGGUUGGUCAtt	GACCAA	90.3976	100	0.469858	-17.1122	-3.39151	-0.123422	-0.482217	-0.0158111	acyl-CoA thioesterase 2 [Source:HGNC Symbol;Acc:18431]
ACOT4	297796	0.789295	GCAUGAUUCCAAUAGAGAAtt	UCUCUA	89.9089	100	0.469858	-2.12342	0	0.0345909	11.5105	0.494191	acyl-CoA thioesterase 4 [Source:HGNC Symbol;Acc:19748]
ACOT4	287812	0.789295	CCAUUGGGCUAUGACCUGAtt	CAGGUC	43.8032	74.647	-1.29006	27.2114	24.6529	1.18319	12.1996	0.523498	acyl-CoA thioesterase 4 [Source:HGNC Symbol;Acc:19748]
ACOT4	277828	0.789295	GGGACGUACAGAUUCCUUUtt	AAGGAA	96.529	100	0.469858	-20.2805	-16.227	-0.721437	-12.0014	-0.505677	acyl-CoA thioesterase 4 [Source:HGNC Symbol;Acc:19748]
ACOT6	337118	-2.92676	GCUACAAGCUCAUGGGAAAtt	UUCCCA	88.0765	97.452	0.292982	-24.5267	-9.87379	-0.425436	-7.32851	-0.306958	acyl-CoA thioesterase 6 [Source:HGNC Symbol;Acc:33159]
ACOT6	324830	-2.92676	CGAUGAUCUAGGAAAAGUAtt	ACUUUU	69.4466	100	0.469858	15.9561	0	0.0345909	2.39056	0.106357	acyl-CoA thioesterase 6 [Source:HGNC Symbol;Acc:33159]
ACOT6	312542	-2.92676	GAUAAUCUGUUACCCAGAAtt	UCUGGG	75.126	100	0.469858	29.7104	24.374	1.17019	23.0275	0.983966	acyl-CoA thioesterase 6 [Source:HGNC Symbol;Acc:33159]
ACOT7	285411	3.92728	GGCGGUACCUGCAGAUGAAtt	UCAUCU	106.29	106.29	0.906487	18.5521	7.07551	0.364244	4.84949	0.210926	acyl-CoA thioesterase 7 [Source:HGNC Symbol;Acc:24157]
ACOT7	275427	3.92728	GGUCAACGUGAUGUCCGAAtt	UCGGAC	58.017	97.8462	0.32035	27.9644	13.347	0.656438	19.0822	0.816189	acyl-CoA thioesterase 7 [Source:HGNC Symbol;Acc:24157]
ACOT7	295395	3.92728	CGAGCAAUAAGUCCAUGGAtt	CCAUGG	58.5435	95.8132	0.179226	-22.6024	-1.46852	-0.0338283	8.79745	0.378817	acyl-CoA thioesterase 7 [Source:HGNC Symbol;Acc:24157]
ACOT8	294730	3.62046	GAAUGGAGCCCAAACAGAUtt	UCUGUU	82.3574	100	0.469858	0.197107	0	0.0345909	-25.4708	-1.07848	acyl-CoA thioesterase 8 [Source:HGNC Symbol;Acc:15919]
ACOT8	284746	3.62046	CAAGUGGAGCGGACACGAAtt	UCGUGU	90.6355	100	0.469858	-10.8518	0	0.0345909	-1.4594	-0.0573669	acyl-CoA thioesterase 8 [Source:HGNC Symbol;Acc:15919]
ACOT8	274762	3.62046	AGACCCUCAUUGACCAGUAtt	ACUGGU	98.2195	100	0.469858	1.21444	1.21444	0.0911725	-3.62456	-0.149443	acyl-CoA thioesterase 8 [Source:HGNC Symbol;Acc:15919]
ACOT9	285750	4.37298	GAUGUCUCCUUUAUCGAUAtt	AUCGAU	87.58	90.8536	-0.165054	-0.720358	0	0.0345909	1.00786	0.0475562	acyl-CoA thioesterase 9 [Source:HGNC Symbol;Acc:17152]
ACOT9	275766	4.37298	GACUAUAAGUUUUCGGAGUtt	CUCCGA	89.0527	100	0.469858	-12.9322	-11.5645	-0.504208	-7.79458	-0.326778	acyl-CoA thioesterase 9 [Source:HGNC Symbol;Acc:17152]
ACOT9	295734	4.37298	GACCGUUUGUGGUAGCAGUtt	CUGCUA	97.833	100	0.469858	3.61109	0.682616	0.0663945	-1.17168	-0.0451311	acyl-CoA thioesterase 9 [Source:HGNC Symbol;Acc:17152]
ACOX1	272809	1.89867	GCCUAACCGAAGCAUAUAAtt	UAUAUG	61.1787	100	0.469858	34.4651	34.4651	1.64034	33.6379	1.43518	acyl-CoA oxidase 1, palmitoyl [Source:HGNC Symbol;Acc:119]
ACOX1	292777	1.89867	GGAGUUCAUUCUCAACAGUtt	CUGUUG	104.069	104.069	0.752312	15.8376	6.34243	0.330089	-0.780312	-0.028488	acyl-CoA oxidase 1, palmitoyl [Source:HGNC Symbol;Acc:119]
ACOX1	282793	1.89867	CUAUCACCGGAUUAACGAAtt	UCGUUA	66.3602	87.6515	-0.387331	-8.89933	-0.925857	-0.00854547	-8.55723	-0.35921	acyl-CoA oxidase 1, palmitoyl [Source:HGNC Symbol;Acc:119]
ACOX2	272365	-3.14265	GGUUAGAAGAUGGUCGUGAtt	CACGAC	78.9027	90.6096	-0.181993	44.34	16.9249	0.823136	38.4554	1.64006	acyl-CoA oxidase 2, branched chain [Source:HGNC Symbol;Acc:120]
ACOX2	292333	-3.14265	GAGUUUAGCUGUAAGGACAtt	GUCCUU	62.038	88.0184	-0.361863	-0.69322	0	0.0345909	14.4341	0.618523	acyl-CoA oxidase 2, branched chain [Source:HGNC Symbol;Acc:120]
ACOX2	282349	-3.14265	CCAUCUGUCGCAUAUCUCAtt	GAGAUA	65.1182	74.3674	-1.30946	-31.6206	-24.1885	-1.09237	-28.4669	-1.20589	acyl-CoA oxidase 2, branched chain [Source:HGNC Symbol;Acc:120]
ACOX3	282351	3.02261	GGAGAUUUUUGGAUGUUUUtt	AAACAU	104.307	104.307	0.768865	18.7836	18.7836	0.909734	27.214	1.162	acyl-CoA oxidase 3, pristanoyl [Source:HGNC Symbol;Acc:121]
ACOX3	272367	3.02261	CCAGUGCUUGAGUAUCCAAtt	UGGAUA	70.4239	74.1917	-1.32166	-10.4231	0	0.0345909	5.4732	0.23745	acyl-CoA oxidase 3, pristanoyl [Source:HGNC Symbol;Acc:121]
ACOX3	292335	3.02261	CGAGAGACUUAUCAAAAAUtt	UUUUUG	91.6062	96.6374	0.236439	10.4447	8.02491	0.408477	5.21873	0.226628	acyl-CoA oxidase 3, pristanoyl [Source:HGNC Symbol;Acc:121]
ACOXL	276569	-2.98838	GGACAGUACCAUUCGCCUAtt	AGGCGA	81.2227	100	0.469858	-36.5525	-11.2252	-0.488401	-3.49767	-0.144047	acyl-CoA oxidase-like [Source:HGNC Symbol;Acc:25621]
ACOXL	286553	-2.98838	GGAACAAGAGUGCAAGAUUtt	AUCUUG	36.5248	65.4016	-1.93184	-2.49727	0	0.0345909	4.1301	0.180333	acyl-CoA oxidase-like [Source:HGNC Symbol;Acc:25621]
ACOXL	296537	-2.98838	CCUGGUAUUUAGAACAUAAtt	UAUGUU	86.8787	100	0.469858	-12.5738	-5.80157	-0.235708	-1.92454	-0.0771476	acyl-CoA oxidase-like [Source:HGNC Symbol;Acc:25621]
ACP1	289615	5.92429	GGAUGAAAGCAAUCUGAGAtt	CUCAGA	94.2731	100	0.469858	3.1527	3.1527	0.181477	23.8618	1.01944	acid phosphatase 1, soluble [Source:HGNC Symbol;Acc:122]
ACP1	279631	5.92429	GGAAACUUGUAACCGAUCAtt	GAUCGG	87.1899	100	0.469858	-0.510133	0	0.0345909	7.07628	0.305623	acid phosphatase 1, soluble [Source:HGNC Symbol;Acc:122]
ACP1	269647	5.92429	GGGUAACAUUUGUCGAUCAtt	GAUCGA	67.2215	73.2672	-1.38584	-19.2456	-14.6267	-0.646878	-15.7103	-0.663403	acid phosphatase 1, soluble [Source:HGNC Symbol;Acc:122]
ACP2	269649	4.33314	GUAUCAGAAUGAGAGUUCUtt	GAACUC	70.3652	88.8066	-0.307149	-11.2239	0	0.0345909	24.1584	1.03206	acid phosphatase 2, lysosomal [Source:HGNC Symbol;Acc:123]
ACP2	289617	4.33314	CGGAGUCUGCGCUUCGUUAtt	AACGAA	87.2247	95.2102	0.13737	18.8721	18.8721	0.913854	24.8655	1.06213	acid phosphatase 2, lysosomal [Source:HGNC Symbol;Acc:123]
ACP2	279633	4.33314	GGACUCUCAUGAGUGCUGAtt	CAGCAC	74.8272	100	0.469858	10.3241	10.3241	0.515599	6.58129	0.284573	acid phosphatase 2, lysosomal [Source:HGNC Symbol;Acc:123]
ACP5	289645	-3.12352	UGACCGCUCCCUUCGCAAAtt	UUGCGA	90.9141	96.5388	0.229591	16.4291	16.4291	0.800034	19.7789	0.845816	acid phosphatase 5, tartrate resistant [Source:HGNC Symbol;Acc:124]
ACP5	269677	-3.12352	AGAUCCCACAGACCAAUGUtt	CAUUGG	90.8923	100	0.469858	-30.7965	-23.4659	-1.0587	-31.3347	-1.32785	acid phosphatase 5, tartrate resistant [Source:HGNC Symbol;Acc:124]
ACP5	279661	-3.12352	CCCAGAUUGCAUACUCUAAtt	UAGAGU	76.8605	100	0.469858	-21.4538	-21.4538	-0.964957	-18.9748	-0.802228	acid phosphatase 5, tartrate resistant [Source:HGNC Symbol;Acc:124]
ACP6	279630	0.138985	CACUAACAUUUUUCGGAAUtt	UUCCGA	96.2993	100	0.469858	-5.29023	0	0.0345909	1.47474	0.0674107	acid phosphatase 6, lysophosphatidic [Source:HGNC Symbol;Acc:29609]
ACP6	289614	0.138985	CUGGUGGUCCGAAACCAUAtt	AUGGUU	99.6145	100	0.469858	0.974925	0	0.0345909	-13.2776	-0.559949	acid phosphatase 6, lysophosphatidic [Source:HGNC Symbol;Acc:29609]
ACP6	269646	0.138985	GCACGGAUGAUCGAACAGAtt	CUGUUC	57.3278	77.6861	-1.0791	42.8418	35.9743	1.71066	27.5401	1.17587	acid phosphatase 6, lysophosphatidic [Source:HGNC Symbol;Acc:29609]
ACPL2	269840	NA	CUCCUACGUUUGAAAAACAtt	GUUUUU	83.9575	100	0.469858	17.7494	0	0.0345909	9.38618	0.403854	acid phosphatase-like 2 [Source:HGNC Symbol;Acc:26303]
ACPL2	279824	NA	CACUGUAUGUCAUUCCCAAtt	UGGGAA	46.4416	80.1165	-0.910384	9.75287	9.75287	0.488984	28.7593	1.22772	acid phosphatase-like 2 [Source:HGNC Symbol;Acc:26303]
ACPL2	289808	NA	GCUAUUGCCCGGUAAGAAAtt	UUCUUA	59.141	76.7444	-1.14446	10.9354	10.9354	0.544081	6.47485	0.280046	acid phosphatase-like 2 [Source:HGNC Symbol;Acc:26303]
ACPP	289647	-3.00913	GCUAGAUGUUUACAACGGAtt	CCGUUG	66.4648	92.4316	-0.0555111	-21.9977	-8.63526	-0.367732	-5.21344	-0.217012	acid phosphatase, prostate [Source:HGNC Symbol;Acc:125]
ACPP	269679	-3.00913	GCUGCACCCUUAUAAGGAUtt	UCCUUA	79.5192	100	0.469858	0.898659	0.898659	0.0764601	11.1506	0.478886	acid phosphatase, prostate [Source:HGNC Symbol;Acc:125]
ACPP	279663	-3.00913	GGACUUUGAUGAGUGCUAUtt	UAGCAC	85.4819	100	0.469858	-37.4341	-21.8957	-0.985545	-20.5024	-0.867193	acid phosphatase, prostate [Source:HGNC Symbol;Acc:125]
ACPT	269870	NA	AGAUCUCGGCUUUGGAUAUtt	UAUCCA	54.7388	90.6202	-0.181256	14.9074	11.2943	0.5608	13.381	0.573736	acid phosphatase, testicular [Source:HGNC Symbol;Acc:14376]
ACPT	279854	NA	GACUGUCGCUGGUUGGAGAtt	CUCCAA	109.231	109.231	1.11067	-19.9552	-12.0174	-0.525306	-14.1529	-0.597173	acid phosphatase, testicular [Source:HGNC Symbol;Acc:14376]
ACPT	289838	NA	AGCCCACGGUCUUCCACUAtt	AGUGGA	49.174	62.4501	-2.13673	-14.258	-4.4597	-0.17319	-13.5303	-0.570695	acid phosphatase, testicular [Source:HGNC Symbol;Acc:14376]
ACR	271617	-2.99619	GACUGGUUUUCGGAGCAAAtt	UUGCUC	66.6974	100	0.469858	-5.14839	0	0.0345909	-5.14983	-0.214307	acrosin [Source:HGNC Symbol;Acc:126]
ACR	291585	-2.99619	CAGUGUCCGUGGUUGCUAAtt	UAGCAA	86.8223	100	0.469858	-2.18385	0	0.0345909	15.6586	0.670598	acrosin [Source:HGNC Symbol;Acc:126]
ACR	281601	-2.99619	UGGGAACAAUAAACCAGUAtt	ACUGGU	76.492	100	0.469858	-9.78976	-9.21133	-0.394572	-9.63926	-0.405225	acrosin [Source:HGNC Symbol;Acc:126]
ACRBP	320408	-3.10781	CUCCUACUGGAGAAACCAAtt	UGGUUU	119.534	119.534	1.82581	47.0504	5.93122	0.310931	9.25372	0.398221	acrosin binding protein [Source:HGNC Symbol;Acc:17195]
ACRBP	308120	-3.10781	CUCUCUCUCCUACCGAAUAtt	AUUCGG	82.527	97.3581	0.286467	-6.99534	-1.67203	-0.04331	-9.71466	-0.408431	acrosin binding protein [Source:HGNC Symbol;Acc:17195]
ACRBP	332696	-3.10781	CCAAACUACUGUUCCUUCAtt	GAAGGA	75.0579	91.0781	-0.149472	-13.9874	-13.9874	-0.617091	-17.6585	-0.746252	acrosin binding protein [Source:HGNC Symbol;Acc:17195]
ACRC	308851	NA	GCUGAUUGAUGGUAUCCAUtt	UGGAUA	75.9752	79.743	-0.936313	-10.6378	0	0.0345909	3.40343	0.149431	acidic repeat containing [Source:HGNC Symbol;Acc:15805]
ACRC	333427	NA	GGUGAGAUGUGGUACCCAAtt	UGGGUA	69.593	99.6678	0.446797	4.47154	0	0.0345909	-0.613315	-0.0213862	acidic repeat containing [Source:HGNC Symbol;Acc:15805]
ACRC	321139	NA	CGCAUAGGCUGGAAUAACAtt	GUUAUU	54.4019	76.0151	-1.19509	25.1627	0	0.0345909	10.996	0.472313	acidic repeat containing [Source:HGNC Symbol;Acc:15805]
ACRV1	303425	-2.92632	GGAACGAGGAUGCAAAUUAtt	AAUUUG	57.5634	77.2056	-1.11245	36.9747	36.9747	1.75727	39.2718	1.67477	acrosomal vesicle protein 1 [Source:HGNC Symbol;Acc:127]
ACRV1	315713	-2.92632	GUUCAAGGGUGUGAGAACAtt	GUUCUC	110.15	110.15	1.17443	-9.27436	-3.19396	-0.114218	-13.3851	-0.564522	acrosomal vesicle protein 1 [Source:HGNC Symbol;Acc:127]
ACRV1	328001	-2.92632	GCCCAUCUAUGAACCUCUUtt	AGAGGU	49.0641	88.7848	-0.30866	-27.9986	-16.6794	-0.742513	-7.90855	-0.331624	acrosomal vesicle protein 1 [Source:HGNC Symbol;Acc:127]
ACSBG1	295552	-2.92796	GGCCCUACCACAUCCAGAAtt	UCUGGA	76.5897	99.5944	0.441703	-0.298767	-0.298767	0.0206711	-11.5063	-0.484624	acyl-CoA synthetase bubblegum family member 1 [Source:HGNC Symbol;Acc:29567]
ACSBG1	285568	-2.92796	AGUGCACUCUGGACCCAGAtt	CUGGGU	74.6802	100	0.469858	-1.12856	0	0.0345909	8.48292	0.365441	acyl-CoA synthetase bubblegum family member 1 [Source:HGNC Symbol;Acc:29567]
ACSBG1	275584	-2.92796	CAGUGUCCGAGAUCAUAGAtt	CUAUGA	82.418	97.7589	0.314289	-40.2057	-33.1048	-1.50779	-39.6861	-1.683	acyl-CoA synthetase bubblegum family member 1 [Source:HGNC Symbol;Acc:29567]
ACSBG2	297589	-2.77081	GAAUUUCAACCAGUACUAUtt	UAGUAC	68.6965	100	0.469858	20.62	0.57773	0.0615077	1.52678	0.0696239	acyl-CoA synthetase bubblegum family member 2 [Source:HGNC Symbol;Acc:24174]
ACSBG2	277621	-2.77081	GCUUCAAGGUCAACUCAAAtt	UUGAGU	45.6878	68.3124	-1.72978	-15.9537	-6.91014	-0.287357	-6.26118	-0.261568	acyl-CoA synthetase bubblegum family member 2 [Source:HGNC Symbol;Acc:24174]
ACSBG2	287605	-2.77081	GCAUUCGUGUGGGCAAGAAtt	UCUUGC	80.9691	100	0.469858	-0.572342	0	0.0345909	12.5406	0.538001	acyl-CoA synthetase bubblegum family member 2 [Source:HGNC Symbol;Acc:24174]
ACSF2	307936	-0.398418	CGAUGUUCGUGGACAUUCUtt	GAAUGU	35.401	68.5948	-1.71018	15.6741	8.19215	0.416269	14.6391	0.62724	acyl-CoA synthetase family member 2 [Source:HGNC Symbol;Acc:26101]
ACSF2	332512	-0.398418	GGACAAGUGGUAUUGGACAtt	GUCCAA	106.959	106.959	0.952956	-26.541	-3.68822	-0.137246	-9.99695	-0.420436	acyl-CoA synthetase family member 2 [Source:HGNC Symbol;Acc:26101]
ACSF2	320224	-0.398418	GAAACUGCAUGAGAAGACAtt	GUCUUC	35.396	95.8694	0.183128	2.91103	2.91103	0.170218	5.24325	0.227671	acyl-CoA synthetase family member 2 [Source:HGNC Symbol;Acc:26101]
ACSF3	309986	1.09333	UGCCUACAAUAUACACCAAtt	UGGUGU	89.5427	100	0.469858	13.929	0	0.0345909	-19.9447	-0.843474	acyl-CoA synthetase family member 3 [Source:HGNC Symbol;Acc:27288]
ACSF3	322274	1.09333	GGUGCGCAUUGUCUCAGAAtt	UCUGAG	87.4843	100	0.469858	13.186	5.48203	0.290003	13.7705	0.590301	acyl-CoA synthetase family member 3 [Source:HGNC Symbol;Acc:27288]
ACSF3	334562	1.09333	GGUUUGGGAAGAGUUCUUAtt	AAGAAC	112.786	112.786	1.35739	-5.11941	0	0.0345909	-2.72437	-0.111161	acyl-CoA synthetase family member 3 [Source:HGNC Symbol;Acc:27288]
ACSL1	283633	2.75968	GGCACAAGGAGAAUACAUAtt	AUGUAU	49.9288	92.6664	-0.0392158	-3.49714	0	0.0345909	11.2765	0.484243	acyl-CoA synthetase long-chain family member 1 [Source:HGNC Symbol;Acc:3569]
ACSL1	293617	2.75968	GCCUUAAAAUCAUAGUUGUtt	CAACUA	98.9661	100	0.469858	8.6179	5.03352	0.269106	13.6013	0.583106	acyl-CoA synthetase long-chain family member 1 [Source:HGNC Symbol;Acc:3569]
ACSL1	273649	2.75968	GAAGGAUUCUGGUCUGAAAtt	UUCAGA	87.7729	100	0.469858	16.8357	16.8357	0.818979	9.70398	0.417369	acyl-CoA synthetase long-chain family member 1 [Source:HGNC Symbol;Acc:3569]
ACSL3	283635	4.75448	CAUUAUUGCUGGUAUAACUtt	GUUAUA	109.991	109.991	1.16343	20.2988	13.0627	0.643191	6.91087	0.298589	acyl-CoA synthetase long-chain family member 3 [Source:HGNC Symbol;Acc:3570]
ACSL3	293619	4.75448	GAGUAGUUUUCAACGUAAUtt	UUACGU	112.585	110.627	1.20754	-5.70274	-5.70274	-0.231104	-9.66312	-0.406239	acyl-CoA synthetase long-chain family member 3 [Source:HGNC Symbol;Acc:3570]
ACSL3	273651	4.75448	GGAACUAACUGAACUAGCUtt	GCUAGU	78.4279	100	0.469858	38.9782	0	0.0345909	11.8557	0.508874	acyl-CoA synthetase long-chain family member 3 [Source:HGNC Symbol;Acc:3570]
ACSL4	273653	4.34134	GCAAUAAUCCUGCUAUGGAtt	CCAUAG	56.1572	95.1835	0.135517	-25.6805	0	0.0345909	-7.46692	-0.312844	acyl-CoA synthetase long-chain family member 4 [Source:HGNC Symbol;Acc:3571]
ACSL4	293621	4.34134	GGAUAUUCUUCUCCGCUUAtt	AAGCGG	99.9643	100	0.469858	-26.886	-15.1446	-0.671009	-24.3593	-1.03121	acyl-CoA synthetase long-chain family member 4 [Source:HGNC Symbol;Acc:3571]
ACSL4	283637	4.34134	GAAGGCGGUUAUACAAUUAtt	AAUUGU	63.7632	100	0.469858	31.7859	6.66819	0.345267	22.1208	0.945407	acyl-CoA synthetase long-chain family member 4 [Source:HGNC Symbol;Acc:3571]
ACSL5	296284	-0.32366	GAGUGGAAUUGAGAUCUUAtt	AAGAUC	98.0848	100	0.469858	-28.8586	-11.7223	-0.511559	-18.8081	-0.795138	acyl-CoA synthetase long-chain family member 5 [Source:HGNC Symbol;Acc:16526]
ACSL5	286300	-0.32366	CAGGAUCUACGAUAAGGUAtt	ACCUUA	93.5912	100	0.469858	-13.5807	-6.288	-0.258372	-4.6736	-0.194055	acyl-CoA synthetase long-chain family member 5 [Source:HGNC Symbol;Acc:16526]
ACSL5	276316	-0.32366	GCUUGUUACACGUACUCUAtt	AGAGUA	89.6743	100	0.469858	-38.4794	-31.4901	-1.43256	-34.2173	-1.45043	acyl-CoA synthetase long-chain family member 5 [Source:HGNC Symbol;Acc:16526]
ACSL6	275688	-2.8866	GCUACUUACCCACUACUAUtt	UAGUAG	69.8857	85.8999	-0.508925	0.88648	0	0.0345909	-5.77197	-0.240764	acyl-CoA synthetase long-chain family member 6 [Source:HGNC Symbol;Acc:16496]
ACSL6	285672	-2.8866	AGCAUGCACUGAUCAGUUUtt	AACUGA	110.661	110.661	1.20991	12.7216	12.7216	0.6273	18.8556	0.806552	acyl-CoA synthetase long-chain family member 6 [Source:HGNC Symbol;Acc:16496]
ACSL6	295656	-2.8866	CAUUCUUUUGAGCAGGUUAtt	AACCUG	102.238	102.238	0.625213	-16.7336	-16.7336	-0.745037	-14.8052	-0.624912	acyl-CoA synthetase long-chain family member 6 [Source:HGNC Symbol;Acc:16496]
ACSM1	297912	-2.98019	GUACAGUCUUUAUCCACCAtt	GGUGGA	80.6557	100	0.469858	-4.02169	0	0.0345909	6.82703	0.295023	acyl-CoA synthetase medium-chain family member 1 [Source:HGNC Symbol;Acc:18049]
ACSM1	277944	-2.98019	GAGGUAAGAUGGAUGAAGAtt	CUUCAU	68.4691	85.039	-0.568681	-28.2926	-22.4956	-1.01349	-23.3837	-0.989723	acyl-CoA synthetase medium-chain family member 1 [Source:HGNC Symbol;Acc:18049]
ACSM1	287928	-2.98019	GAAGUACCGGAGGAAUUUAtt	AAAUUC	60.676	94.0187	0.0546543	14.9793	14.9039	0.728972	9.55721	0.411127	acyl-CoA synthetase medium-chain family member 1 [Source:HGNC Symbol;Acc:18049]
ACSM2A	287860	-3.1092	UGGAAGAACAUGAAUAUAAtt	UAUAUU	40.9453	100	0.469858	22.1309	3.12282	0.180085	13.996	0.599891	acyl-CoA synthetase medium-chain family member 2A [Source:HGNC Symbol;Acc:32017]
ACSM2A	277876	-3.1092	CAGUGAGACAUCUAAGAGAtt	CUCUUA	84.3259	93.4435	0.0147265	44.2027	44.2027	2.09403	46.1296	1.96641	acyl-CoA synthetase medium-chain family member 2A [Source:HGNC Symbol;Acc:32017]
ACSM2A	297844	-3.1092	GAAAAUUCAACGAGCCAAGtt	UUGGCU	81.02	100	0.469858	-10.7678	0	0.0345909	-27.8584	-1.18001	acyl-CoA synthetase medium-chain family member 2A [Source:HGNC Symbol;Acc:32017]
ACSM2B	278595	-2.74246	GGCCCUUGGCCUUACUAUGtt	AUAGUA	72.7341	85.8708	-0.510939	-12.5498	-7.78801	-0.328258	-10.9825	-0.462348	acyl-CoA synthetase medium-chain family member 2B [Source:HGNC Symbol;Acc:30931]
ACSM2B	298563	-2.74246	GUCUAGGAGACAUUCAUUUtt	AAUGAA	59.5807	100	0.469858	15.1275	10.6617	0.531327	1.80537	0.0814711	acyl-CoA synthetase medium-chain family member 2B [Source:HGNC Symbol;Acc:30931]
ACSM2B	288579	-2.74246	GAAAAUUCAACGAACCAAAtt	UUGGUU	117.611	117.611	1.69238	23.7543	0	0.0345909	-3.09372	-0.126868	acyl-CoA synthetase medium-chain family member 2B [Source:HGNC Symbol;Acc:30931]
ACSM3	290726	-3.00663	CCUCAGAUGUGAUGUGGAAtt	UCCACA	91.7989	100	0.469858	2.61714	2.61714	0.156525	-4.57983	-0.190067	acyl-CoA synthetase medium-chain family member 3 [Source:HGNC Symbol;Acc:10522]
ACSM3	270758	-3.00663	CUGUGGAAAUUUUAAGGGAtt	CCCUUA	73.989	86.7627	-0.44903	27.0124	27.0124	1.29312	30.6981	1.31017	acyl-CoA synthetase medium-chain family member 3 [Source:HGNC Symbol;Acc:10522]
ACSM3	280742	-3.00663	GGAUAUCUACGAAGGAUAUtt	UAUCCU	113.66	113.66	1.41811	1.79558	1.79558	0.118248	4.81663	0.209528	acyl-CoA synthetase medium-chain family member 3 [Source:HGNC Symbol;Acc:10522]
ACSM4	335995	-2.85116	AGACGGAAGUGGGAAUGAUtt	UCAUUC	55.4593	83.9559	-0.643865	9.63701	0	0.0345909	-15.1535	-0.639725	acyl-CoA synthetase medium-chain family member 4 [Source:HGNC Symbol;Acc:32016]
ACSM4	311419	-2.85116	CAAUCACUGGGAAAAUCAAtt	UGAUUU	71.3287	100	0.469858	25.6821	13.683	0.672091	14.6385	0.627214	acyl-CoA synthetase medium-chain family member 4 [Source:HGNC Symbol;Acc:32016]
ACSM4	323707	-2.85116	GACCUUAAGAGAUAUAAAUtt	UUUAUA	80.1322	100	0.469858	-2.91517	-2.91517	-0.101229	-1.81968	-0.0726884	acyl-CoA synthetase medium-chain family member 4 [Source:HGNC Symbol;Acc:32016]
ACSM5	331060	-3.07904	GGAUCGGGCCUGUUGAAGUtt	CUUCAA	102.603	102.603	0.650562	-68.8473	-61.3587	-2.82415	-60.4205	-2.56476	acyl-CoA synthetase medium-chain family member 5 [Source:HGNC Symbol;Acc:26060]
ACSM5	318772	-3.07904	AAACGACGAUGUGAUCAAUtt	UUGAUC	107.675	107.675	1.00265	-13.0098	-8.954	-0.382583	-8.08052	-0.338938	acyl-CoA synthetase medium-chain family member 5 [Source:HGNC Symbol;Acc:26060]
ACSM5	306484	-3.07904	GGACAAUCCUGAGAAGACAtt	GUCUUC	21.254	81.7274	-0.798559	22.2949	22.2949	1.07333	27.6176	1.17916	acyl-CoA synthetase medium-chain family member 5 [Source:HGNC Symbol;Acc:26060]
ACSS1	297414	-2.98045	GGAAGAUCAUCACUAGUGAtt	CACUAG	109.34	109.34	1.11819	4.55018	4.55018	0.246587	-1.75603	-0.0699813	acyl-CoA synthetase short-chain family member 1 [Source:HGNC Symbol;Acc:16091]
ACSS1	287430	-2.98045	CGAUGAGCCUGGAACGGAAtt	UCCGUU	39.6381	58.4628	-2.41351	22.5553	22.5553	1.08546	28.2841	1.20751	acyl-CoA synthetase short-chain family member 1 [Source:HGNC Symbol;Acc:16091]
ACSS1	277446	-2.98045	AGAUAGUGCGGGUGACUCAtt	GAGUCA	99.7862	100	0.469858	27.2408	18.3969	0.891717	22.5389	0.963186	acyl-CoA synthetase short-chain family member 1 [Source:HGNC Symbol;Acc:16091]
ACSS2	286622	1.68082	CAACAUCUGCUACAAUGUAtt	ACAUUG	68.7352	92.891	-0.0236216	-16.3442	-4.87436	-0.192509	-10.0254	-0.421646	acyl-CoA synthetase short-chain family member 2 [Source:HGNC Symbol;Acc:15814]
ACSS2	296606	1.68082	GGAAGAUUGCUCAGAAUGAtt	CAUUCU	99.8012	100	0.469858	23.6424	6.19464	0.323204	7.83405	0.337848	acyl-CoA synthetase short-chain family member 2 [Source:HGNC Symbol;Acc:15814]
ACSS2	276638	1.68082	GAUACUAUGUUACAGGAGAtt	CUCCUG	82.8239	100	0.469858	-14.7822	-14.7822	-0.654124	-29.7772	-1.26161	acyl-CoA synthetase short-chain family member 2 [Source:HGNC Symbol;Acc:15814]
ACSS3	332162	-2.98971	GUACCUGUCUUAGACCAUUtt	AUGGUC	54.8142	73.3634	-1.37916	31.2627	29.5619	1.4119	27.4996	1.17415	acyl-CoA synthetase short-chain family member 3 [Source:HGNC Symbol;Acc:24723]
ACSS3	307586	-2.98971	GAUAACUUCUACAAUUGAAtt	UCAAUU	56.2046	100	0.469858	-12.9147	-11.1662	-0.485648	-6.15416	-0.257017	acyl-CoA synthetase short-chain family member 3 [Source:HGNC Symbol;Acc:24723]
ACSS3	319874	-2.98971	CGUUGAUCGUCAUAUUGAAtt	UCAAUA	58.5622	89.5542	-0.255256	-1.87176	0	0.0345909	5.70916	0.247484	acyl-CoA synthetase short-chain family member 3 [Source:HGNC Symbol;Acc:24723]
ACTA1	292779	-3.15805	CGCUGACCGCAUGCAGAAAtt	UUCUGC	80.7586	100	0.469858	-20.3106	-20.3106	-0.911696	-17.3308	-0.732317	actin, alpha 1, skeletal muscle [Source:HGNC Symbol;Acc:129]
ACTA1	272811	-3.15805	CCGACUACCUGAUGAAGAUtt	UCUUCA	34.2376	65.5874	-1.91894	-25.3607	-25.3607	-1.14698	-34.9756	-1.48268	actin, alpha 1, skeletal muscle [Source:HGNC Symbol;Acc:129]
ACTA1	282795	-3.15805	GGUCGGUAUGGGUCAGAAAtt	UUCUGA	80.609	100	0.469858	10.5968	10.5968	0.528303	1.14457	0.0533699	actin, alpha 1, skeletal muscle [Source:HGNC Symbol;Acc:129]
ACTA2	282797	1.96952	GGAAGGACCUCUAUGCUAAtt	UAGCAU	64.4642	99.5062	0.435579	8.40614	0	0.0345909	-10.1502	-0.426955	actin, alpha 2, smooth muscle, aorta [Source:HGNC Symbol;Acc:130]
ACTA2	292781	1.96952	UGAUCACCAUCGGAAAUGAtt	CAUUUC	87.5172	100	0.469858	-3.92885	-3.92885	-0.148457	-5.28535	-0.22007	actin, alpha 2, smooth muscle, aorta [Source:HGNC Symbol;Acc:130]
ACTA2	272813	1.96952	CGGGAGAAAAUGACUCAAAtt	UUGAGU	91.1132	100	0.469858	2.96568	2.96568	0.172764	12.1856	0.522901	actin, alpha 2, smooth muscle, aorta [Source:HGNC Symbol;Acc:130]
ACTBL2	335926	-3.06284	GAAGUAUUCUGUUUGGAUUtt	AUCCAA	63.0849	89.2594	-0.275715	-64.2409	-60.2794	-2.77387	-64.3435	-2.73159	actin, beta-like 2 [Source:HGNC Symbol;Acc:17780]
ACTBL2	323638	-3.06284	GGAGAGACCUGACUGAUUAtt	AAUCAG	63.3622	73.9171	-1.34072	-11.4372	-11.4372	-0.498276	-20.4582	-0.865313	actin, beta-like 2 [Source:HGNC Symbol;Acc:17780]
ACTBL2	311350	-3.06284	AGAUCAACCGGGAAAAGAUtt	UCUUUU	72.7273	100	0.469858	35.113	0	0.0345909	7.56852	0.326556	actin, beta-like 2 [Source:HGNC Symbol;Acc:17780]
ACTC1	292783	1.52877	GAUCGUAUGCAGAAGGAAAtt	UUCCUU	101.517	101.517	0.57518	-26.0984	-7.86143	-0.331679	-25.0387	-1.0601	actin, alpha, cardiac muscle 1 [Source:HGNC Symbol;Acc:143]
ACTC1	282799	1.52877	CUCCUUCAUUGGUAUGGAAtt	UCCAUA	68.1413	76.3932	-1.16884	-13.055	-3.7431	-0.139803	-1.48362	-0.0583968	actin, alpha, cardiac muscle 1 [Source:HGNC Symbol;Acc:143]
ACTC1	272815	1.52877	GCAUCCAUGAAACAACUUAtt	AAGUUG	88.8681	100	0.469858	-1.79933	0	0.0345909	-5.89639	-0.246055	actin, alpha, cardiac muscle 1 [Source:HGNC Symbol;Acc:143]
ACTG1	292785	10.7967	GAAUAAGCCUUCGAAAAGAtt	CUUUUC	81.8621	100	0.469858	-13.7075	-13.7075	-0.604049	-32.1785	-1.36373	actin, gamma 1 [Source:HGNC Symbol;Acc:144]
ACTG1	272817	10.7967	GACCUUGUAUUGAAGUUAAtt	UAACUU	71.188	81.8684	-0.788771	-23.8327	-8.43361	-0.358337	-11.347	-0.477848	actin, gamma 1 [Source:HGNC Symbol;Acc:144]
ACTG1	282801	10.7967	GGUUAAUUGAGAAUAGAAAtt	UUCUAU	84.0563	100	0.469858	-0.282301	0	0.0345909	-7.67183	-0.321558	actin, gamma 1 [Source:HGNC Symbol;Acc:144]
ACTG2	282829	0.828956	UGACAUCCGUAAGGACUUAtt	AAGUCC	82.8498	100	0.469858	11.695	11.695	0.579469	12.2313	0.524846	actin, gamma 2, smooth muscle, enteric [Source:HGNC Symbol;Acc:145]
ACTG2	272845	0.828956	AGAGAGAAAUUGUGCGAGAtt	CUCGCA	92.9841	95.4464	0.153761	13.7629	13.7629	0.675815	23.4211	1.00071	actin, gamma 2, smooth muscle, enteric [Source:HGNC Symbol;Acc:145]
ACTG2	292813	0.828956	CGAGGGAUCCUAACUCUCAtt	GAGAGU	101.724	101.724	0.589542	11.2831	11.2831	0.560281	0.179678	0.0123367	actin, gamma 2, smooth muscle, enteric [Source:HGNC Symbol;Acc:145]
ACTL6A	282833	5.52989	CGUGGAAUACUAGAGCAAAtt	UUGCUC	58.8337	93.1408	-0.00628246	-13.3693	-8.22088	-0.348426	-16.9688	-0.716923	actin-like 6A [Source:HGNC Symbol;Acc:24124]
ACTL6A	292817	5.52989	CAAUGUUAGGAGUCAGUCAtt	GACUGA	74.6897	100	0.469858	-55.4867	-47.8116	-2.19299	-54.5479	-2.31502	actin-like 6A [Source:HGNC Symbol;Acc:24124]
ACTL6A	272849	5.52989	CAUAUAUGAUUGCAUCAAAtt	UUGAUG	68.2881	85.4967	-0.536908	-21.5641	-21.5641	-0.970098	-29.3193	-1.24214	actin-like 6A [Source:HGNC Symbol;Acc:24124]
ACTL6B	296407	-2.87828	AGCUGAUGUUCGAGCAGUAtt	ACUGCU	101.026	101.026	0.541079	-0.0535741	-0.0535741	0.0320948	2.71654	0.12022	actin-like 6B [Source:HGNC Symbol;Acc:160]
ACTL6B	276439	-2.87828	GGAUCACACCUACAGCAAAtt	UUGCUG	54.726	86.0132	-0.501055	-4.84196	0	0.0345909	12.6622	0.543171	actin-like 6B [Source:HGNC Symbol;Acc:160]
ACTL6B	286423	-2.87828	GCCUUCUUCUUAUGCAAGAtt	CUUGCA	70.1657	87.2375	-0.416068	3.28902	3.28902	0.187829	4.88699	0.212521	actin-like 6B [Source:HGNC Symbol;Acc:160]
ACTL7A	295046	-3.17565	GGUUAUCCUUUGCCCAGCAtt	GCUGGG	103.301	103.301	0.69899	-16.7629	-7.78342	-0.328044	-5.46606	-0.227755	actin-like 7A [Source:HGNC Symbol;Acc:161]
ACTL7A	285062	-3.17565	ACAUCGCCCUCAAACGGGAtt	CCCGUU	102.876	102.876	0.669527	4.26689	4.26689	0.233388	12.4689	0.534951	actin-like 7A [Source:HGNC Symbol;Acc:161]
ACTL7A	275078	-3.17565	GGGAAUAUCUCUUCCGACAtt	GUCGGA	89.6927	100	0.469858	10.1856	9.12072	0.459532	14.2529	0.610819	actin-like 7A [Source:HGNC Symbol;Acc:161]
ACTL7B	275050	-3.06826	ACGGCAAACUCAUCACUAUtt	UAGUGA	85.5698	100	0.469858	-7.04839	0	0.0345909	12.5266	0.537404	actin-like 7B [Source:HGNC Symbol;Acc:162]
ACTL7B	285034	-3.06826	AGAUCAAGGCGGUCAUCAUtt	UGAUGA	92.6665	100	0.469858	-6.7386	0	0.0345909	-0.603927	-0.020987	actin-like 7B [Source:HGNC Symbol;Acc:162]
ACTL7B	295018	-3.06826	CACCCGCAAGUGGACUUUAtt	AAAGUC	115.904	115.904	1.57386	-20.9811	-12.2676	-0.536966	-9.1733	-0.385409	actin-like 7B [Source:HGNC Symbol;Acc:162]
ACTL8	297545	-0.558432	CAAGAGUCUCUUUAAGGAAtt	UCCUUA	94.5604	100	0.469858	9.5052	9.5052	0.477445	13.3377	0.571897	actin-like 8 [Source:HGNC Symbol;Acc:24018]
ACTL8	277577	-0.558432	GAACAUCGUGAACUACCUAtt	AGGUAG	54.5973	91.1534	-0.14424	32.487	10.227	0.511074	14.8612	0.636686	actin-like 8 [Source:HGNC Symbol;Acc:24018]
ACTL8	287561	-0.558432	GGGUUCCAAUAGAAACUUUtt	AAGUUU	77.0578	100	0.469858	-10.6728	-9.68317	-0.416555	1.43651	0.0657851	actin-like 8 [Source:HGNC Symbol;Acc:24018]
ACTN1	292819	6.18253	GGAUGAUCCACUCACAAAUtt	UUUGUG	80.1379	97.9467	0.327325	25.2191	14.8071	0.724463	25.8368	1.10343	actinin, alpha 1 [Source:HGNC Symbol;Acc:163]
ACTN1	272851	6.18253	GGCCCGAGCUGAUUGACUAtt	AGUCAA	80.3555	100	0.469858	10.7646	7.05831	0.363442	14.858	0.63655	actinin, alpha 1 [Source:HGNC Symbol;Acc:163]
ACTN1	282835	6.18253	GCAGCACAAUGAGAGGCUAtt	AGCCUC	81.873	96.1702	0.20401	-2.22803	-2.22803	-0.0692147	-6.55904	-0.274235	actinin, alpha 1 [Source:HGNC Symbol;Acc:163]
ACTN2	292821	-2.91819	GGAUCAUGAGGAUUUCAGAtt	CUGAAA	96.6207	100	0.469858	-1.29343	-1.29343	-0.0256712	-5.64314	-0.235285	actinin, alpha 2 [Source:HGNC Symbol;Acc:164]
ACTN2	282837	-2.91819	GCGGCUAACAGGAUAUGUAtt	ACAUAU	63.3726	95.653	0.168105	14.828	0	0.0345909	10.8106	0.464428	actinin, alpha 2 [Source:HGNC Symbol;Acc:164]
ACTN2	272853	-2.91819	GGCCUGACCUCAUUGACUAtt	AGUCAA	73.5267	93.8901	0.0457336	5.27326	1.56691	0.107595	9.75439	0.419512	actinin, alpha 2 [Source:HGNC Symbol;Acc:164]
ACTN3	272855	-2.78948	AGUGGGAUAUGGUCCGAAAtt	UUCGGA	98.4097	100	0.469858	-0.808569	-0.808569	-0.0030809	-12.5622	-0.529527	NA
ACTN3	282839	-2.78948	GGACAUCUCUGUGGAAGAAtt	UCUUCC	73.0824	100	0.469858	-5.13932	0	0.0345909	7.52984	0.324911	NA
ACTN3	292823	-2.78948	AGACUAACAUUGACCGGCUtt	GCCGGU	92.9655	100	0.469858	-11.379	-3.66703	-0.136259	-0.295764	-0.007882	NA
ACTN4	292815	8.2601	CGCAAAUCAUCAACUCCAAtt	UGGAGU	83.3793	100	0.469858	5.58586	5.58586	0.29484	-0.919287	-0.034398	actinin, alpha 4 [Source:HGNC Symbol;Acc:166]
ACTN4	272847	8.2601	GACCAGAGCUGAUUGAGUAtt	ACUCAA	78.2975	100	0.469858	-25.3902	-14.3829	-0.63552	-14.4883	-0.611437	actinin, alpha 4 [Source:HGNC Symbol;Acc:166]
ACTN4	282831	8.2601	GCCUUUUCAGGAGCGCAGAtt	CUGCGC	91.9276	91.9276	-0.0904991	-17.5391	0	0.0345909	-0.788437	-0.0288335	actinin, alpha 4 [Source:HGNC Symbol;Acc:166]
ACTR10	276602	4.40462	GCCGAGUUGUGAUUAUCGAtt	CGAUAA	40.393	47.0734	-3.20412	28.7965	28.7965	1.37624	23.8909	1.02068	actin-related protein 10 homolog (S. cerevisiae) [Source:HGNC Symbol;Acc:17372]
ACTR10	286586	4.40462	GCCGUUCUGUUUCAAAGGAtt	CCUUUG	25.5319	51.5356	-2.89437	12.4305	12.4305	0.613736	27.1585	1.15964	actin-related protein 10 homolog (S. cerevisiae) [Source:HGNC Symbol;Acc:17372]
ACTR10	296570	4.40462	GCCUGGUGUUACCCAUAUAtt	AUAUGG	64.4135	68.8331	-1.69364	-22.3785	-12.842	-0.563726	-7.45574	-0.312368	actin-related protein 10 homolog (S. cerevisiae) [Source:HGNC Symbol;Acc:17372]
ACTR1A	274982	4.79517	GAAAGAGCCUGUUACCUAUtt	UAGGUA	47.0393	70.4536	-1.58115	0.224325	0	0.0345909	14.0534	0.602333	ARP1 actin-related protein 1 homolog A, centractin alpha (yeast) [Source:HGNC Symbol;Acc:167]
ACTR1A	284966	4.79517	GCAUCGUCAAGGAUUGGAAtt	UCCAAU	76.6796	83.2347	-0.693931	15.831	3.40472	0.193219	9.54814	0.410741	ARP1 actin-related protein 1 homolog A, centractin alpha (yeast) [Source:HGNC Symbol;Acc:167]
ACTR1A	294950	4.79517	GGCGCACGCUUUUCUCUAAtt	UAGAGA	61.5036	84.2521	-0.623304	-6.51437	-4.05232	-0.15421	1.67428	0.0758965	ARP1 actin-related protein 1 homolog A, centractin alpha (yeast) [Source:HGNC Symbol;Acc:167]
ACTR1B	294922	3.94084	CCGUGCUAUUCAUCGCAAAtt	UUGCGA	121.194	121.194	1.94106	-14.0497	-8.05843	-0.340857	-7.1555	-0.2996	ARP1 actin-related protein 1 homolog B, centractin beta (yeast) [Source:HGNC Symbol;Acc:168]
ACTR1B	274954	3.94084	CGACAGGAGUGGUUCUAGAtt	CUAGAA	62.94	70.012	-1.61181	13.2416	12.4618	0.615197	15.3917	0.659247	ARP1 actin-related protein 1 homolog B, centractin beta (yeast) [Source:HGNC Symbol;Acc:168]
ACTR1B	284938	3.94084	CCCAAAUACUGUUUCCCAAtt	UGGGAA	35.3307	69.0056	-1.68166	-3.60331	0	0.0345909	10.2129	0.439013	ARP1 actin-related protein 1 homolog B, centractin beta (yeast) [Source:HGNC Symbol;Acc:168]
ACTR2	294908	6.27614	GGAGGGAUAUAACUAGAUAtt	AUCUAG	83.113	100	0.469858	-13.4764	0	0.0345909	-9.31103	-0.391267	ARP2 actin-related protein 2 homolog (yeast) [Source:HGNC Symbol;Acc:169]
ACTR2	284924	6.27614	GCAUAGUACGAAAUUGGGAtt	CCCAAU	93.5409	99.7385	0.451703	-27.2894	-6.73481	-0.279189	-9.92303	-0.417292	ARP2 actin-related protein 2 homolog (yeast) [Source:HGNC Symbol;Acc:169]
ACTR2	274940	6.27614	CGAUCAAUGUUAGAAGUUAtt	AACUUC	46.9565	72.3699	-1.44813	-36.953	-36.953	-1.68707	-34.1662	-1.44826	ARP2 actin-related protein 2 homolog (yeast) [Source:HGNC Symbol;Acc:169]
ACTR3	274938	5.66732	CUUCCUGUAUUGCUAUUAAtt	UAAUAG	24.8447	61.3563	-2.21265	-11.7104	-2.49774	-0.0817807	-18.5985	-0.786225	ARP3 actin-related protein 3 homolog (yeast) [Source:HGNC Symbol;Acc:170]
ACTR3	294906	5.66732	GGACGAGAUAUAACAUAUUtt	AUAUGU	91.0465	100	0.469858	-60.1087	-41.5568	-1.90157	-37.5383	-1.59166	ARP3 actin-related protein 3 homolog (yeast) [Source:HGNC Symbol;Acc:170]
ACTR3	284922	5.66732	CGAUGUUGGUUAUGAGAGAtt	CUCUCA	89.9611	92.4618	-0.0534189	-33.1028	-21.8849	-0.985044	-18.5038	-0.782201	ARP3 actin-related protein 3 homolog (yeast) [Source:HGNC Symbol;Acc:170]
ACTR3B	296903	2.57877	GGGAUCUUAUGGAAAGGUUtt	ACCUUU	90.7828	100	0.469858	8.57651	8.57651	0.434177	15.2443	0.652976	ARP3 actin-related protein 3 homolog B (yeast) [Source:HGNC Symbol;Acc:17256]
ACTR3B	276935	2.57877	GUAGUUGACCAAGCUCAAAtt	UUGAGC	101.903	101.903	0.60194	15.4242	11.3842	0.56499	6.04381	0.261716	ARP3 actin-related protein 3 homolog B (yeast) [Source:HGNC Symbol;Acc:17256]
ACTR3B	286919	2.57877	GAUACGACAUGGAAUCAUUtt	AUGAUU	55.9253	85.5175	-0.535468	46.5667	40.8992	1.94011	42.1732	1.79816	ARP3 actin-related protein 3 homolog B (yeast) [Source:HGNC Symbol;Acc:17256]
ACTR5	297529	2.7003	GGAUCACCAGGAAAGAGUAtt	ACUCUU	89.0866	99.8742	0.461123	12.0436	10.3242	0.515601	13.7391	0.588966	ARP5 actin-related protein 5 homolog (yeast) [Source:HGNC Symbol;Acc:14671]
ACTR5	277561	2.7003	CUGUAUUCACGGCAAAUGAtt	CAUUUG	69.8503	97.5177	0.297547	19.1311	0	0.0345909	7.24353	0.312735	ARP5 actin-related protein 5 homolog (yeast) [Source:HGNC Symbol;Acc:14671]
ACTR5	287545	2.7003	CCACCUAGAUGAUAAUGAAtt	UCAUUA	88.6165	100	0.469858	6.32465	0.824697	0.0730141	0.508485	0.0263196	ARP5 actin-related protein 5 homolog (yeast) [Source:HGNC Symbol;Acc:14671]
ACTR6	287200	3.08698	GGAAAUACUCUUUAAUCCUtt	GGAUUA	95.7968	100	0.469858	-18.0252	0	0.0345909	-2.25135	-0.0910456	ARP6 actin-related protein 6 homolog (yeast) [Source:HGNC Symbol;Acc:24025]
ACTR6	277216	3.08698	GGAUCGGGUUUACUCAGAAtt	UCUGAG	84.5666	100	0.469858	5.28455	0	0.0345909	-3.2346	-0.132859	ARP6 actin-related protein 6 homolog (yeast) [Source:HGNC Symbol;Acc:24025]
ACTR6	297184	3.08698	CGAAUUAUGCUGUAUCAUUtt	AUGAUA	112.563	112.563	1.34195	-15.4671	-8.59857	-0.366022	-6.85223	-0.286703	ARP6 actin-related protein 6 homolog (yeast) [Source:HGNC Symbol;Acc:24025]
ACTR8	287905	3.00775	GCUUUACCAGUUUCGAUUAtt	AAUCGA	81.6708	88.749	-0.311145	4.48517	4.48517	0.243558	6.57196	0.284176	ARP8 actin-related protein 8 homolog (yeast) [Source:HGNC Symbol;Acc:14672]
ACTR8	297889	3.00775	CCGAAAGUCUGCAUCCAAAtt	UUGGAU	112.933	112.933	1.36759	-30.8868	-30.8868	-1.40445	-55.3173	-2.34773	ARP8 actin-related protein 8 homolog (yeast) [Source:HGNC Symbol;Acc:14672]
ACTR8	277921	3.00775	CCAUCCUUCAGGCGAAUUAtt	AAUUCG	90.7563	100	0.469858	22.6072	12.9626	0.638528	19.7822	0.845957	ARP8 actin-related protein 8 homolog (yeast) [Source:HGNC Symbol;Acc:14672]
ACTRT1	278277	-2.9583	AGCCUGUACUUAUGACCGAtt	CGGUCA	109.864	107.455	0.987388	-6.77131	0	0.0345909	-6.42191	-0.268403	actin-related protein T1 [Source:HGNC Symbol;Acc:24027]
ACTRT1	288261	-2.9583	CAUUGAGCGUGGACUGGUAtt	ACCAGU	88.1894	100	0.469858	-13.3314	-9.23376	-0.395617	-13.1434	-0.554242	actin-related protein T1 [Source:HGNC Symbol;Acc:24027]
ACTRT1	298245	-2.9583	UGACCUCUAUGAGCAGUUUtt	AACUGC	83.8267	100	0.469858	31.0168	0.634576	0.0641562	7.47299	0.322493	actin-related protein T1 [Source:HGNC Symbol;Acc:24027]
ACTRT2	278289	-2.902	GCUUCUCGUUGGGUACCGUtt	CGGUAC	72.0205	84.1341	-0.6315	5.83028	2.18717	0.136493	22.0284	0.941479	actin-related protein T2 [Source:HGNC Symbol;Acc:24026]
ACTRT2	288273	-2.902	UCACCUCUCUGAGUAGCUUtt	AGCUAC	65.8966	93.0442	-0.01299	13.0359	13.0359	0.641942	15.1004	0.646856	actin-related protein T2 [Source:HGNC Symbol;Acc:24026]
ACTRT2	298257	-2.902	GGGAGAACCGUGAGAAGAUtt	UCUUCU	73.0686	100	0.469858	2.33326	0	0.0345909	0.768724	0.0373866	actin-related protein T2 [Source:HGNC Symbol;Acc:24026]
ACVR1	289125	2.23298	GUUGCUCUCCGAAAAUUUAtt	AAAUUU	103.374	103.374	0.704062	-21.2913	-13.282	-0.584226	-14.0059	-0.590921	activin A receptor, type I [Source:HGNC Symbol;Acc:171]
ACVR1	279141	2.23298	GGAUCAUUCGUGUACAUCAtt	GAUGUA	70.7681	98.0041	0.331309	-41.5047	-39.8817	-1.82352	-20.3708	-0.861597	activin A receptor, type I [Source:HGNC Symbol;Acc:171]
ACVR1	269157	2.23298	GAGGCAUGAAAAUAUCUUAtt	AAGAUA	98.5538	100	0.469858	-8.96941	-8.96941	-0.3833	-12.9972	-0.548025	activin A receptor, type I [Source:HGNC Symbol;Acc:171]
ACVR1B	289127	1.41735	GAAGCAGAGAUAUACCAGAtt	CUGGUA	94.1372	100	0.469858	-11.0523	-11.0523	-0.480342	-17.9677	-0.7594	activin A receptor, type IB [Source:HGNC Symbol;Acc:172]
ACVR1B	279143	1.41735	GAACCAUCGUUUUACAAGAtt	CUUGUA	85.0112	97.4048	0.289707	-13.1171	-6.138	-0.251383	-19.9924	-0.845503	activin A receptor, type IB [Source:HGNC Symbol;Acc:172]
ACVR1B	269159	1.41735	AGUACUUGAUGAAACCAUUtt	AUGGUU	112.587	112.587	1.34361	15.3478	0	0.0345909	-4.554	-0.188968	activin A receptor, type IB [Source:HGNC Symbol;Acc:172]
ACVR1C	279318	-3.05345	CAAUGUUACCAAAACCGAAtt	UCGGUU	95.1239	100	0.469858	-7.22672	-7.22672	-0.302107	-11.2714	-0.474633	activin A receptor, type IC [Source:HGNC Symbol;Acc:18123]
ACVR1C	289302	-3.05345	GGCUCCUUAUAUGACUAUUtt	AUAGUC	83.7534	91.6375	-0.110639	34.5228	32.3246	1.54062	17.7785	0.760747	activin A receptor, type IC [Source:HGNC Symbol;Acc:18123]
ACVR1C	269334	-3.05345	GCCUAACUGCUCUUCGUAUtt	UACGAA	122.394	122.394	2.02437	-24.1176	-11.0229	-0.478974	-15.1702	-0.640435	activin A receptor, type IC [Source:HGNC Symbol;Acc:18123]
ACVR2A	289129	0.453133	CAGACUUUCUUAAGGCUAAtt	UAGCCU	61.3385	87.9502	-0.366596	3.09731	0	0.0345909	11.5937	0.497732	activin A receptor, type IIA [Source:HGNC Symbol;Acc:173]
ACVR2A	279145	0.453133	GGAUGAUAUCAACUGCUAUtt	UAGCAG	52.6473	82.0784	-0.774194	1.11732	0	0.0345909	-2.8121	-0.114892	activin A receptor, type IIA [Source:HGNC Symbol;Acc:173]
ACVR2A	269161	0.453133	GCCCAGUUGCUUAACGAAUtt	UUCGUU	82.6995	95.9612	0.1895	10.643	10.643	0.530456	21.8087	0.932136	activin A receptor, type IIA [Source:HGNC Symbol;Acc:173]
ACVR2B	279147	0.227753	CCAUCGAGCUCGUGAAGAAtt	UCUUCA	62.4161	93.7659	0.0371113	19.0875	11.7475	0.581916	5.75142	0.249282	activin A receptor, type IIB [Source:HGNC Symbol;Acc:174]
ACVR2B	269163	0.227753	CAUCAUCACAUGGAACGAAtt	UCGUUC	91.4837	100	0.469858	7.89907	7.89907	0.402614	17.7217	0.758329	activin A receptor, type IIB [Source:HGNC Symbol;Acc:174]
ACVR2B	289131	0.227753	GCUCCAACCUCGAAGUAGAtt	CUACUU	103.319	103.319	0.700223	-21.6765	-18.1285	-0.810029	-16.611	-0.701705	activin A receptor, type IIB [Source:HGNC Symbol;Acc:174]
ACVRL1	279149	-3.08271	GGAUCAAGAAGACACUACAtt	GUAGUG	59.3587	83.1839	-0.697457	-5.1847	0	0.0345909	4.50224	0.196159	activin A receptor type II-like 1 [Source:HGNC Symbol;Acc:175]
ACVRL1	269165	-3.08271	CCGAGUUCGUCAACCACUAtt	AGUGGU	58.3824	87.4169	-0.403614	56.2309	18.6985	0.90577	25.9744	1.10929	activin A receptor type II-like 1 [Source:HGNC Symbol;Acc:175]
ACVRL1	289133	-3.08271	GAUCCGCACGGACUGCUUUtt	AAGCAG	60.4535	69.0248	-1.68033	9.88743	3.10777	0.179384	8.43558	0.363428	activin A receptor type II-like 1 [Source:HGNC Symbol;Acc:175]
ACY1	271645	1.98513	CCAUGAACCGCACACCUGUtt	CAGGUG	75.5412	100	0.469858	-21.2153	-10.6838	-0.463173	-23.5147	-0.995292	aminoacylase 1 [Source:HGNC Symbol;Acc:177]
ACY1	291613	1.98513	GGGUCUGCAAGGAUAUGAAtt	UCAUAU	86.4632	100	0.469858	-9.52153	-3.50121	-0.128533	0.458352	0.0241876	aminoacylase 1 [Source:HGNC Symbol;Acc:177]
ACY1	281629	1.98513	CACCUACUGAUGACUCAAAtt	UUGAGU	93.0859	100	0.469858	0.184152	0.184152	0.0431707	9.28102	0.399382	aminoacylase 1 [Source:HGNC Symbol;Acc:177]
ACY3	272129	-3.09878	CCAGCUUCCUAACCCAAGAtt	CUUGGG	15.3537	68.0106	-1.75074	-89.6281	-71.8904	-3.31483	-68.9463	-2.92733	aspartoacylase (aminocyclase) 3 [Source:HGNC Symbol;Acc:24104]
ACY3	292097	-3.09878	GCACCUGCUUAAUCGCGAAtt	UCGCGA	101.207	101.207	0.553666	-11.8063	-7.84967	-0.331131	-9.50297	-0.399429	aspartoacylase (aminocyclase) 3 [Source:HGNC Symbol;Acc:24104]
ACY3	282113	-3.09878	CCUUUGAGAUGGAAGCCUAtt	AGGCUU	76.8894	100	0.469858	4.07671	1.15755	0.0885219	-1.64069	-0.0650766	aspartoacylase (aminocyclase) 3 [Source:HGNC Symbol;Acc:24104]
ACYP1	328003	3.57422	GAGGAAGUCCUAAAUCACAtt	GUGAUU	27.5587	64.4246	-1.99966	59.9386	31.3293	1.49425	39.0185	1.664	acylphosphatase 1, erythrocyte (common) type [Source:HGNC Symbol;Acc:179]
ACYP1	315715	3.57422	GGUGCGUCAUAUGCAGGAAtt	UCCUGC	120.572	120.572	1.89791	-1.84309	0	0.0345909	6.43545	0.278371	acylphosphatase 1, erythrocyte (common) type [Source:HGNC Symbol;Acc:179]
ACYP1	303427	3.57422	GUGUUUUUCCGUAAGCAUAtt	AUGCUU	66.6458	100	0.469858	-2.59763	-2.59763	-0.0864346	-9.39739	-0.394939	acylphosphatase 1, erythrocyte (common) type [Source:HGNC Symbol;Acc:179]
ACYP2	279665	-0.209578	GGUGAAGAAUACCAGCAAAtt	UUGCUG	62.8711	94.1583	0.0643501	-73.0565	-56.1471	-2.58134	-68.0668	-2.88992	acylphosphatase 2, muscle type [Source:HGNC Symbol;Acc:180]
ACYP2	289649	-0.209578	CUUCAGAAUGUAUACAGAAtt	UCUGUA	56.1123	100	0.469858	25.0922	18.7047	0.906054	11.2203	0.481852	acylphosphatase 2, muscle type [Source:HGNC Symbol;Acc:180]
ACYP2	269681	-0.209578	CAUUGACCGCACAAACUUUtt	AAGUUU	54.2765	77.7806	-1.07254	56.5924	56.5924	2.67127	38.5809	1.64539	acylphosphatase 2, muscle type [Source:HGNC Symbol;Acc:180]
ADA	272857	2.03476	CAGUCAUUCGGCUCAAAAAtt	UUUUGA	99.0645	100	0.469858	-6.62812	-6.62812	-0.274218	-2.4235	-0.0983666	adenosine deaminase [Source:HGNC Symbol;Acc:186]
ADA	282841	2.03476	UGAUUACCAGAUGACCAAAtt	UUGGUC	110.371	110.371	1.18975	20.6547	2.83495	0.166673	1.34604	0.0619375	adenosine deaminase [Source:HGNC Symbol;Acc:186]
ADA	292825	2.03476	CGGCCGAAGUAGUAAAAGAtt	CUUUUA	110.759	110.759	1.21668	-6.29256	-1.65807	-0.0426596	2.79123	0.123396	adenosine deaminase [Source:HGNC Symbol;Acc:186]
ADAD1	278097	-2.99052	GCAACGUGUUGAUGAUGCAtt	GCAUCA	78.6212	100	0.469858	43.0044	41.0695	1.94805	21.2072	0.906556	adenosine deaminase domain containing 1 (testis-specific) [Source:HGNC Symbol;Acc:30713]
ADAD1	288081	-2.99052	GGAUGAACCUGAACCACGAtt	CGUGGU	1.6171	34.6057	-4.06958	45.9422	20.5569	0.992354	26.1642	1.11736	adenosine deaminase domain containing 1 (testis-specific) [Source:HGNC Symbol;Acc:30713]
ADAD1	298065	-2.99052	CAACUAAUUUCUAAUCGUUtt	ACGAUU	84.1877	100	0.469858	-0.648832	-0.648832	0.00436133	-5.82671	-0.243092	adenosine deaminase domain containing 1 (testis-specific) [Source:HGNC Symbol;Acc:30713]
ADAD2	310121	-2.78407	AGAACAUCCUGACCCAUGAtt	CAUGGG	58.1998	76.4022	-1.16822	-5.12638	0	0.0345909	4.10295	0.179178	adenosine deaminase domain containing 2 [Source:HGNC Symbol;Acc:30714]
ADAD2	322409	-2.78407	GCUGCAUCGUUGCAGAUCAtt	GAUCUG	100.963	100.963	0.536689	9.03768	9.03768	0.455663	13.491	0.578417	adenosine deaminase domain containing 2 [Source:HGNC Symbol;Acc:30714]
ADAD2	334697	-2.78407	CGGGCACUGCGAAUAGCAAtt	UGCUAU	51.1427	83.9092	-0.647109	-17.7603	-14.0992	-0.622299	-25.0936	-1.06244	adenosine deaminase domain containing 2 [Source:HGNC Symbol;Acc:30714]
ADAL	278401	2.73173	GACUGUGAUUGACAAGGGAtt	CCCUUG	54.7855	73.2892	-1.38431	26.7337	26.7337	1.28013	15.8408	0.678344	adenosine deaminase-like [Source:HGNC Symbol;Acc:31853]
ADAL	298369	2.73173	GGUAUUUGAUAGCAGUUGAtt	CAACUG	75.6679	92.727	-0.0350058	3.92126	3.92126	0.217285	12.4822	0.535516	adenosine deaminase-like [Source:HGNC Symbol;Acc:31853]
ADAL	288385	2.73173	GACUUAUGUGGAAUCUAUAtt	AUAGAU	71.8452	86.7089	-0.452765	14.1526	14.1526	0.693971	5.07512	0.220521	adenosine deaminase-like [Source:HGNC Symbol;Acc:31853]
ADAM10	271649	4.42011	GAAUGGUAGAACAAGGUGAtt	CACCUU	105.205	105.205	0.831169	-29.8013	-21.6114	-0.9723	-21.0601	-0.890911	ADAM metallopeptidase domain 10 [Source:HGNC Symbol;Acc:188]
ADAM10	291617	4.42011	GACUUCUCCGGAAUCCGUAtt	ACGGAU	90.3411	100	0.469858	-24.1476	-0.673707	0.0032024	-0.683299	-0.0243624	ADAM metallopeptidase domain 10 [Source:HGNC Symbol;Acc:188]
ADAM10	281633	4.42011	GCAACGAUUUUAGAGGUUAtt	AACCUC	80.3493	88.9491	-0.297255	-34.7629	-20.2383	-0.908328	-18.6499	-0.788412	ADAM metallopeptidase domain 10 [Source:HGNC Symbol;Acc:188]
ADAM11	291649	-2.11198	CAGUGCACAGUGAAACCAAtt	UGGUUU	85.4578	92.4399	-0.054936	60.2409	19.1217	0.925487	22.4757	0.960502	ADAM metallopeptidase domain 11 [Source:HGNC Symbol;Acc:189]
ADAM11	271681	-2.11198	UGCACAAGCUGGACGGUUAtt	AACCGU	80.7001	89.2437	-0.276809	7.84953	7.84953	0.400306	20.9734	0.896614	ADAM metallopeptidase domain 11 [Source:HGNC Symbol;Acc:189]
ADAM11	281665	-2.11198	AGCUAAUUGUGAUCAACGAtt	CGUUGA	95.3421	100	0.469858	-20.3179	-1.00592	-0.0122755	-8.31296	-0.348822	ADAM metallopeptidase domain 11 [Source:HGNC Symbol;Acc:189]
ADAM12	271654	3.53633	CCAAUGCCGUUUCCAUAGAtt	CUAUGG	47.1672	71.6437	-1.49853	-25.6821	-8.69887	-0.370696	-9.96673	-0.419151	ADAM metallopeptidase domain 12 [Source:HGNC Symbol;Acc:190]
ADAM12	291622	3.53633	CGCUCGAAAUUACACGGUAtt	ACCGUG	85.0269	85.0269	-0.56952	-6.93149	0	0.0345909	5.55019	0.240724	ADAM metallopeptidase domain 12 [Source:HGNC Symbol;Acc:190]
ADAM12	281638	3.53633	GAAUCGUCAAUGUCAAAAUtt	UUUUGA	71.8341	81.317	-0.827054	24.3824	14.8813	0.727924	9.24562	0.397876	ADAM metallopeptidase domain 12 [Source:HGNC Symbol;Acc:190]
ADAM15	291682	5.061	GCUGGUGACUGGUACUUCAtt	GAAGUA	82.5853	100	0.469858	-1.14075	0	0.0345909	-5.45074	-0.227103	ADAM metallopeptidase domain 15 [Source:HGNC Symbol;Acc:193]
ADAM15	281698	5.061	CAUUAUUUCGCGAAUCCAAtt	UGGAUU	81.3683	96.2922	0.212474	17.871	0	0.0345909	-8.17171	-0.342816	ADAM metallopeptidase domain 15 [Source:HGNC Symbol;Acc:193]
ADAM15	271714	5.061	GAUCUACUCUGGGAGACAAtt	UGUCUC	131	131	2.62174	-27.071	-25.7965	-1.16729	-12.9472	-0.545898	ADAM metallopeptidase domain 15 [Source:HGNC Symbol;Acc:193]
ADAM17	281554	3.23597	GGCGAUCACGAGAACAAUAtt	AUUGUU	89.4469	100	0.469858	4.71311	1.25154	0.0929009	3.64478	0.159694	ADAM metallopeptidase domain 17 [Source:HGNC Symbol;Acc:195]
ADAM17	291538	3.23597	GGAUGUAAUUGAACGAUUUtt	AAUCGU	85.3142	97.9978	0.330875	6.33512	6.33512	0.329749	19.8426	0.848526	ADAM metallopeptidase domain 17 [Source:HGNC Symbol;Acc:195]
ADAM17	271570	3.23597	GGUGGAUGGUAAAAACGAAtt	UCGUUU	95.6241	100	0.469858	17.5265	13.5065	0.66387	17.4668	0.74749	ADAM metallopeptidase domain 17 [Source:HGNC Symbol;Acc:195]
ADAM18	281696	-3.03704	GGAUUUUGGAAUCCAAUGAtt	CAUUGG	81.5138	100	0.469858	-30.6456	-23.315	-1.05167	-15.5681	-0.657356	ADAM metallopeptidase domain 18 [Source:HGNC Symbol;Acc:196]
ADAM18	271712	-3.03704	GGAUUAACAUAUGAUGACAtt	GUCAUC	19.6223	54.6053	-2.68128	75.7234	48.2445	2.28234	40.5749	1.73019	ADAM metallopeptidase domain 18 [Source:HGNC Symbol;Acc:196]
ADAM18	291680	-3.03704	CCAUUACCUUGUGAACGGAtt	CCGUUC	74.3986	93.5484	0.0220102	4.85581	4.85581	0.260827	14.7547	0.632155	ADAM metallopeptidase domain 18 [Source:HGNC Symbol;Acc:196]
ADAM19	271702	1.69193	GGAGAAGAAUGAGCAACUUtt	AGUUGC	24.9655	50.7977	-2.94559	51.2377	51.2377	2.42179	51.8533	2.20982	ADAM metallopeptidase domain 19 [Source:HGNC Symbol;Acc:197]
ADAM19	291670	1.69193	GCAGCAUGAACUUAUCAUAtt	AUGAUA	85.6732	99.5269	0.437021	-20.4461	-13.5776	-0.598001	-10.2246	-0.430115	ADAM metallopeptidase domain 19 [Source:HGNC Symbol;Acc:197]
ADAM19	281686	1.69193	GUUGAUAAGUUUUACCGAUtt	UCGGUA	73.508	88.2436	-0.34623	9.57505	9.57505	0.4807	10.9706	0.471233	ADAM metallopeptidase domain 19 [Source:HGNC Symbol;Acc:197]
ADAM2	271577	-3.0018	GGACAGUAAUUUUGAUAGUtt	CUAUCA	110.64	110.64	1.20847	-28.4478	-22.5634	-1.01665	-20.2664	-0.857156	ADAM metallopeptidase domain 2 [Source:HGNC Symbol;Acc:198]
ADAM2	281561	-3.0018	CCCUGAAUAUUGCAAUGGAtt	CCAUUG	50.9461	73.9296	-1.33986	-5.21796	0	0.0345909	8.7767	0.377935	ADAM metallopeptidase domain 2 [Source:HGNC Symbol;Acc:198]
ADAM2	291545	-3.0018	CCAUAAGUCUGGAAUCACUtt	GUGAUU	86.8941	100	0.469858	20.348	0	0.0345909	2.61156	0.115755	ADAM metallopeptidase domain 2 [Source:HGNC Symbol;Acc:198]
ADAM20	271710	-2.92642	GAAGCUUGGUGUUGCCUAUtt	UAGGCA	43.7586	89.8392	-0.235471	22.5874	22.5874	1.08695	32.6195	1.39188	ADAM metallopeptidase domain 20 [Source:HGNC Symbol;Acc:199]
ADAM20	281694	-2.92642	GAGUUGCAAUUGUCAUAUAtt	AUAUGA	64.1194	88.5333	-0.32612	-9.23878	-3.68503	-0.137097	-11.2473	-0.473609	ADAM metallopeptidase domain 20 [Source:HGNC Symbol;Acc:199]
ADAM20	291678	-2.92642	GUAUUGUAGGCACAACAUAtt	AUGUUG	86.7504	100	0.469858	-0.273845	-0.273845	0.0218322	-11.8816	-0.500584	ADAM metallopeptidase domain 20 [Source:HGNC Symbol;Acc:199]
ADAM21	291676	-3.01078	GGAGAUACCUGGUCUCUUUtt	AAGAGA	101.257	101.257	0.557096	0.42085	0.42085	0.0541986	7.13478	0.30811	ADAM metallopeptidase domain 21 [Source:HGNC Symbol;Acc:200]
ADAM21	281692	-3.01078	GACUAUCAUUUAAGGAUGAtt	CAUCCU	64.7744	93.8529	0.0431466	-7.30656	0	0.0345909	-5.71544	-0.23836	ADAM metallopeptidase domain 21 [Source:HGNC Symbol;Acc:200]
ADAM21	271708	-3.01078	GAAAGAUCUGCAUCCAUAAtt	UAUGGA	92.5841	100	0.469858	22.2504	3.02671	0.175608	18.5021	0.791518	ADAM metallopeptidase domain 21 [Source:HGNC Symbol;Acc:200]
ADAM22	291754	0.408168	CCAAUAUCAUAAUAGGCAUtt	UGCCUA	101.544	101.544	0.577036	16.1936	11.0912	0.55134	7.66043	0.330464	ADAM metallopeptidase domain 22 [Source:HGNC Symbol;Acc:201]
ADAM22	281770	0.408168	GGAUGUUCUAUGACGGGAAtt	UCCCGU	115.138	115.138	1.5207	-22.9095	-14.1668	-0.625449	-18.6852	-0.789916	ADAM metallopeptidase domain 22 [Source:HGNC Symbol;Acc:201]
ADAM22	271786	0.408168	GGAUAGUAUUGGUUGCUAUtt	UAGCAA	58.1299	83.7758	-0.656368	-40.6774	-31.1604	-1.4172	-23.5776	-0.997969	ADAM metallopeptidase domain 22 [Source:HGNC Symbol;Acc:201]
ADAM23	271706	-0.304683	GGAUAUGCAUGCAAUCAAAtt	UUGAUU	94.9793	100	0.469858	-10.3397	-10.3397	-0.447144	-19.8229	-0.838294	ADAM metallopeptidase domain 23 [Source:HGNC Symbol;Acc:202]
ADAM23	281690	-0.304683	GACUCAUAUAUUACAUCAAtt	UGAUGU	90.6114	100	0.469858	15.6003	15.6003	0.761418	11.6305	0.499296	ADAM metallopeptidase domain 23 [Source:HGNC Symbol;Acc:202]
ADAM23	291674	-0.304683	GAUCGGAAGUGCCUACAAAtt	UUGUAG	88.6176	100	0.469858	-29.4023	-23.1089	-1.04207	-15.3978	-0.650113	ADAM metallopeptidase domain 23 [Source:HGNC Symbol;Acc:202]
ADAM28	281564	-2.88304	GGCCUUAGUUGGUAUGGAAtt	UCCAUA	75.9825	84.2344	-0.624536	-17.8159	-8.504	-0.361616	-5.11999	-0.213038	ADAM metallopeptidase domain 28 [Source:HGNC Symbol;Acc:206]
ADAM28	291548	-2.88304	CGACUAUUCUUGCAAGUGUtt	CACUUG	75.1167	96.7812	0.246418	6.60306	0	0.0345909	4.4991	0.196025	ADAM metallopeptidase domain 28 [Source:HGNC Symbol;Acc:206]
ADAM28	271580	-2.88304	CGAUAAUCUUCUUAGAGUUtt	ACUCUA	95.6241	100	0.469858	-49.1718	-36.5964	-1.67046	-33.2951	-1.41122	ADAM metallopeptidase domain 28 [Source:HGNC Symbol;Acc:206]
ADAM29	281608	-3.04814	GGAAUUCCCUGUAAGGAGAtt	CUCCUU	107.351	107.351	0.980125	9.786	9.786	0.490528	12.3519	0.529976	ADAM metallopeptidase domain 29 [Source:HGNC Symbol;Acc:207]
ADAM29	291592	-3.04814	GGCUCGCUUCAAUGACAUAtt	AUGUCA	110.018	110.018	1.16527	-1.22877	-0.95846	-0.0100644	5.11986	0.222424	ADAM metallopeptidase domain 29 [Source:HGNC Symbol;Acc:207]
ADAM29	271624	-3.04814	GCAACCCACCAAUAACUAAtt	UAGUUA	120.037	120.037	1.86075	16.4416	13.7339	0.674464	12.7416	0.546547	ADAM metallopeptidase domain 29 [Source:HGNC Symbol;Acc:207]
ADAM30	281606	-3.09899	CAGUUAACUUAAUAGGUGAtt	CACCUA	100.509	100	0.469858	0.0899187	0.0899187	0.0387803	1.79999	0.0812425	ADAM metallopeptidase domain 30 [Source:HGNC Symbol;Acc:208]
ADAM30	291590	-3.09899	GGACUUUCCUGGAUCCUAUtt	UAGGAU	81.939	100	0.469858	6.12441	6.07091	0.317439	0.473337	0.0248249	ADAM metallopeptidase domain 30 [Source:HGNC Symbol;Acc:208]
ADAM30	271622	-3.09899	GUGAGUACUUUACUAGAUAtt	AUCUAG	85.9512	100	0.469858	4.85803	4.85803	0.26093	10.9151	0.468875	ADAM metallopeptidase domain 30 [Source:HGNC Symbol;Acc:208]
ADAM32	292241	-0.871944	GACUCAAUGCUACUAUCAAtt	UGAUAG	80.3036	100	0.469858	-62.2485	-26.5906	-1.20429	-27.9796	-1.18517	ADAM metallopeptidase domain 32 [Source:HGNC Symbol;Acc:15479]
ADAM32	272273	-0.871944	CAGAAGUUGUGCAAUCCAAtt	UGGAUU	28.4997	43.4237	-3.45747	92.3106	60.6594	2.86076	75.3433	3.20875	ADAM metallopeptidase domain 32 [Source:HGNC Symbol;Acc:15479]
ADAM32	282257	-0.871944	GCAUAACUGUAGACUACAAtt	UGUAGU	51.4056	94.5259	0.0898637	-14.6271	-12.6154	-0.553168	-8.57111	-0.3598	ADAM metallopeptidase domain 32 [Source:HGNC Symbol;Acc:15479]
ADAM33	291963	-2.83144	GGAAGUACCUGGAACUGUAtt	ACAGUU	79.4757	80.8241	-0.861266	-60.2774	-48.4665	-2.2235	-43.4981	-1.84511	ADAM metallopeptidase domain 33 [Source:HGNC Symbol;Acc:15478]
ADAM33	271995	-2.83144	CCCUGUUCUUGACUCGGCAtt	GCCGAG	71.7511	75.1257	-1.25683	-33.9502	-20.8616	-0.937364	-21.878	-0.925692	ADAM metallopeptidase domain 33 [Source:HGNC Symbol;Acc:15478]
ADAM33	281979	-2.83144	UCAGGACUCUGGACAUUCAtt	GAAUGU	92.8076	100	0.469858	-51.0582	-51.0582	-2.34425	-49.1279	-2.08452	ADAM metallopeptidase domain 33 [Source:HGNC Symbol;Acc:15478]
ADAM7	271744	-3.15761	GAUCCAUAGUACACGAAUAtt	AUUCGU	111.469	110.52	1.20012	-23.2189	-8.08103	-0.34191	-10.4768	-0.440844	ADAM metallopeptidase domain 7 [Source:HGNC Symbol;Acc:214]
ADAM7	281728	-3.15761	GGUUAUUGUCGGUAUCGGAtt	CCGAUA	94.5415	100	0.469858	6.06792	6.06792	0.3173	3.56992	0.15651	ADAM metallopeptidase domain 7 [Source:HGNC Symbol;Acc:214]
ADAM7	291712	-3.15761	GGACAGUGAUGGAAGCAUUtt	AUGCUU	81.5081	100	0.469858	9.68093	0	0.0345909	-8.84653	-0.371513	ADAM metallopeptidase domain 7 [Source:HGNC Symbol;Acc:214]
ADAM8	281631	-2.94832	GGACUUACACGUUUACAGAtt	CUGUAA	94.9782	100	0.469858	-17.7689	-8.95807	-0.382772	-16.1341	-0.681424	ADAM metallopeptidase domain 8 [Source:HGNC Symbol;Acc:215]
ADAM8	271647	-2.94832	GCAUCAUCGUCUACCGCAAtt	UGCGGU	88.6228	100	0.469858	-34.0808	-30.8049	-1.40063	-18.9646	-0.801794	ADAM metallopeptidase domain 8 [Source:HGNC Symbol;Acc:215]
ADAM8	291615	-2.94832	GCACCUGCAUGACAACGUAtt	ACGUUG	51.1311	72.2591	-1.45582	-5.82979	0	0.0345909	3.858	0.168761	ADAM metallopeptidase domain 8 [Source:HGNC Symbol;Acc:215]
ADAM9	271742	6.33858	GGUUAACGAAGGCACAAAAtt	UUUGUG	81.2529	99.0616	0.404721	26.3903	15.9783	0.77903	21.2953	0.910301	ADAM metallopeptidase domain 9 [Source:HGNC Symbol;Acc:216]
ADAM9	291710	6.33858	GCAAACUACUUGGAUAGUAtt	ACUAUC	102.549	102.549	0.646827	-10.2885	-8.88812	-0.379513	-11.6819	-0.492089	ADAM metallopeptidase domain 9 [Source:HGNC Symbol;Acc:216]
ADAM9	281726	6.33858	GAAUUGUGCCUGCUAUUAUtt	UAAUAG	41.1936	77.7052	-1.07777	-8.00642	0	0.0345909	-14.3407	-0.605159	ADAM metallopeptidase domain 9 [Source:HGNC Symbol;Acc:216]
ADAMDEC1	281708	-2.86521	GGAACACUGUUACUAUAAAtt	UUAUAG	69.6507	85.318	-0.549317	52.0271	35.9968	1.71171	29.0931	1.24191	ADAM-like, decysin 1 [Source:HGNC Symbol;Acc:16299]
ADAMDEC1	291692	-2.86521	CCUACUCAAUGUGAUAUAUtt	UAUAUC	89.0485	100	0.469858	-15.8808	-15.8808	-0.705309	-16.6875	-0.704958	ADAM-like, decysin 1 [Source:HGNC Symbol;Acc:16299]
ADAMDEC1	271724	-2.86521	GAGAGGAAAUUACCACGAAtt	UCGUGG	95.4399	100	0.469858	39.8279	33.1183	1.57759	27.159	1.15966	ADAM-like, decysin 1 [Source:HGNC Symbol;Acc:16299]
ADAMTS1	281822	4.0904	GGUGUUGUCUUGAGGUACAtt	GUACCU	102.475	102.475	0.641631	-10.8973	-10.8973	-0.473124	-21.6193	-0.914691	ADAM metallopeptidase with thrombospondin type 1 motif, 1 [Source:HGNC Symbol;Acc:217]
ADAMTS1	271838	4.0904	GGAUAUCAUGAUAUCAUCAtt	GAUGAU	69.2768	100	0.469858	-29.1202	-13.4016	-0.589801	-14.8763	-0.627934	ADAM metallopeptidase with thrombospondin type 1 motif, 1 [Source:HGNC Symbol;Acc:217]
ADAMTS1	291806	4.0904	GGUUGUAGAUGGUACUCCAtt	GGAGUA	74.9013	100	0.469858	-9.41652	-0.5275	0.0100143	-0.94105	-0.0353235	ADAM metallopeptidase with thrombospondin type 1 motif, 1 [Source:HGNC Symbol;Acc:217]
ADAMTS10	282015	3.02249	CAUUCGGCAUGAACCAUGAtt	CAUGGU	62.5046	81.8266	-0.791676	19.6467	6.00992	0.314597	-2.2893	-0.0926594	ADAM metallopeptidase with thrombospondin type 1 motif, 10 [Source:HGNC Symbol;Acc:13201]
ADAMTS10	291999	3.02249	CAAACCCUGCGGCACACUAtt	AGUGUG	90.445	100	0.469858	-36.5492	-35.9509	-1.64039	-19.0614	-0.805913	ADAM metallopeptidase with thrombospondin type 1 motif, 10 [Source:HGNC Symbol;Acc:13201]
ADAMTS10	272031	3.02249	CACUUCCUGCUGAACCUGAtt	CAGGUU	40.1405	55.2455	-2.63684	66.4634	42.6824	2.0232	28.9903	1.23754	ADAM metallopeptidase with thrombospondin type 1 motif, 10 [Source:HGNC Symbol;Acc:13201]
ADAMTS12	291997	-3.2001	GGCUCAUUCUACUCGAAGAtt	CUUCGA	86.5816	95.3303	0.145702	5.71422	5.71422	0.30082	6.63223	0.286739	ADAM metallopeptidase with thrombospondin type 1 motif, 12 [Source:HGNC Symbol;Acc:14605]
ADAMTS12	282013	-3.2001	GGCACUAUUUCCAAUGGAAtt	UCCAUU	105.367	105.367	0.842411	-33.991	-25.1985	-1.13942	-19.3648	-0.818816	ADAM metallopeptidase with thrombospondin type 1 motif, 12 [Source:HGNC Symbol;Acc:14605]
ADAMTS12	272029	-3.2001	GCAAGAUAGCUCAACCCAAtt	UGGGUU	65.8304	100	0.469858	-16.5127	-16.5127	-0.734749	-27.0743	-1.14667	ADAM metallopeptidase with thrombospondin type 1 motif, 12 [Source:HGNC Symbol;Acc:14605]
ADAMTS13	271626	-2.37557	GAAGGGCUCUUUCACAGCUtt	GCUGUG	71.0272	100	0.469858	-10.6617	-10.6617	-0.462146	-15.8659	-0.670019	ADAM metallopeptidase with thrombospondin type 1 motif, 13 [Source:HGNC Symbol;Acc:1366]
ADAMTS13	281610	-2.37557	CGAGAGAAUAUGUCACAUUtt	AUGUGA	67.7584	88.2595	-0.345125	54.1155	25.4685	1.22119	27.8424	1.18873	ADAM metallopeptidase with thrombospondin type 1 motif, 13 [Source:HGNC Symbol;Acc:1366]
ADAMTS13	291594	-2.37557	CCUGACCAGUGUCUACAUUtt	AUGUAG	113.68	113.68	1.41951	-20.9372	0	0.0345909	15.5847	0.667452	ADAM metallopeptidase with thrombospondin type 1 motif, 13 [Source:HGNC Symbol;Acc:1366]
ADAMTS14	292153	-2.99559	CAGCCUUCGUGAUAGCUCAtt	GAGCUA	84.167	90.9568	-0.15789	-4.67313	0	0.0345909	8.03381	0.346343	ADAM metallopeptidase with thrombospondin type 1 motif, 14 [Source:HGNC Symbol;Acc:14899]
ADAMTS14	282169	-2.99559	UCAUGAAUAUCGUAGAUGAtt	CAUCUA	92.5885	100	0.469858	-39.4561	-28.6995	-1.30254	-36.4198	-1.5441	ADAM metallopeptidase with thrombospondin type 1 motif, 14 [Source:HGNC Symbol;Acc:14899]
ADAMTS14	272185	-2.99559	CGAUCGCUACUGCUCCAUUtt	AUGGAG	55.2935	84.1186	-0.632572	-33.62	-19.4886	-0.873397	-19.446	-0.822269	ADAM metallopeptidase with thrombospondin type 1 motif, 14 [Source:HGNC Symbol;Acc:14899]
ADAMTS15	292199	3.19188	GACUGGACCCGGACAUUAAtt	UAAUGU	79.6137	100	0.469858	-9.84746	-9.84746	-0.424209	-20.6155	-0.872003	ADAM metallopeptidase with thrombospondin type 1 motif, 15 [Source:HGNC Symbol;Acc:16305]
ADAMTS15	282215	3.19188	CUCCUUCUAUCUGCCCAAAtt	UUGGGC	60.8251	96.1681	0.203859	33.3573	26.1506	1.25297	38.0837	1.62425	ADAM metallopeptidase with thrombospondin type 1 motif, 15 [Source:HGNC Symbol;Acc:16305]
ADAMTS15	272231	3.19188	ACAUCGUUGUGGUCAAGGUtt	CCUUGA	77.5715	91.2604	-0.136816	-2.5098	-2.5098	-0.0823427	-9.14538	-0.384222	ADAM metallopeptidase with thrombospondin type 1 motif, 15 [Source:HGNC Symbol;Acc:16305]
ADAMTS16	272233	-0.364329	GCUGCACGAUUAAUGAAGAtt	CUUCAU	84.7968	100	0.469858	-8.54299	-2.74593	-0.0933441	-8.63839	-0.362662	ADAM metallopeptidase with thrombospondin type 1 motif, 16 [Source:HGNC Symbol;Acc:17108]
ADAMTS16	282217	-0.364329	CCCGAGAACUUAAUCGCUAtt	AGCGAU	101.278	101.278	0.558561	-13.0435	0	0.0345909	-1.01428	-0.0384378	ADAM metallopeptidase with thrombospondin type 1 motif, 16 [Source:HGNC Symbol;Acc:17108]
ADAMTS16	292201	-0.364329	GCCGUAAUGUUUGUAUAGAtt	CUAUAC	114.039	114.039	1.44442	-18.5037	-16.3644	-0.727837	-14.9205	-0.629814	ADAM metallopeptidase with thrombospondin type 1 motif, 16 [Source:HGNC Symbol;Acc:17108]
ADAMTS17	292203	-2.9784	GGGUCAUCCGAGAAAAGAAtt	UCUUUU	81.8213	100	0.469858	15.8366	0	0.0345909	-7.5206	-0.315126	ADAM metallopeptidase with thrombospondin type 1 motif, 17 [Source:HGNC Symbol;Acc:17109]
ADAMTS17	272235	-2.9784	CGACCAAGAUUAUGGAAUUtt	AUUCCA	80.0803	98.9859	0.399463	5.39293	0	0.0345909	-7.98048	-0.334683	ADAM metallopeptidase with thrombospondin type 1 motif, 17 [Source:HGNC Symbol;Acc:17109]
ADAMTS17	282219	-2.9784	CCGUGGUGGUUGACGAUAAtt	UAUCGU	114.932	114.932	1.50642	-41.2479	-36.7846	-1.67923	-32.5128	-1.37795	ADAM metallopeptidase with thrombospondin type 1 motif, 17 [Source:HGNC Symbol;Acc:17109]
ADAMTS18	292205	-3.15061	GGUCAUAUAUUUCACACGAtt	CGUGUG	66.3677	100	0.469858	-13.5035	-7.16997	-0.299463	1.98518	0.0891177	ADAM metallopeptidase with thrombospondin type 1 motif, 18 [Source:HGNC Symbol;Acc:17110]
ADAMTS18	282221	-3.15061	GCGGAUUAAAUGAUGAUUAtt	AAUCAU	89.3757	100	0.469858	-32.9648	-10.4135	-0.450584	-24.2472	-1.02645	ADAM metallopeptidase with thrombospondin type 1 motif, 18 [Source:HGNC Symbol;Acc:17110]
ADAMTS18	272237	-3.15061	GCAGCAUUUUUGUGGACGAtt	CGUCCA	97.8424	100	0.469858	-15.5084	0	0.0345909	-8.34898	-0.350354	ADAM metallopeptidase with thrombospondin type 1 motif, 18 [Source:HGNC Symbol;Acc:17110]
ADAMTS19	272239	-2.90072	GGAGAUUCAUUCUAACCAUtt	UGGUUA	38.6352	49.8192	-3.01352	68.398	34.6832	1.65051	32.5334	1.38822	ADAM metallopeptidase with thrombospondin type 1 motif, 19 [Source:HGNC Symbol;Acc:17111]
ADAMTS19	292207	-2.90072	GGCUAUCAGGGAUUAGAUAtt	AUCUAA	88.1683	100	0.469858	-16.057	-9.8488	-0.424272	-7.42531	-0.311074	ADAM metallopeptidase with thrombospondin type 1 motif, 19 [Source:HGNC Symbol;Acc:17111]
ADAMTS19	282223	-2.90072	GGGAAACGAUAUUCAUACAtt	GUAUGA	83.169	100	0.469858	-35.5173	-19.7504	-0.885596	-33.6884	-1.42794	ADAM metallopeptidase with thrombospondin type 1 motif, 19 [Source:HGNC Symbol;Acc:17111]
ADAMTS2	271810	-2.86297	GCCUCAUCGAGAUCGGGAAtt	UCCCGA	113.035	113.035	1.37473	-12.1466	-8.50273	-0.361557	-8.4087	-0.352894	ADAM metallopeptidase with thrombospondin type 1 motif, 2 [Source:HGNC Symbol;Acc:218]
ADAMTS2	291778	-2.86297	GGACUGCACUACUCCAUGAtt	CAUGGA	33.3214	44.9952	-3.34838	43.823	43.823	2.07634	61.1256	2.60413	ADAM metallopeptidase with thrombospondin type 1 motif, 2 [Source:HGNC Symbol;Acc:218]
ADAMTS2	281794	-2.86297	UCAUGAACAUUGUCAAUGAtt	CAUUGA	88.1368	100	0.469858	-22.4502	-13.8472	-0.610562	-18.7084	-0.790899	ADAM metallopeptidase with thrombospondin type 1 motif, 2 [Source:HGNC Symbol;Acc:218]
ADAMTS20	281975	-3.11838	GGUUGAAGAUGGUACUCCUtt	GGAGUA	54.2534	84.0113	-0.640021	5.23932	5.23932	0.278695	15.446	0.661554	ADAM metallopeptidase with thrombospondin type 1 motif, 20 [Source:HGNC Symbol;Acc:17178]
ADAMTS20	271991	-3.11838	GCUAUUAUCUAAGCACGAAtt	UCGUGC	83.7933	100	0.469858	-92.0383	-45.3048	-2.07619	-64.0314	-2.71831	ADAM metallopeptidase with thrombospondin type 1 motif, 20 [Source:HGNC Symbol;Acc:17178]
ADAMTS20	291959	-3.11838	CAGUGGAUCAAAUAACGCAtt	GCGUUA	64.9189	79.7269	-0.937428	-27.7398	-13.8247	-0.609513	-23.1169	-0.978375	ADAM metallopeptidase with thrombospondin type 1 motif, 20 [Source:HGNC Symbol;Acc:17178]
ADAMTS3	291776	-1.02582	CGCUCUAGCCUGACAUAUAtt	AUAUGU	101.903	101.903	0.601962	-18.3975	0	0.0345909	-9.64909	-0.405643	ADAM metallopeptidase with thrombospondin type 1 motif, 3 [Source:HGNC Symbol;Acc:219]
ADAMTS3	271808	-1.02582	GGAUUCAUGUUGUCUACAAtt	UGUAGA	72.8696	88.7045	-0.314238	-45.271	-28.141	-1.27652	-21.5375	-0.911212	ADAM metallopeptidase with thrombospondin type 1 motif, 3 [Source:HGNC Symbol;Acc:219]
ADAMTS3	281792	-1.02582	GCCGAAACCUAUUAGACGAtt	CGUCUA	87.3362	95.5324	0.15973	15.9133	14.3695	0.704078	9.59578	0.412767	ADAM metallopeptidase with thrombospondin type 1 motif, 3 [Source:HGNC Symbol;Acc:219]
ADAMTS4	281790	-3.09022	GGAAAUUCAGGUACGGAUAtt	AUCCGU	87.409	100	0.469858	-11.409	-11.409	-0.496962	-1.52235	-0.0600441	ADAM metallopeptidase with thrombospondin type 1 motif, 4 [Source:HGNC Symbol;Acc:220]
ADAMTS4	291774	-3.09022	CCCACAUUCUUGUCCGGCAtt	GCCGGA	89.8384	100	0.469858	8.25055	8.25055	0.41899	14.6309	0.626892	ADAM metallopeptidase with thrombospondin type 1 motif, 4 [Source:HGNC Symbol;Acc:220]
ADAMTS4	271806	-3.09022	CCAUCAAUGGAGAUCCGGAtt	CCGGAU	57.7614	76.4324	-1.16612	-16.8336	-8.40697	-0.357096	-10.3465	-0.435303	ADAM metallopeptidase with thrombospondin type 1 motif, 4 [Source:HGNC Symbol;Acc:220]
ADAMTS5	291535	-2.81481	GACUAUCAUUGACAUCAAUtt	UUGAUG	88.7612	100	0.469858	23.9729	22.6477	1.08976	21.6539	0.925551	ADAM metallopeptidase with thrombospondin type 1 motif, 5 [Source:HGNC Symbol;Acc:221]
ADAMTS5	281551	-2.81481	GGCUAUCAGUCUGAUGCAAtt	UGCAUC	53.0568	83.9165	-0.646599	46.7896	38.4582	1.82639	34.1719	1.4579	ADAM metallopeptidase with thrombospondin type 1 motif, 5 [Source:HGNC Symbol;Acc:221]
ADAMTS5	271567	-2.81481	GAAAAACGGUGAGUACCUUtt	AGGUAC	67.0659	93.2162	-0.00105202	28.9709	21.4277	1.03292	15.9788	0.684212	ADAM metallopeptidase with thrombospondin type 1 motif, 5 [Source:HGNC Symbol;Acc:221]
ADAMTS6	271634	2.56853	CAGUGACCUUUCUAAGACAtt	GUCUUA	84.2008	100	0.469858	13.5666	9.21761	0.464046	-0.34509	-0.00997963	NA
ADAMTS6	281618	2.56853	GGAAUUAGGUAUAAGUUCAtt	GAACUU	113.974	113.974	1.43987	-12.564	0	0.0345909	-1.38782	-0.0543231	NA
ADAMTS6	291602	2.56853	CAGUGAGCAUUGAACGGUUtt	ACCGUU	65.2783	79.9307	-0.923284	-26.0281	-16.401	-0.729543	-8.82541	-0.370615	NA
ADAMTS7	271632	0.183671	AGACCCUGGUAGUAGCUGAtt	CAGCUA	105.942	105.942	0.882329	-6.91564	0	0.0345909	-0.488983	-0.0160988	ADAM metallopeptidase with thrombospondin type 1 motif, 7 [Source:HGNC Symbol;Acc:223]
ADAMTS7	281616	0.183671	GCAUCAACGGCAUCUGUAAtt	UACAGA	71.0335	97.405	0.289724	-7.15846	0	0.0345909	-5.35791	-0.223156	ADAM metallopeptidase with thrombospondin type 1 motif, 7 [Source:HGNC Symbol;Acc:223]
ADAMTS7	291600	0.183671	GGAACCCUUUGAUCAAUUUtt	AAUUGA	84.1652	100	0.469858	-13.8201	-4.83559	-0.190703	-0.671757	-0.0238715	ADAM metallopeptidase with thrombospondin type 1 motif, 7 [Source:HGNC Symbol;Acc:223]
ADAMTS8	281612	3.14817	AGAAUUCCAUCAACCUGAUtt	UCAGGU	50.1456	72.3217	-1.45147	64.0111	43.9018	2.08001	43.3753	1.84928	ADAM metallopeptidase with thrombospondin type 1 motif, 8 [Source:HGNC Symbol;Acc:224]
ADAMTS8	271628	3.14817	CGCUGUUCGUCCACCUGAAtt	UCAGGU	90.7416	100	0.469858	-5.28494	-5.28494	-0.211638	-6.99927	-0.292956	ADAM metallopeptidase with thrombospondin type 1 motif, 8 [Source:HGNC Symbol;Acc:224]
ADAMTS8	291596	3.14817	ACACUGACAUGGACGGGAAtt	UCCCGU	81.6517	89.2332	-0.277538	1.36319	1.36319	0.0981031	6.33403	0.274058	ADAM metallopeptidase with thrombospondin type 1 motif, 8 [Source:HGNC Symbol;Acc:224]
ADAMTS9	291846	-3.10246	CGAGUGUUUGCUUAACGAAtt	UCGUUA	98.1688	100	0.469858	-8.80046	-0.826992	-0.00393924	-7.79633	-0.326852	ADAM metallopeptidase with thrombospondin type 1 motif, 9 [Source:HGNC Symbol;Acc:13202]
ADAMTS9	271878	-3.10246	CAACGAAAUGUUUACUGCAtt	GCAGUA	58.8669	89.4079	-0.26541	-7.44652	-7.44652	-0.312348	-13.2635	-0.559352	ADAM metallopeptidase with thrombospondin type 1 motif, 9 [Source:HGNC Symbol;Acc:13202]
ADAMTS9	281862	-3.10246	CACUGAACUUCUACACCAAtt	UGGUGU	50.8006	84.687	-0.593114	41.6126	12.002	0.593773	6.66069	0.287949	ADAM metallopeptidase with thrombospondin type 1 motif, 9 [Source:HGNC Symbol;Acc:13202]
ADAMTSL1	310479	-2.96345	CAUCUUUAGUGAUCCAAGAtt	CUUGGA	98.2456	100	0.469858	-3.11719	-1.7186	-0.0454799	-9.62024	-0.404416	ADAMTS-like 1 [Source:HGNC Symbol;Acc:14632]
ADAMTSL1	322767	-2.96345	GGUUCAGGAAUAAAAGCAAtt	UGCUUU	14.2285	65.8327	-1.90191	74.7129	67.002	3.15626	54.9621	2.34202	ADAMTS-like 1 [Source:HGNC Symbol;Acc:14632]
ADAMTSL1	301607	-2.96345	GCACCGUCAAGGAAGAUAAtt	UAUCUU	61.8399	100	0.469858	-32.4543	-26.0741	-1.18022	-21.8374	-0.923965	ADAMTS-like 1 [Source:HGNC Symbol;Acc:14632]
ADAMTSL1	300071	-2.96345	GCAACCAAAUCGGAUGAUAtt	AUCAUC	82.8163	100	0.469858	17.7282	0	0.0345909	3.36346	0.147731	ADAMTS-like 1 [Source:HGNC Symbol;Acc:14632]
ADAMTSL1	335055	-2.96345	AGAUCCUUCAAGUUGCAAAtt	UUGCAA	73.7507	89.1128	-0.285896	-85.9559	-73.3903	-3.38471	-77.3645	-3.28532	ADAMTS-like 1 [Source:HGNC Symbol;Acc:14632]
ADAMTSL1	303143	-2.96345	GGUCUUAGAUGGUACGCGUtt	CGCGUA	80.4435	100	0.469858	-17.5374	-13.6635	-0.602004	-16.7241	-0.706518	ADAMTS-like 1 [Source:HGNC Symbol;Acc:14632]
ADAMTSL2	300794	-2.84251	GUCAUGGUGUGGAACCAGAtt	CUGGUU	101.274	101.274	0.55832	18.9344	0	0.0345909	-2.6245	-0.106914	ADAMTS-like 2 [Source:HGNC Symbol;Acc:14631]
ADAMTSL2	302330	-2.84251	GGCACAUCCUGCAAGCUCAtt	GAGCUU	55.1536	72.6706	-1.42725	-68.5196	-68.2396	-3.14474	-70.6786	-3.00099	ADAMTS-like 2 [Source:HGNC Symbol;Acc:14631]
ADAMTSL2	299258	-2.84251	GGAUGUCUAUGAGACCGGAtt	CCGGUC	99.1268	100	0.469858	0.600802	0.600802	0.0625827	11.9737	0.513893	ADAMTS-like 2 [Source:HGNC Symbol;Acc:14631]
ADAMTSL3	303031	-0.763881	GUUCCUCACUUAUCGCUAUtt	UAGCGA	85.3618	93.0611	-0.0118152	-34.2722	-19.7608	-0.886079	-18.1492	-0.767119	ADAMTS-like 3 [Source:HGNC Symbol;Acc:14633]
ADAMTSL3	299959	-0.763881	GUGUGAGAAUUACAGUGAAtt	UCACUG	97.5561	100	0.469858	9.17239	9.17239	0.461939	23.3944	0.999571	ADAMTS-like 3 [Source:HGNC Symbol;Acc:14633]
ADAMTSL3	301495	-0.763881	GGUAGUUCCUGACCAUUAUtt	UAAUGG	56.8814	87.8583	-0.372975	16.2233	14.0371	0.688588	10.3544	0.445028	ADAMTS-like 3 [Source:HGNC Symbol;Acc:14633]
ADAMTSL4	306126	-0.171433	CAGUAGCCCUAUUCCAAGAtt	CUUGGA	33.7945	63.6603	-2.05272	10.9475	10.9475	0.544641	9.87369	0.424586	ADAMTS-like 4 [Source:HGNC Symbol;Acc:19706]
ADAMTSL4	330702	-0.171433	CUAUGUCCGUCACACUGAAtt	UCAGUG	61.4603	75.1588	-1.25453	-2.50086	-2.50086	-0.081926	4.07374	0.177936	ADAMTS-like 4 [Source:HGNC Symbol;Acc:19706]
ADAMTSL4	318414	-0.171433	GGAUGUCUAUAUGAUCUUUtt	AAGAUC	89.2768	98.741	0.382466	-3.3549	0	0.0345909	5.96676	0.258439	ADAMTS-like 4 [Source:HGNC Symbol;Acc:19706]
ADAMTSL5	323695	1.5304	GCAUGUGGUCUACACCCGAtt	CGGGUG	81.9496	100	0.469858	-0.300102	0	0.0345909	2.74798	0.121557	ADAMTS-like 5 [Source:HGNC Symbol;Acc:27912]
ADAMTSL5	335983	1.5304	GCAUCCAGCUCGUCUACAAtt	UGUAGA	82.149	97.9839	0.329906	-66.5462	-49.4162	-2.26774	-43.645	-1.85136	ADAMTS-like 5 [Source:HGNC Symbol;Acc:27912]
ADAMTSL5	311407	1.5304	CUAUUGCGGCAGUGACUUUtt	AAGUCA	68.8963	94.0829	0.059113	-1.66746	0	0.0345909	0.924602	0.0440155	ADAMTS-like 5 [Source:HGNC Symbol;Acc:27912]
ADAP2	296516	-1.61396	ACGACUGCCUGGUCUUAAAtt	UUAAGA	60.0398	73.0678	-1.39968	32.1693	32.1693	1.53338	32.6001	1.39105	ArfGAP with dual PH domains 2 [Source:HGNC Symbol;Acc:16487]
ADAP2	286532	-1.61396	CAAGGAGCAGGGAUAUGAAtt	UCAUAU	55.5556	88.7093	-0.313904	-0.892571	0	0.0345909	10.4606	0.449545	ArfGAP with dual PH domains 2 [Source:HGNC Symbol;Acc:16487]
ADAP2	276548	-1.61396	GCCCGUCUGCAGUACCUAAtt	UAGGUA	75.4003	98.8145	0.387568	5.66602	3.68644	0.206345	13.556	0.581181	ArfGAP with dual PH domains 2 [Source:HGNC Symbol;Acc:16487]
ADAR	272859	5.16002	CAGUGUUCCUGAAACCGCUtt	GCGGUU	71.3751	88.125	-0.354461	0.977472	0.977472	0.080132	0.961946	0.0456036	adenosine deaminase, RNA-specific [Source:HGNC Symbol;Acc:225]
ADAR	282843	5.16002	GAGAUUCUCUCAGCCUAAAtt	UUAGGC	95.0302	100	0.469858	-7.21638	0	0.0345909	0.555738	0.0283291	adenosine deaminase, RNA-specific [Source:HGNC Symbol;Acc:225]
ADAR	292827	5.16002	GGCAAUCCGGGAAGACUAAtt	UAGUCU	97.7241	100	0.469858	4.93037	0	0.0345909	2.89224	0.127691	adenosine deaminase, RNA-specific [Source:HGNC Symbol;Acc:225]
ADARB1	272861	3.53517	CCUGGUCCUGGGUAAGUUUtt	AACUUA	48.363	61.561	-2.19844	-41.8883	-31.2073	-1.41938	-27.843	-1.17936	adenosine deaminase, RNA-specific, B1 [Source:HGNC Symbol;Acc:226]
ADARB1	282845	3.53517	GAUAGACACCCAAAUCGUAtt	ACGAUU	90.3763	100	0.469858	0.351163	0	0.0345909	-1.02846	-0.0390406	adenosine deaminase, RNA-specific, B1 [Source:HGNC Symbol;Acc:226]
ADARB1	292829	3.53517	GCAGAAAUAAUAUCUCGGAtt	CCGAGA	91.8621	92.1844	-0.0726705	-33.1758	-25.8156	-1.16818	-23.4225	-0.991373	adenosine deaminase, RNA-specific, B1 [Source:HGNC Symbol;Acc:226]
ADARB2	282847	-2.99678	GCUCCUUUCAAGCACCUGAtt	CAGGUG	44.0678	74.2231	-1.31948	-24.9646	-14.4331	-0.637857	-0.706723	-0.0253585	adenosine deaminase, RNA-specific, B2 (non-functional) [Source:HGNC Symbol;Acc:227]
ADARB2	272863	-2.99678	GCAGUCAACUCAAAUGCAAtt	UGCAUU	52.1983	70.0508	-1.60911	39.4385	32.9082	1.56781	34.373	1.46645	adenosine deaminase, RNA-specific, B2 (non-functional) [Source:HGNC Symbol;Acc:227]
ADARB2	292831	-2.99678	CAAGCGGAAAGAUAAAGUAtt	ACUUUA	88.6897	100	0.469858	-40.3384	-21.7768	-0.980005	-26.5674	-1.12512	adenosine deaminase, RNA-specific, B2 (non-functional) [Source:HGNC Symbol;Acc:227]
ADAT1	295636	2.17874	AAAGGAGUGUGGAAACUUAtt	AAGUUU	56.0568	79.561	-0.948949	-49.0313	-48.0417	-2.20371	-35.315	-1.49711	adenosine deaminase, tRNA-specific 1 [Source:HGNC Symbol;Acc:228]
ADAT1	275668	2.17874	GCAAGAUCCCAAAUCAGCAtt	GCUGAU	96.5721	100	0.469858	-16.8978	-1.78094	-0.0483845	-9.32658	-0.391928	adenosine deaminase, tRNA-specific 1 [Source:HGNC Symbol;Acc:228]
ADAT1	285652	2.17874	GAUUUACUAUUUGAACAGAtt	CUGUUC	95.629	100	0.469858	6.94491	0.0773967	0.0381969	-4.18123	-0.173116	adenosine deaminase, tRNA-specific 1 [Source:HGNC Symbol;Acc:228]
ADAT2	288165	1.81566	GCUGUCUUAUGGUCUACAAtt	UGUAGA	109.212	109.212	1.1093	-17.13	0	0.0345909	7.89806	0.34057	adenosine deaminase, tRNA-specific 2 [Source:HGNC Symbol;Acc:21172]
ADAT2	278181	1.81566	CCUCUGCUGACCUACCAAAtt	UUGGUA	73.1206	97.0868	0.267634	47.9448	10.2004	0.509834	11.0822	0.475978	adenosine deaminase, tRNA-specific 2 [Source:HGNC Symbol;Acc:21172]
ADAT2	298149	1.81566	GACCUUCUACAAACAAGAAtt	UCUUGU	117.978	117.978	1.71785	-33.4437	-33.4437	-1.52358	-29.0716	-1.23161	adenosine deaminase, tRNA-specific 2 [Source:HGNC Symbol;Acc:21172]
ADAT3	333621	NA	GGAUCGAGCUUUCCUGGACtt	UCCAGG	95.7702	100	0.469858	-7.02494	-3.51791	-0.129311	-10.9039	-0.459007	adenosine deaminase, tRNA-specific 3 [Source:HGNC Symbol;Acc:25151]
ADAT3	321333	NA	UGCGUAAACUGGACGCAGAtt	CUGCGU	84.169	100	0.469858	-12.5601	-2.01542	-0.059309	1.79711	0.0811198	adenosine deaminase, tRNA-specific 3 [Source:HGNC Symbol;Acc:25151]
ADAT3	309045	NA	UGGAUUUCAGGGACACAUAtt	AUGUGU	77.1517	100	0.469858	42.9924	10.6334	0.530007	30.7469	1.31224	adenosine deaminase, tRNA-specific 3 [Source:HGNC Symbol;Acc:25151]
ADC	288039	NA	ACUCAGUCCUGUUUGACAAtt	UGUCAA	72.9871	98.2541	0.348661	31.7743	31.7743	1.51498	23.5594	1.00659	arginine decarboxylase [Source:HGNC Symbol;Acc:29957]
ADC	278055	NA	AGUGAGAUUUGAAGAGAUUtt	AUCUCU	93.9715	100	0.469858	-7.52445	0	0.0345909	-12.2645	-0.516867	arginine decarboxylase [Source:HGNC Symbol;Acc:29957]
ADC	298023	NA	AGAUGGAGUUGGUCCAGCAtt	GCUGGA	81.5301	100	0.469858	-3.83118	0	0.0345909	13.1974	0.56593	arginine decarboxylase [Source:HGNC Symbol;Acc:29957]
ADCK1	303025	0.832801	GAAGGACCCAGAUCUCUUUtt	AAGAGA	81.2271	86.1936	-0.488533	-16.8042	-13.9642	-0.616012	-5.81911	-0.242768	aarF domain containing kinase 1 [Source:HGNC Symbol;Acc:19038]
ADCK1	299953	0.832801	GCAAUGUACUGGUGCGGAAtt	UCCGCA	68.0951	77.7239	-1.07647	5.54141	5.54141	0.292769	17.4927	0.748595	aarF domain containing kinase 1 [Source:HGNC Symbol;Acc:19038]
ADCK1	301489	0.832801	CGACGGCUGUCAUCAGUUAtt	AACUGA	74.1017	85.5877	-0.53059	16.79	16.79	0.816847	21.3322	0.911872	aarF domain containing kinase 1 [Source:HGNC Symbol;Acc:19038]
ADCK2	289244	2.25015	GAUUGACCUGCGUUACGAAtt	UCGUAA	100.858	100.858	0.529411	-20.0861	-5.31422	-0.213002	-9.7614	-0.410419	aarF domain containing kinase 2 [Source:HGNC Symbol;Acc:19039]
ADCK2	269276	2.25015	GAAUUCCCGUGGACUUGAAtt	UCAAGU	92.7681	100	0.469858	-37.6588	-32.2214	-1.46663	-22.9494	-0.971252	aarF domain containing kinase 2 [Source:HGNC Symbol;Acc:19039]
ADCK2	279260	2.25015	GACCAGUCGUUUCUAGAAAtt	UUCUAG	101.359	101.359	0.564189	11.7546	0	0.0345909	2.09167	0.0936465	aarF domain containing kinase 2 [Source:HGNC Symbol;Acc:19039]
ADCK4	279532	NA	UCACAGGCUUUGAAACCAAtt	UGGUUU	100.639	100.639	0.514249	18.5301	0	0.0345909	-19.7769	-0.836341	aarF domain containing kinase 4 [Source:HGNC Symbol;Acc:19041]
ADCK4	289516	NA	GGACCUGCGGAACCAGAUUtt	AUCUGG	81.8231	100	0.469858	-12.7016	-8.80369	-0.375579	-13.4588	-0.567655	aarF domain containing kinase 4 [Source:HGNC Symbol;Acc:19041]
ADCK4	269548	NA	GCUUGUGCCCAGAAUUUCAtt	GAAAUU	62.5436	89.8912	-0.231862	52.5831	41.7038	1.9776	49.201	2.09702	aarF domain containing kinase 4 [Source:HGNC Symbol;Acc:19041]
ADCK5	269432	1.9412	GGCCUUUGCUGAGCAGAUAtt	AUCUGC	78.3042	100	0.469858	-1.25255	0	0.0345909	5.39357	0.234064	aarF domain containing kinase 5 [Source:HGNC Symbol;Acc:21738]
ADCK5	279416	1.9412	GUGCAUGACAUAGCAGAAAtt	UUCUGC	64.1886	88.0025	-0.362966	6.79677	1.4298	0.101206	-0.904494	-0.0337689	aarF domain containing kinase 5 [Source:HGNC Symbol;Acc:21738]
ADCK5	289400	1.9412	GCAACGUUCUGGUGCGGAAtt	UCCGCA	89.5442	99.1731	0.412456	-21.9153	-6.89426	-0.286618	-10.6917	-0.44998	aarF domain containing kinase 5 [Source:HGNC Symbol;Acc:21738]
ADCY1	282849	-3.05161	GGACAUGAGAGGAACAGUUtt	ACUGUU	40.3332	72.7479	-1.42189	16.4521	16.4521	0.801108	30.9896	1.32256	adenylate cyclase 1 (brain) [Source:HGNC Symbol;Acc:232]
ADCY1	272865	-3.05161	GGAAGGUUCAUAUCACAAAtt	UUGUGA	88.681	100	0.469858	2.04329	2.04329	0.129789	-1.79609	-0.0716849	adenylate cyclase 1 (brain) [Source:HGNC Symbol;Acc:232]
ADCY1	292833	-3.05161	GGCGAGAUGUUGACAUACUtt	GUAUGU	80.6207	100	0.469858	-15.0185	-5.23907	-0.209501	-7.81678	-0.327722	adenylate cyclase 1 (brain) [Source:HGNC Symbol;Acc:232]
ADCY10	276560	-2.90033	GAAUAUCUAGGUACAUGGAtt	CCAUGU	49.7089	95.2518	0.140252	-26.8055	-22.7838	-1.02692	-16.6846	-0.704837	adenylate cyclase 10 (soluble) [Source:HGNC Symbol;Acc:21285]
ADCY10	286544	-2.90033	CCUGGAACAUCAUGAGGUAtt	ACCUCA	79.669	90.8576	-0.164775	6.27988	6.27988	0.327175	20.6467	0.882722	adenylate cyclase 10 (soluble) [Source:HGNC Symbol;Acc:21285]
ADCY10	296528	-2.90033	CAUUGUCGUUGGUGCAGUAtt	ACUGCA	91.0537	100	0.469858	8.68279	8.68279	0.439129	20.0428	0.85704	adenylate cyclase 10 (soluble) [Source:HGNC Symbol;Acc:21285]
ADCY2	282877	-2.98794	GAACCAAGUCACAAAAGAAtt	UCUUUU	79.8047	100	0.469858	28.753	0	0.0345909	8.0647	0.347657	adenylate cyclase 2 (brain) [Source:HGNC Symbol;Acc:233]
ADCY2	292861	-2.98794	CGGGUAAACUAUGAGCUGAtt	CAGCUC	74.5517	99.3933	0.427746	6.05974	6.05974	0.316919	11.1134	0.477304	adenylate cyclase 2 (brain) [Source:HGNC Symbol;Acc:233]
ADCY2	272893	-2.98794	GGUUAGACUUCUUAUGGAAtt	UCCAUA	92.6099	100	0.469858	0.0936336	0.0936336	0.0389534	8.36129	0.360269	adenylate cyclase 2 (brain) [Source:HGNC Symbol;Acc:233]
ADCY3	272895	3.78241	CCGCCCAAGUAGUAAAGAAtt	UCUUUA	89.2423	100	0.469858	17.3469	13.8164	0.678305	10.0715	0.432997	adenylate cyclase 3 [Source:HGNC Symbol;Acc:234]
ADCY3	282879	3.78241	GGUGAUCACCAAGAUCAAAtt	UUGAUC	81.4708	100	0.469858	-3.46475	0	0.0345909	4.35612	0.189945	adenylate cyclase 3 [Source:HGNC Symbol;Acc:234]
ADCY3	292863	3.78241	GGACUGGUGUUGGACAUCAtt	GAUGUC	62.3448	100	0.469858	-30.2499	-16.0449	-0.712953	-11.5176	-0.485104	adenylate cyclase 3 [Source:HGNC Symbol;Acc:234]
ADCY4	288210	-2.8991	CAAUUUCCACAGCCUCUAUtt	UAGAGG	86.3413	100	0.469858	-29.4816	-2.32547	-0.0737542	0.25671	0.0156126	adenylate cyclase 4 [Source:HGNC Symbol;Acc:235]
ADCY4	298194	-2.8991	CACUGCUGAUGACCCGUUAtt	AACGGG	99.2058	100	0.469858	-10.0084	-7.72704	-0.325418	-1.25225	-0.0485577	adenylate cyclase 4 [Source:HGNC Symbol;Acc:235]
ADCY4	278226	-2.8991	CAUCAAUCAUGAGGGCCUAtt	AGGCCC	76.861	88.7103	-0.313833	-10.299	-2.81714	-0.0966618	2.68253	0.118773	adenylate cyclase 4 [Source:HGNC Symbol;Acc:235]
ADCY5	272897	-2.99709	GCUACACUCAACUACCUGAtt	CAGGUA	106.922	106.922	0.950384	-17.3004	-17.3004	-0.771447	-18.5061	-0.782299	adenylate cyclase 5 [Source:HGNC Symbol;Acc:236]
ADCY5	292865	-2.99709	CCAUAUUCAUGCUCAGCUUtt	AGCUGA	47.8621	64.6024	-1.98732	3.31449	3.31449	0.189015	1.32209	0.0609192	adenylate cyclase 5 [Source:HGNC Symbol;Acc:236]
ADCY5	282881	-2.99709	GAAUCACUGUUUACGUAUUtt	AUACGU	98.3625	100	0.469858	5.41008	5.41008	0.28665	5.53812	0.240211	adenylate cyclase 5 [Source:HGNC Symbol;Acc:236]
ADCY6	282883	3.42968	AAGACAUGAUGUUCCACAAtt	UGUGGA	63.3151	81.3295	-0.826185	18.9896	18.9896	0.919329	18.4401	0.788882	adenylate cyclase 6 [Source:HGNC Symbol;Acc:237]
ADCY6	272899	3.42968	CAGCGGUACUUCUUCCAGAtt	CUGGAA	89.3358	100	0.469858	49.3668	44.8099	2.12231	53.5488	2.28192	adenylate cyclase 6 [Source:HGNC Symbol;Acc:237]
ADCY6	292867	3.42968	AGACGAUUGGUAGCACCUAtt	AGGUGC	74.2759	100	0.469858	-6.22449	0	0.0345909	7.35712	0.317566	adenylate cyclase 6 [Source:HGNC Symbol;Acc:237]
ADCY7	292869	2.17441	CGAUGACUUCUACACCUUUtt	AAGGUG	74.1379	100	0.469858	-19.8146	-12.2231	-0.534891	-9.97448	-0.41948	adenylate cyclase 7 [Source:HGNC Symbol;Acc:238]
ADCY7	272901	2.17441	GCAUCGCCCUGAUGAGUAAtt	UACUCA	64.6399	100	0.469858	11.7325	9.23349	0.464786	7.75196	0.334357	adenylate cyclase 7 [Source:HGNC Symbol;Acc:238]
ADCY7	282885	2.17441	CUUUAUCGGUGACAAGUUAtt	AACUUG	96.5814	100	0.469858	-3.6417	0	0.0345909	4.64387	0.202182	adenylate cyclase 7 [Source:HGNC Symbol;Acc:238]
ADCY8	282887	-3.19301	GCAUACAGGAGAUCAACAAtt	UGUUGA	81.4134	100	0.469858	11.4801	0	0.0345909	-8.86941	-0.372486	adenylate cyclase 8 (brain) [Source:HGNC Symbol;Acc:239]
ADCY8	272903	-3.19301	GGAUCUACAUCCAUCGCUAtt	AGCGAU	102.432	102.432	0.638692	6.16101	6.16101	0.321637	16.2494	0.69572	adenylate cyclase 8 (brain) [Source:HGNC Symbol;Acc:239]
ADCY8	292871	-3.19301	GCUGUAUUCUCAAUCCUAUtt	UAGGAU	83.5862	100	0.469858	1.78932	1.73582	0.115464	2.03903	0.091408	adenylate cyclase 8 (brain) [Source:HGNC Symbol;Acc:239]
ADCY9	282889	3.37487	GAGGGACCGUGAAUGUCAAtt	UGACAU	51.8816	100	0.469858	20.8711	0.662701	0.0654666	5.31128	0.230564	adenylate cyclase 9 [Source:HGNC Symbol;Acc:240]
ADCY9	272905	3.37487	CCUGAUGAAAGAUUACUUUtt	AAGUAA	108.606	108.606	1.06727	-18.3215	-5.11926	-0.203919	-10.399	-0.437535	adenylate cyclase 9 [Source:HGNC Symbol;Acc:240]
ADCY9	292873	3.37487	CCGUCAUGCACUUACCUUUtt	AAGGUA	92.7586	100	0.469858	0.605719	0	0.0345909	-9.29454	-0.390565	adenylate cyclase 9 [Source:HGNC Symbol;Acc:240]
ADCYAP1	272907	-2.91682	GGGAAGAGGUAUAAACAAAtt	UUGUUU	102.9	102.9	0.67116	3.3406	0	0.0345909	-6.85446	-0.286798	adenylate cyclase activating polypeptide 1 (pituitary) [Source:HGNC Symbol;Acc:241]
ADCYAP1	282891	-2.91682	GGGAUAAUCAUGCACAGCAtt	GCUGUG	51.422	96.2992	0.212964	40.2678	32.0563	1.52812	33.9265	1.44746	adenylate cyclase activating polypeptide 1 (pituitary) [Source:HGNC Symbol;Acc:241]
ADCYAP1	292875	-2.91682	GGAUCUUCACGGACAGCUAtt	AGCUGU	90.2759	100	0.469858	-10.3766	-10.3766	-0.448862	-13.4661	-0.567964	adenylate cyclase activating polypeptide 1 (pituitary) [Source:HGNC Symbol;Acc:241]
ADCYAP1R1	289987	-3.05396	CACUAUUCGGAAUCCACUAtt	AGUGGA	87.4576	100	0.469858	-36.2974	-26.4991	-1.20002	-28.2042	-1.19472	adenylate cyclase activating polypeptide 1 (pituitary) receptor type I [Source:HGNC Symbol;Acc:242]
ADCYAP1R1	270019	-3.05396	GCUGGAAGGUGAACCGUUAtt	AACGGU	84.0542	91.863	-0.0949818	0.421428	0.421428	0.0542255	2.58785	0.114747	adenylate cyclase activating polypeptide 1 (pituitary) receptor type I [Source:HGNC Symbol;Acc:242]
ADCYAP1R1	280003	-3.05396	GCAUUAUCGUCAUCCUUGUtt	CAAGGA	80.3724	95.619	0.165745	-6.64756	-0.755535	-0.000610023	5.61653	0.243545	adenylate cyclase activating polypeptide 1 (pituitary) receptor type I [Source:HGNC Symbol;Acc:242]
ADD1	272909	4.4908	GAUCUGAUUCUAUUGCGUAtt	ACGCAA	85.7811	100	0.469858	-9.95692	-3.25116	-0.116883	-4.36071	-0.180748	adducin 1 (alpha) [Source:HGNC Symbol;Acc:243]
ADD1	282893	4.4908	CGAUAAUCUGGGCUACAGAtt	CUGUAG	82.9072	99.2452	0.41746	32.1386	32.1386	1.53195	21.9636	0.938724	adducin 1 (alpha) [Source:HGNC Symbol;Acc:243]
ADD1	292877	4.4908	CCAUUGAACACUAACCCAAtt	UGGGUU	50.8966	85.4693	-0.53881	10.124	3.13352	0.180584	-1.08633	-0.0415018	adducin 1 (alpha) [Source:HGNC Symbol;Acc:243]
ADD2	272911	-2.87398	CCGACAAGAUGUGAAGUCAtt	GACUUC	31.2442	88.1224	-0.354645	39.1289	27.3986	1.31111	24.1349	1.03106	adducin 2 (beta) [Source:HGNC Symbol;Acc:244]
ADD2	282895	-2.87398	UGAUGACGCCUAUCAAUGAtt	CAUUGA	71.8184	87.7458	-0.380789	-1.59184	0	0.0345909	9.37014	0.403172	adducin 2 (beta) [Source:HGNC Symbol;Acc:244]
ADD2	292879	-2.87398	AGGGAGUUUCUUGCAGUGAtt	CACUGC	94.3448	100	0.469858	3.96818	0	0.0345909	5.39147	0.233974	adducin 2 (beta) [Source:HGNC Symbol;Acc:244]
ADD3	292881	3.0225	CAACUGGAUUACUAGCAUUtt	AUGCUA	54.9655	83.5551	-0.671689	50.0019	49.8009	2.35485	39.3176	1.67672	adducin 3 (gamma) [Source:HGNC Symbol;Acc:245]
ADD3	282897	3.0225	CAAUCGAACGUAAACAACAtt	GUUGUU	63.9471	100	0.469858	20.2566	0	0.0345909	7.3158	0.315809	adducin 3 (gamma) [Source:HGNC Symbol;Acc:245]
ADD3	272913	3.0225	GGCAUCCUCUCAUUCGAGAtt	CUCGAA	90.0842	94.2342	0.0696187	16.9781	16.9781	0.825613	20.1052	0.859691	adducin 3 (gamma) [Source:HGNC Symbol;Acc:245]
ADFP	303429	NA	GGAUAAGCUCUACCUCUCAtt	GAGAGG	85.0611	100	0.469858	28.587	23.1417	1.11278	14.4537	0.619355	NA
ADFP	315717	NA	AGCUGUUGGUAGAACAGUAtt	ACUGUU	90.4632	100	0.469858	7.6672	7.6672	0.391811	22.9055	0.978778	NA
ADFP	328005	NA	GGGUUAAAGAAGCUAAGCAtt	GCUUAG	53.9227	100	0.469858	14.9111	14.9111	0.729309	19.9801	0.854373	NA
ADH1A	282925	-2.90578	GCUGUGCUAUGGGAGUUAAtt	UAACUC	104.223	101.457	0.571008	5.96005	5.96005	0.312274	14.1621	0.606954	alcohol dehydrogenase 1A (class I), alpha polypeptide [Source:HGNC Symbol;Acc:249]
ADH1A	292909	-2.90578	GAAAAACGAUGUAAGCAAUtt	UUGCUU	94.4138	100	0.469858	18.8739	10.5236	0.524893	4.81323	0.209384	alcohol dehydrogenase 1A (class I), alpha polypeptide [Source:HGNC Symbol;Acc:249]
ADH1A	272941	-2.90578	UAACCCAUGUUUUACCUUUtt	AAGGUA	103.368	103.368	0.703628	20.1879	9.09562	0.458362	10.1706	0.437214	alcohol dehydrogenase 1A (class I), alpha polypeptide [Source:HGNC Symbol;Acc:249]
ADH1B	282927	-2.93667	GAAAUUUCUUAGGAACUCAtt	GAGUUC	80.8963	100	0.469858	7.96523	0	0.0345909	-4.62643	-0.192049	alcohol dehydrogenase 1B (class I), beta polypeptide [Source:HGNC Symbol;Acc:250]
ADH1B	292911	-2.93667	AUGUAAAAUUGGUAACUAAtt	UAGUUA	101.103	101.103	0.546456	-9.07789	-9.07789	-0.388355	-19.9285	-0.842785	alcohol dehydrogenase 1B (class I), beta polypeptide [Source:HGNC Symbol;Acc:250]
ADH1B	272943	-2.93667	UCCUAAGGCUUAUGAAGUUtt	ACUUCA	44.3405	71.481	-1.50983	38.5597	37.7965	1.79556	41.8135	1.78286	alcohol dehydrogenase 1B (class I), beta polypeptide [Source:HGNC Symbol;Acc:250]
ADH4	292913	-2.99591	GAGACUUACAUAAACCGAUtt	UCGGUU	56.4138	78.1265	-1.04852	-4.02914	-4.02914	-0.15313	-6.32813	-0.264415	alcohol dehydrogenase 4 (class II), pi polypeptide [Source:HGNC Symbol;Acc:252]
ADH4	272945	-2.99591	CGGCCGUACUAUAAAUGGAtt	CCAUUU	70.6268	87.884	-0.371192	-34.642	-16.9746	-0.756269	-22.2834	-0.942931	alcohol dehydrogenase 4 (class II), pi polypeptide [Source:HGNC Symbol;Acc:252]
ADH4	282929	-2.99591	CAGGUAUUGUGGAAAGUAUtt	UACUUU	41.2525	81.6777	-0.802014	43.374	41.3714	1.96211	20.6042	0.880912	alcohol dehydrogenase 4 (class II), pi polypeptide [Source:HGNC Symbol;Acc:252]
ADH6	282931	-3.10486	GGAAAAUCAAUAUAUCACUtt	GUGAUA	111.175	111.175	1.24558	10.0524	0	0.0345909	-6.2903	-0.262806	alcohol dehydrogenase 6 (class V) [Source:HGNC Symbol;Acc:255]
ADH6	272947	-3.10486	CAAACAGUCAAAAACCCAAtt	UGGGUU	53.695	88.2678	-0.344548	8.57871	1.58823	0.108588	4.74988	0.20669	alcohol dehydrogenase 6 (class V) [Source:HGNC Symbol;Acc:255]
ADH6	292915	-3.10486	CUCAUACUCUGAAUCUUGAtt	CAAGAU	32.4138	45.0051	-3.34769	63.3514	31.2799	1.49194	51.3223	2.18724	alcohol dehydrogenase 6 (class V) [Source:HGNC Symbol;Acc:255]
ADH7	272949	-3.07163	CGAUAUUACUGGUCGUGGAtt	CCACGA	98.971	100	0.469858	-19.9726	-14.5496	-0.643283	-15.6351	-0.660204	alcohol dehydrogenase 7 (class IV), mu or sigma polypeptide [Source:HGNC Symbol;Acc:256]
ADH7	282933	-3.07163	GGAUACACCUUUGAAGUUAtt	AACUUC	94.628	100	0.469858	-13.7647	-13.7647	-0.606718	-11.3809	-0.479289	alcohol dehydrogenase 7 (class IV), mu or sigma polypeptide [Source:HGNC Symbol;Acc:256]
ADH7	292917	-3.07163	CCAGUACAUUUACCGAGUAtt	ACUCGG	89.931	99.3449	0.424383	-21.0518	-21.0518	-0.946226	-18.9136	-0.799625	alcohol dehydrogenase 7 (class IV), mu or sigma polypeptide [Source:HGNC Symbol;Acc:256]
ADHFE1	298201	-3.08731	GCUAUUGAGUUUGCCCAAAtt	UUGGGC	101.227	101.227	0.555063	-30.4303	-30.4303	-1.38318	-26.1011	-1.10528	alcohol dehydrogenase, iron containing, 1 [Source:HGNC Symbol;Acc:16354]
ADHFE1	278233	-3.08731	GUAAGGCUGCUAAUCUGUAtt	ACAGAU	19.3619	70.3133	-1.59089	31.1944	23.0204	1.10713	14.756	0.63221	alcohol dehydrogenase, iron containing, 1 [Source:HGNC Symbol;Acc:16354]
ADHFE1	288217	-3.08731	GCCUAGCAGCUGUUGGUUAtt	AACCAA	93.2717	100	0.469858	0.654171	0.654171	0.0650692	7.11098	0.307098	alcohol dehydrogenase, iron containing, 1 [Source:HGNC Symbol;Acc:16354]
ADI1	276881	2.74836	GCAAAGAUAAACUACCAAAtt	UUGGUA	68.559	92.5251	-0.0490229	37.4501	0	0.0345909	-1.71632	-0.0682927	acireductone dioxygenase 1 [Source:HGNC Symbol;Acc:30576]
ADI1	296849	2.74836	GGAUGGACAUCAUAACCAUtt	UGGUUA	88.4692	99.6532	0.445782	36.5297	2.81494	0.165741	1.50715	0.0687888	acireductone dioxygenase 1 [Source:HGNC Symbol;Acc:30576]
ADI1	286865	2.74836	AGAUUAAGAUGUUCUACGAtt	CGUAGA	109.693	109.693	1.14269	-12.4359	0	0.0345909	-1.50521	-0.0593149	acireductone dioxygenase 1 [Source:HGNC Symbol;Acc:30576]
ADIG	334394	-2.89182	GGAGGGUGUGGGUCCAUAUtt	UAUGGA	91.8919	100	0.469858	-116.569	-116.569	-5.39646	-118.922	-5.05258	adipogenin [Source:HGNC Symbol;Acc:28606]
ADIG	309818	-2.89182	CCUCCACCAUAUUAGAGUUtt	ACUCUA	82.0869	92.9749	-0.0178009	-8.32822	0	0.0345909	6.89734	0.298013	adipogenin [Source:HGNC Symbol;Acc:28606]
ADIG	322106	-2.89182	CUGUUGUUAUUGAUCAUCUtt	GAUGAU	97.9575	100	0.469858	-33.4214	-17.7028	-0.790196	-12.6736	-0.534263	adipogenin [Source:HGNC Symbol;Acc:28606]
ADIPOQ	272021	-3.0217	CAACAUGCCCAUUCGCUUUtt	AAGCGA	96.2368	100	0.469858	-4.09804	0	0.0345909	7.24372	0.312743	adiponectin, C1Q and collagen domain containing [Source:HGNC Symbol;Acc:13633]
ADIPOQ	291989	-3.0217	GGAUUGGAGACUUACGUUAtt	AACGUA	93.7565	100	0.469858	-18.1054	-12.7526	-0.559564	-8.90931	-0.374183	adiponectin, C1Q and collagen domain containing [Source:HGNC Symbol;Acc:13633]
ADIPOQ	282005	-3.0217	GACUCUAUGCUGAUAAUGAtt	CAUUAU	92.2234	100	0.469858	5.66065	0	0.0345909	1.66473	0.0754903	adiponectin, C1Q and collagen domain containing [Source:HGNC Symbol;Acc:13633]
ADIPOR1	296421	5.85563	CACCGUCUAUUGUCAUUCAtt	GAAUGA	110.876	110.876	1.2248	-42.0893	-26.2719	-1.18943	-30.8304	-1.3064	adiponectin receptor 1 [Source:HGNC Symbol;Acc:24040]
ADIPOR1	276453	5.85563	GGAAUUCCGUUACGGCCUAtt	AGGCCG	65.2105	81.9427	-0.783618	-29.2095	-4.34161	-0.167688	-15.2839	-0.645271	adiponectin receptor 1 [Source:HGNC Symbol;Acc:24040]
ADIPOR1	286437	5.85563	CUCUCGGACUUUUUCCAAAtt	UUGGAA	96.8508	100	0.469858	13.3085	8.82482	0.445746	9.71699	0.417922	adiponectin receptor 1 [Source:HGNC Symbol;Acc:24040]
ADIPOR2	297268	4.31832	GGAUUACUCUGGUAUUGCUtt	GCAAUA	85.7323	100	0.469858	2.31543	2.31543	0.142469	2.82042	0.124637	adiponectin receptor 2 [Source:HGNC Symbol;Acc:24041]
ADIPOR2	287284	4.31832	AGAUAUAAGGCUCAGAAAAtt	UUUCUG	80.2102	98.7703	0.384499	3.01354	0	0.0345909	0.788296	0.0382189	adiponectin receptor 2 [Source:HGNC Symbol;Acc:24041]
ADIPOR2	277300	4.31832	UGGAAGAAUUUGUUUGUAAtt	UACAAA	66.6667	100	0.469858	-13.4182	-0.45391	0.0134429	-7.80969	-0.32742	adiponectin receptor 2 [Source:HGNC Symbol;Acc:24041]
ADK	289135	4.21884	GCCUUAUGUUGAUAUACUUtt	AGUAUA	84.1814	100	0.469858	23.8903	6.25462	0.325998	36.9449	1.57582	adenosine kinase [Source:HGNC Symbol;Acc:257]
ADK	269167	4.21884	GCAAGGCUUUGAGACUAAAtt	UUAGUC	109.48	109.48	1.12796	13.5765	0	0.0345909	3.46243	0.15194	adenosine kinase [Source:HGNC Symbol;Acc:257]
ADK	279151	4.21884	GCAUUGGGAUAGAUAAAUUtt	AUUUAU	54.2133	81.9422	-0.783652	47.68	47.68	2.25604	36.4769	1.55592	adenosine kinase [Source:HGNC Symbol;Acc:257]
ADM	292919	0.9781	CACCAGAUCUACCAGUUCAtt	GAACUG	69.6552	77.9254	-1.06249	-7.16206	-7.16206	-0.299095	-12.9147	-0.544517	adrenomedullin [Source:HGNC Symbol;Acc:259]
ADM	282935	0.9781	GCGUCGGAGUUUCGAAAGAtt	CUUUCG	103.476	103.476	0.711151	2.97572	0	0.0345909	2.57577	0.114233	adrenomedullin [Source:HGNC Symbol;Acc:259]
ADM	272951	0.9781	UGGAAUAAGUGGGCUCUGAtt	CAGAGC	92.1422	100	0.469858	22.1795	22.1795	1.06795	24.8019	1.05943	adrenomedullin [Source:HGNC Symbol;Acc:259]
ADM2	307877	-1.27181	ACGCAGUGCUGGUACGUCAtt	GACGUA	104.323	104.323	0.769967	28.8413	18.6416	0.903117	22.7376	0.971639	adrenomedullin 2 [Source:HGNC Symbol;Acc:28898]
ADM2	320165	-1.27181	GCACGGCUUUGCACACGUAtt	ACGUGU	74.835	95.6892	0.170617	17.9966	17.9966	0.873065	24.6168	1.05155	adrenomedullin 2 [Source:HGNC Symbol;Acc:28898]
ADM2	332453	-1.27181	AGAGGGUGACUUACCAAGAtt	CUUGGU	64.7887	85.9285	-0.506935	33.0592	0.343361	0.0505883	-4.73131	-0.196508	adrenomedullin 2 [Source:HGNC Symbol;Acc:28898]
ADNP	317827	4.59215	CGAAGACCAUGAACGUAUAtt	AUACGU	97.3742	100	0.469858	-0.585657	0	0.0345909	-2.92812	-0.119826	activity-dependent neuroprotector homeobox [Source:HGNC Symbol;Acc:15766]
ADNP	305539	4.59215	CCAAGUUAUUCAGACGGUUtt	ACCGUC	64.9128	87.6028	-0.390712	3.54491	3.54491	0.199751	7.36687	0.31798	activity-dependent neuroprotector homeobox [Source:HGNC Symbol;Acc:15766]
ADNP	330115	4.59215	GCACAUCACUUACGAGAGAtt	CUCUCG	75.643	100	0.469858	11.2907	11.2907	0.560631	20.055	0.857558	activity-dependent neuroprotector homeobox [Source:HGNC Symbol;Acc:15766]
ADNP2	329596	2.87308	GCACCUUCCAUGAUAUCAAtt	UGAUAU	66.8411	96.8802	0.253296	-1.6192	0	0.0345909	4.46029	0.194374	ADNP homeobox 2 [Source:HGNC Symbol;Acc:23803]
ADNP2	305020	2.87308	CAGUGAAUAUUUUAGGUGAtt	CACCUA	101.845	100	0.469858	-5.73794	0	0.0345909	-9.82842	-0.413269	ADNP homeobox 2 [Source:HGNC Symbol;Acc:23803]
ADNP2	317308	2.87308	GGAGCGAUGUGAUAAGUUUtt	AACUUA	91.7691	100	0.469858	-13.9158	-3.23476	-0.116119	-7.11111	-0.297712	ADNP homeobox 2 [Source:HGNC Symbol;Acc:23803]
ADO	333037	3.08277	UCACCUACAUGCACAUCUAtt	AGAUGU	86.5502	100	0.469858	-6.72336	-3.25932	-0.117263	-7.62871	-0.319724	2-aminoethanethiol (cysteamine) dioxygenase [Source:HGNC Symbol;Acc:23506]
ADO	320749	3.08277	CAACAUAACUAUGCAUGUAtt	ACAUGC	41.4176	91.4176	-0.125903	50.8184	36.7371	1.7462	36.3845	1.55199	2-aminoethanethiol (cysteamine) dioxygenase [Source:HGNC Symbol;Acc:23506]
ADO	308461	3.08277	GAUUCACCUUUAAUGCAAAtt	UUGCAU	77.6688	100	0.469858	6.1073	6.1073	0.319134	3.08659	0.135956	2-aminoethanethiol (cysteamine) dioxygenase [Source:HGNC Symbol;Acc:23506]
ADORA1	289989	-2.90295	CGUCACCUUCCUUAAGAUUtt	AUCUUA	74.1808	90.203	-0.210212	-27.3701	-13.5576	-0.597069	-10.0756	-0.423782	adenosine A1 receptor [Source:HGNC Symbol;Acc:262]
ADORA1	270021	-2.90295	GGAACAAUCUGAGUGCGGUtt	CCGCAC	70.6859	87.9389	-0.367382	40.7944	35.3289	1.68059	48.7779	2.07903	adenosine A1 receptor [Source:HGNC Symbol;Acc:262]
ADORA1	280005	-2.90295	UCUUCUACCUAAUCCGCAAtt	UGCGGA	79.4414	89.9499	-0.227784	13.1092	13.1092	0.645359	12.3437	0.529625	adenosine A1 receptor [Source:HGNC Symbol;Acc:262]
ADORA2A	270023	-3.00906	GCAAGAACCUUUCAAGGCAtt	GCCUUG	67.1909	97.2614	0.279756	31.2976	13.1814	0.64872	23.1245	0.988091	adenosine A2a receptor [Source:HGNC Symbol;Acc:263]
ADORA2A	280007	-3.00906	CGACGACAGCUGAAGCAGAtt	CUGCUU	29.8681	44.9519	-3.35139	36.5091	30.5356	1.45727	34.7667	1.48319	adenosine A2a receptor [Source:HGNC Symbol;Acc:263]
ADORA2A	289991	-3.00906	UCAUCAACUGCUUCACUUUtt	AAGUGA	89.6045	100	0.469858	-32.6451	-25.8278	-1.16875	-18.2175	-0.770023	adenosine A2a receptor [Source:HGNC Symbol;Acc:263]
ADORA2B	289993	2.28206	UGAGCUACAUGGUAUAUUUtt	AAUAUA	71.5254	100	0.469858	7.46634	7.46634	0.382453	13.8195	0.592387	adenosine A2b receptor [Source:HGNC Symbol;Acc:264]
ADORA2B	280009	2.28206	GAGUGGGAAUGGUCAGGCUtt	GCCUGA	65.1668	77.2541	-1.10908	-44.627	-29.7009	-1.34919	-35.426	-1.50183	adenosine A2b receptor [Source:HGNC Symbol;Acc:264]
ADORA2B	270025	2.28206	AGACUUCCGCUACACUUUUtt	AAAGUG	80.7339	98.9067	0.393964	34.9683	34.9683	1.66379	29.6032	1.26361	adenosine A2b receptor [Source:HGNC Symbol;Acc:264]
ADORA3	282937	NA	CGUCUAUGCCUAUAAAAUAtt	AUUUUA	56.9951	84.3114	-0.619189	21.5174	20.3903	0.98459	11.9366	0.512312	adenosine A3 receptor [Source:HGNC Symbol;Acc:268]
ADORA3	292921	NA	CAAACUCAGUCUGAACUUAtt	AAGUUC	104.69	104.69	0.795398	-3.98649	-3.91459	-0.147793	-6.2936	-0.262947	adenosine A3 receptor [Source:HGNC Symbol;Acc:268]
ADORA3	272953	NA	GAACUUAUCUAACUCCAAAtt	UUGGAG	81.1038	100	0.469858	21.7285	4.93713	0.264616	10.9611	0.470829	adenosine A3 receptor [Source:HGNC Symbol;Acc:268]
ADPGK	269594	4.71918	GGAAUAUCCUUCCACUUCAtt	GAAGUG	54.8628	94.8865	0.1149	-18.5906	-7.65258	-0.321948	-11.9725	-0.504448	ADP-dependent glucokinase [Source:HGNC Symbol;Acc:25250]
ADPGK	279578	4.71918	GCAUUCUGCAUUCAAGGAAtt	UCCUUG	48.3613	98.2152	0.345965	-25.3285	-20.9092	-0.939586	-15.1196	-0.638281	ADP-dependent glucokinase [Source:HGNC Symbol;Acc:25250]
ADPGK	289562	4.71918	GAAUGAACAGGAGCUGUUAtt	AACAGC	94.5845	100	0.469858	12.7612	0	0.0345909	8.34158	0.359431	ADP-dependent glucokinase [Source:HGNC Symbol;Acc:25250]
ADPRH	272955	-2.70717	AAAGUACAUUGUCCAAUCAtt	GAUUGG	74.8363	95.8249	0.180039	13.4561	0	0.0345909	-4.66772	-0.193804	ADP-ribosylarginine hydrolase [Source:HGNC Symbol;Acc:269]
ADPRH	282939	-2.70717	GAGAAACUAGAAUACAGAAtt	UCUGUA	53.2031	100	0.469858	19.4735	13.0859	0.644272	6.67523	0.288568	ADP-ribosylarginine hydrolase [Source:HGNC Symbol;Acc:269]
ADPRH	292923	-2.70717	UGAUGGAGCUGCUACCAGAtt	CUGGUA	98.8276	100	0.469858	8.86234	6.83079	0.352842	11.9238	0.511771	ADP-ribosylarginine hydrolase [Source:HGNC Symbol;Acc:269]
ADPRHL1	288045	-0.116911	CGACAAUUAUGAUGCAGAAtt	UCUGCA	63.8087	95.9918	0.191622	15.9252	15.9252	0.776556	17.7955	0.761469	ADP-ribosylhydrolase like 1 [Source:HGNC Symbol;Acc:21303]
ADPRHL1	278061	-0.116911	CCUGGACCUCGUUCCCAAAtt	UUGGGA	103.252	103.252	0.695582	2.13981	2.13981	0.134286	20.6934	0.884707	ADP-ribosylhydrolase like 1 [Source:HGNC Symbol;Acc:21303]
ADPRHL1	298029	-0.116911	GGUGAGAUGCUAUGUGGAAtt	UCCACA	89.5446	100	0.469858	19.5691	19.5691	0.946328	14.4219	0.618005	ADP-ribosylhydrolase like 1 [Source:HGNC Symbol;Acc:21303]
ADPRHL2	306336	4.38331	GGGAGGAAGUGGUGUCUGAtt	CAGACA	128.349	128.349	2.43772	-6.80177	-6.80177	-0.282308	-4.64539	-0.192855	ADP-ribosylhydrolase like 2 [Source:HGNC Symbol;Acc:21304]
ADPRHL2	330912	4.38331	GGACUCUCAUUUAUUCCAUtt	UGGAAU	70.8571	93.3853	0.0106857	-132.899	-132.899	-6.15728	-130.314	-5.53706	ADP-ribosylhydrolase like 2 [Source:HGNC Symbol;Acc:21304]
ADPRHL2	318624	4.38331	CGAGCACUUUCUCAAGCAAtt	UGCUUG	78.3597	100	0.469858	7.14574	3.24073	0.185579	-3.91453	-0.161774	ADP-ribosylhydrolase like 2 [Source:HGNC Symbol;Acc:21304]
ADRA1A	280015	-3.10841	GGAUUACAGUGUCCAAAGAtt	CUUUGG	91.3887	100	0.469858	9.32065	9.32065	0.468847	4.56809	0.198959	adrenoceptor alpha 1A [Source:HGNC Symbol;Acc:277]
ADRA1A	270031	-3.10841	CCUUCUACAGGAUCUCCAAtt	UGGAGA	70.8606	86.8173	-0.445238	10.5158	0	0.0345909	5.96206	0.258239	adrenoceptor alpha 1A [Source:HGNC Symbol;Acc:277]
ADRA1A	289999	-3.10841	CAAGCCCUCUGAAACAGUUtt	ACUGUU	34.5763	66.9909	-1.82152	-33.959	-24.6676	-1.11469	-17.6475	-0.745785	adrenoceptor alpha 1A [Source:HGNC Symbol;Acc:277]
ADRA1B	280013	0.636599	CGAGGACACCCUUAGCAGUtt	CUGCUA	80.6051	88.733	-0.312256	6.83519	3.90672	0.216608	0.677281	0.0334979	adrenoceptor alpha 1B [Source:HGNC Symbol;Acc:278]
ADRA1B	270029	0.636599	GUACUGCCGUGUCUAUAUAtt	AUAUAG	101.704	101.704	0.58813	-5.74014	-5.74014	-0.232847	-15.4875	-0.653929	adrenoceptor alpha 1B [Source:HGNC Symbol;Acc:278]
ADRA1B	289997	0.636599	GGAGUUCCAUAGCUGUCAAtt	UGACAG	70.226	100	0.469858	-3.95007	-3.95007	-0.149446	18.8707	0.807193	adrenoceptor alpha 1B [Source:HGNC Symbol;Acc:278]
ADRA1D	289995	-2.90655	CCAACUAUUUCAUCGUGAAtt	UCACGA	74.6328	77.0965	-1.12002	-1.9909	-1.9909	-0.0581667	-13.0073	-0.548454	adrenoceptor alpha 1D [Source:HGNC Symbol;Acc:280]
ADRA1D	270027	-2.90655	GUUCUCCCGUGAGAAGAAAtt	UUCUUC	93.7527	100	0.469858	14.2397	2.78601	0.164393	-0.698633	-0.0250144	adrenoceptor alpha 1D [Source:HGNC Symbol;Acc:280]
ADRA1D	280011	-2.90655	CCCAAUCCCUAUUUGAGAAtt	UCUCAA	92.7851	100	0.469858	-13.8404	0	0.0345909	-0.95354	-0.0358547	adrenoceptor alpha 1D [Source:HGNC Symbol;Acc:280]
ADRA2A	270033	3.15632	CGCACGCUCUUCAAAUUCUtt	GAAUUU	49.4539	62.488	-2.1341	8.70845	8.70845	0.440324	22.8516	0.976487	adrenoceptor alpha 2A [Source:HGNC Symbol;Acc:281]
ADRA2A	290001	3.15632	CGCUGUAAAUAUACACUAUtt	UAGUGU	44.5198	86.7709	-0.448461	-27.3896	-27.3896	-1.24151	-18.3953	-0.777586	adrenoceptor alpha 2A [Source:HGNC Symbol;Acc:281]
ADRA2A	280017	3.15632	GCAUAAUUGCCUUUUCCUAtt	AGGAAA	99.4569	100	0.469858	-22.0293	-17.7057	-0.79033	-8.76518	-0.368054	adrenoceptor alpha 2A [Source:HGNC Symbol;Acc:281]
ADRA2B	270061	NA	CAAUGGAUCGGCUUCCUUAtt	AAGGAA	79.7728	91.5997	-0.113263	19.5591	19.5591	0.945864	16.2481	0.695666	adrenoceptor alpha 2B [Source:HGNC Symbol;Acc:282]
ADRA2B	290029	NA	ACAGCUCACUGAACCCUGUtt	CAGGGU	49.661	79.7787	-0.933836	-14.434	-4.85849	-0.19177	-9.11395	-0.382885	adrenoceptor alpha 2B [Source:HGNC Symbol;Acc:282]
ADRA2B	280045	NA	GUGAUUAUAUGGUGAUAUAtt	AUAUCA	99.2242	100	0.469858	8.64557	0	0.0345909	-0.671454	-0.0238586	adrenoceptor alpha 2B [Source:HGNC Symbol;Acc:282]
ADRA2C	280429	-2.89554	GCAUCUACCGAGUGGCCAAtt	UGGCCA	95.6981	100	0.469858	6.7646	6.7646	0.349759	0.897533	0.0428644	adrenoceptor alpha 2C [Source:HGNC Symbol;Acc:283]
ADRA2C	290413	-2.89554	AGCUCAUGGCCUACUGGUAtt	ACCAGU	35.2346	67.9854	-1.75248	33.3385	33.3385	1.58785	33.0831	1.41159	adrenoceptor alpha 2C [Source:HGNC Symbol;Acc:283]
ADRA2C	270445	-2.89554	CCUCGUCGAUCGUGCAUCUtt	GAUGCA	38.8787	72.6789	-1.42668	35.892	1.03552	0.0828366	23.7726	1.01565	adrenoceptor alpha 2C [Source:HGNC Symbol;Acc:283]
ADRB1	270063	-3.07957	GCUUAUUUAUGUAUCAAUAtt	AUUGAU	96.1992	100	0.469858	-47.648	-44.7997	-2.05266	-38.9801	-1.65298	adrenoceptor beta 1 [Source:HGNC Symbol;Acc:285]
ADRB1	290031	-3.07957	CCUCGUCCGUAGUCUCCUUtt	AGGAGA	57.8531	87.5173	-0.396648	-40.357	-18.7458	-0.838788	4.89671	0.212934	adrenoceptor beta 1 [Source:HGNC Symbol;Acc:285]
ADRB1	280047	-3.07957	GAAAGACUUGUUUAUAUUAtt	AAUAUA	110.551	110.551	1.20226	-10.8128	-10.1159	-0.436715	-13.9461	-0.588378	adrenoceptor beta 1 [Source:HGNC Symbol;Acc:285]
ADRB2	280049	1.98675	CCAGAAGAUUGACAAAUCUtt	GAUUUG	41.6602	83.89	-0.64844	47.6525	20.5959	0.994169	37.1669	1.58526	adrenoceptor beta 2, surface [Source:HGNC Symbol;Acc:286]
ADRB2	290033	1.98675	CUUCUUCAUCGUUAACAUUtt	AUGUUA	84.6893	100	0.469858	-17.0212	-1.52421	-0.0364233	-5.9826	-0.249721	adrenoceptor beta 2, surface [Source:HGNC Symbol;Acc:286]
ADRB2	270065	1.98675	CGCCCAUAUUCUUAUGAAAtt	UUCAUA	83.9668	100	0.469858	-16.598	-10.0697	-0.434566	-12.5351	-0.528374	adrenoceptor beta 2, surface [Source:HGNC Symbol;Acc:286]
ADRB3	280051	-3.12134	GGGUAGAAAAGACCAAGAUtt	UCUUGG	45.1513	95.9107	0.185991	25.66	2.51276	0.151662	-5.4013	-0.225001	adrenoceptor beta 3 [Source:HGNC Symbol;Acc:288]
ADRB3	270067	-3.12134	AGUGAGUGCUUAGGGCAAAtt	UUGCCC	71.2101	90.414	-0.19557	-59.9248	-48.7089	-2.23479	-49.4572	-2.09853	adrenoceptor beta 3 [Source:HGNC Symbol;Acc:288]
ADRB3	290035	-3.12134	GGAGCUCCAGGGUUCAUAAtt	UAUGAA	61.6384	100	0.469858	-14.8721	0	0.0345909	-5.24612	-0.218402	adrenoceptor beta 3 [Source:HGNC Symbol;Acc:288]
ADRBK1	269169	NA	GGAAGAAUGUGGAGCUCAAtt	UGAGCU	92.8763	100	0.469858	-15.6308	-15.6308	-0.693657	-25.8164	-1.09318	adrenergic, beta, receptor kinase 1 [Source:HGNC Symbol;Acc:289]
ADRBK1	279153	NA	GGGAGAUCUUCGACUCAUAtt	AUGAGU	40.343	51.9101	-2.86838	48.5551	24.8402	1.19191	28.5379	1.2183	adrenergic, beta, receptor kinase 1 [Source:HGNC Symbol;Acc:289]
ADRBK1	289137	NA	ACAUCGAAGAGAUUUGUCAtt	GACAAA	85.6195	100	0.469858	11.5161	0	0.0345909	18.4645	0.789921	adrenergic, beta, receptor kinase 1 [Source:HGNC Symbol;Acc:289]
ADRBK2	279181	NA	GCAAGCUGUAGAACACGUAtt	ACGUGU	33.2588	54.113	-2.71546	56.318	56.318	2.65848	60.9247	2.59559	adrenergic, beta, receptor kinase 2 [Source:HGNC Symbol;Acc:290]
ADRBK2	289165	NA	GCUACUUGAUUGCGACCAAtt	UGGUCG	112.445	105.54	0.854413	16.9337	1.40938	0.100255	13.5515	0.580987	adrenergic, beta, receptor kinase 2 [Source:HGNC Symbol;Acc:290]
ADRBK2	269197	NA	GCAGCAAGAAGUAACGGAAtt	UCCGUU	139.904	139.904	3.23983	13.3645	13.3645	0.657252	15.7049	0.672567	adrenergic, beta, receptor kinase 2 [Source:HGNC Symbol;Acc:290]
ADRM1	305087	6.19494	GCCGGAAAGUCAACGAGUAtt	ACUCGU	41.3284	66.2987	-1.86956	3.17559	3.17559	0.182544	4.8923	0.212747	adhesion regulating molecule 1 [Source:HGNC Symbol;Acc:15759]
ADRM1	317375	6.19494	AGAAAGAGGGCGACACGAAtt	UCGUGU	79.6366	100	0.469858	-11.7223	-0.870437	-0.00596338	-1.8447	-0.0737522	adhesion regulating molecule 1 [Source:HGNC Symbol;Acc:15759]
ADRM1	329663	6.19494	GGGUCCAAGCGGCUUUUCUtt	GAAAAG	66.5421	100	0.469858	-0.672121	-0.00872735	0.0341843	-4.60733	-0.191236	adhesion regulating molecule 1 [Source:HGNC Symbol;Acc:15759]
ADSL	272961	5.65646	GGGCAGACAUAUACACGAAtt	UCGUGU	73.9944	98.272	0.349909	-13.2314	-2.37958	-0.0762757	1.38735	0.0636943	adenylosuccinate lyase [Source:HGNC Symbol;Acc:291]
ADSL	282945	5.65646	CAGCUUCUGUGGUUAAGCAtt	GCUUAA	54.6395	100	0.469858	-23.709	-2.80827	-0.0962484	5.0753	0.220529	adenylosuccinate lyase [Source:HGNC Symbol;Acc:291]
ADSL	292929	5.65646	GCCUAUCACAGAUGAACAAtt	UGUUCA	51.4483	68.5058	-1.71636	-18.8942	-13.0352	-0.572729	-10.7282	-0.451533	adenylosuccinate lyase [Source:HGNC Symbol;Acc:291]
ADSS	272989	4.712	GCACUUACCAAGUUGGAUAtt	AUCCAA	58.3723	84.5468	-0.602848	13.7027	13.7027	0.673008	16.0263	0.68623	adenylosuccinate synthase [Source:HGNC Symbol;Acc:292]
ADSS	292957	4.712	CUAUGUUCGAUUUAUUGAAtt	UCAAUA	85.0345	100	0.469858	8.04912	8.04912	0.409605	14.7143	0.63044	adenylosuccinate synthase [Source:HGNC Symbol;Acc:292]
ADSS	282973	4.712	GGAACAACAGAGACAAGAAtt	UCUUGU	74.3465	99.0149	0.401473	35.823	28.9712	1.38438	28.7424	1.227	adenylosuccinate synthase [Source:HGNC Symbol;Acc:292]
ADSSL1	277816	1.83221	GGUCGAAGUUGAGUAUGAAtt	UCAUAC	63.0617	87.3746	-0.40655	9.28485	9.28485	0.467179	22.3766	0.956285	adenylosuccinate synthase like 1 [Source:HGNC Symbol;Acc:20093]
ADSSL1	287800	1.83221	GCUUGUUUGAGGAAGCAGAtt	CUGCUU	103.27	103.27	0.696859	5.90329	0	0.0345909	3.32645	0.146157	adenylosuccinate synthase like 1 [Source:HGNC Symbol;Acc:20093]
ADSSL1	297784	1.83221	GGCUCAAGGGCUUUGCUGAtt	CAGCAA	110.965	110.965	1.23104	-23.8623	-17.0843	-0.761379	-18.8887	-0.79857	adenylosuccinate synthase like 1 [Source:HGNC Symbol;Acc:20093]
AEBP1	271651	-3.00667	GGACCGGGACUAUCAAUGAtt	CAUUGA	65.8683	81.7956	-0.793829	-19.3289	-10.726	-0.465139	-7.83677	-0.328572	AE binding protein 1 [Source:HGNC Symbol;Acc:303]
AEBP1	281635	-3.00667	UCAGUUACCUGCAUACCAAtt	UGGUAU	14.1921	79.8359	-0.929863	64.7475	9.84293	0.49318	30.118	1.2855	AE binding protein 1 [Source:HGNC Symbol;Acc:303]
AEBP1	291619	-3.00667	CACCAACGGCUAUGAGGAAtt	UCCUCA	90.4847	100	0.469858	-36.6411	-32.6095	-1.48471	-36.0239	-1.52726	AE binding protein 1 [Source:HGNC Symbol;Acc:303]
AEBP2	300253	3.72471	CAGCAUAAGCAGUACUAUAtt	AUAGUA	86.999	100	0.469858	-0.128248	0	0.0345909	-3.59807	-0.148316	AE binding protein 2 [Source:HGNC Symbol;Acc:24051]
AEBP2	301789	3.72471	CACUGGAUGCGAUAAGACAtt	GUCUUA	48.7546	75.0977	-1.25877	18.086	13.737	0.674608	11.6213	0.498903	AE binding protein 2 [Source:HGNC Symbol;Acc:24051]
AEBP2	303325	3.72471	CAUCCGUUCCAUACAUGUAtt	ACAUGU	38.5753	91.8766	-0.0940367	49.0442	33.5884	1.5995	50.1144	2.13587	AE binding protein 2 [Source:HGNC Symbol;Acc:24051]
AES	301901	6.31412	GAACAUCGAGAUGCACAAAtt	UUGUGC	63.8459	84.2888	-0.620757	-2.07954	0	0.0345909	2.27145	0.101292	amino-terminal enhancer of split [Source:HGNC Symbol;Acc:307]
AES	300365	6.31412	CAAAGACGAAUUUCAGCUAtt	AGCUGA	77.6096	94.35	0.0776519	10.3367	10.3367	0.516184	13.5552	0.581145	amino-terminal enhancer of split [Source:HGNC Symbol;Acc:307]
AES	298829	6.31412	GCCUCAAGCUCGAAUGUGAtt	CACAUU	98.6778	98.6778	0.378079	30.4958	30.4958	1.45541	34.3869	1.46704	amino-terminal enhancer of split [Source:HGNC Symbol;Acc:307]
AFAP1	319555	3.59488	GGCGUGUUAUAUCUGCUAAtt	UAGCAG	55.412	84.8431	-0.58228	18.1186	13.7771	0.676474	15.8266	0.677741	actin filament associated protein 1 [Source:HGNC Symbol;Acc:24017]
AFAP1	331843	3.59488	GGACGGCACUUCAUUAUGAtt	CAUAAU	66.2405	87.2273	-0.41678	40.5448	14.9351	0.730426	29.1942	1.24621	actin filament associated protein 1 [Source:HGNC Symbol;Acc:24017]
AFAP1	307267	3.59488	GGCUGUAACAUUACGUACAtt	GUACGU	97.0635	100	0.469858	-0.830697	0	0.0345909	-3.71928	-0.153471	actin filament associated protein 1 [Source:HGNC Symbol;Acc:24017]
AFAP1L1	334000	0.700093	GGACAGAGCUGAUAGCACUtt	GUGCUA	113.456	100.811	0.526125	12.1024	12.1024	0.598449	13.5051	0.579015	actin filament associated protein 1-like 1 [Source:HGNC Symbol;Acc:26714]
AFAP1L1	309424	0.700093	GGUACUUGGUAGAAAAAGAtt	CUUUUU	58.188	69.6937	-1.6339	9.05676	0	0.0345909	-3.85196	-0.159113	actin filament associated protein 1-like 1 [Source:HGNC Symbol;Acc:26714]
AFAP1L1	321712	0.700093	ACCUCUCCCUGUCAACUGUtt	CAGUUG	98.7962	100	0.469858	-16.426	-16.426	-0.730706	-19.4998	-0.824557	actin filament associated protein 1-like 1 [Source:HGNC Symbol;Acc:26714]
AFAP1L2	332822	0.725558	AGCUGAAGAUCACACCGAUtt	UCGGUG	99.9228	100	0.469858	-35.8528	-26.6125	-1.2053	-33.9243	-1.43797	actin filament associated protein 1-like 2 [Source:HGNC Symbol;Acc:25901]
AFAP1L2	308246	0.725558	CAGAUAUAGCUGAGAAGUAtt	ACUUCU	66.4407	100	0.469858	18.758	0	0.0345909	1.65942	0.0752643	actin filament associated protein 1-like 2 [Source:HGNC Symbol;Acc:25901]
AFAP1L2	320534	0.725558	CUGUUGCAGAUGACCCAAAtt	UUGGGU	81.7993	100	0.469858	-15.7296	-15.7296	-0.698263	-18.6677	-0.789171	actin filament associated protein 1-like 2 [Source:HGNC Symbol;Acc:25901]
AFAR3	278218	NA	GGGUAUGAGAUUUCACAUUtt	AUGUGA	62.2662	82.7674	-0.72637	52.2078	23.5608	1.13231	28.7848	1.2288	NA
AFAR3	288202	NA	ACAGUAGAGUCACCACCUAtt	AGGUGG	76.35	100	0.469858	-12.7135	0	0.0345909	7.78181	0.335626	NA
AFAR3	298186	NA	AAAUGUCCAAGAAUGAAUAtt	AUUCAU	113.357	113.357	1.39708	-9.54397	-9.54397	-0.41007	-26.0178	-1.10174	NA
AFF1	300450	2.95022	GGCAAACCGUUGGAACCAAtt	UGGUUC	101.513	101.513	0.574912	3.00537	0	0.0345909	-1.38701	-0.0542886	AF4/FMR2 family, member 1 [Source:HGNC Symbol;Acc:7135]
AFF1	298914	2.95022	GGCGAUGUUUCGUUGUAAAtt	UUACAA	92.6153	100	0.469858	-45.9873	-38.5482	-1.7614	-29.2651	-1.23984	AF4/FMR2 family, member 1 [Source:HGNC Symbol;Acc:7135]
AFF1	301986	2.95022	CAGUUCAAGUGACAGCGAAtt	UCGCUG	97.764	100	0.469858	-18.7456	-6.50282	-0.26838	-1.50164	-0.0591633	AF4/FMR2 family, member 1 [Source:HGNC Symbol;Acc:7135]
AFF2	328238	-3.10897	GUAGCUGAAUAUACAAACAtt	GUUUGU	79.4106	95.4758	0.155806	17.3045	4.44389	0.241635	2.01565	0.0904136	AF4/FMR2 family, member 2 [Source:HGNC Symbol;Acc:3776]
AFF2	315950	-3.10897	GGAGCGGAGGAAUCAAGAAtt	UCUUGA	104.087	104.087	0.753577	-5.13829	-5.13829	-0.204806	-1.30512	-0.0508059	AF4/FMR2 family, member 2 [Source:HGNC Symbol;Acc:3776]
AFF2	303662	-3.10897	CACUUUUGAUGACUCGGUUtt	ACCGAG	84.1215	91.0162	-0.153764	-13.7225	-7.27438	-0.304328	-12.9266	-0.545021	AF4/FMR2 family, member 2 [Source:HGNC Symbol;Acc:3776]
AFF3	299173	-1.53776	GGUAUGCUAUGAGACUAAAtt	UUAGUC	78.6843	91.1804	-0.142369	38.3701	23.0789	1.10985	27.7053	1.18289	AF4/FMR2 family, member 3 [Source:HGNC Symbol;Acc:6473]
AFF3	300709	-1.53776	GCAUUGUCGUUUAUCGAGUtt	CUCGAU	72.4874	86.1646	-0.49055	29.7325	29.7325	1.41985	28.6766	1.2242	AF4/FMR2 family, member 3 [Source:HGNC Symbol;Acc:6473]
AFF3	302245	-1.53776	CCAAAUCUCCUUAUACGAUtt	UCGUAU	82.1465	95.5758	0.162746	27.1462	27.1462	1.29935	42.7819	1.82404	AF4/FMR2 family, member 3 [Source:HGNC Symbol;Acc:6473]
AFF4	302765	3.38406	GAUAAGUUAUCAAGUCGUAtt	ACGACU	97.4992	100	0.469858	16.6585	8.66751	0.438417	9.53798	0.410309	AF4/FMR2 family, member 4 [Source:HGNC Symbol;Acc:17869]
AFF4	299693	3.38406	GAGUCUCAGCAGUCCAAUUtt	AUUGGA	59.0559	80.1003	-0.911507	-24.3692	-22.5916	-1.01797	-21.8698	-0.925344	AF4/FMR2 family, member 4 [Source:HGNC Symbol;Acc:17869]
AFF4	301229	3.38406	GGCUCAAGGAAACCCAAUAtt	AUUGGG	93.8983	100	0.469858	24.4426	5.65139	0.297893	5.78039	0.250513	AF4/FMR2 family, member 4 [Source:HGNC Symbol;Acc:17869]
AFG3L2	291556	5.01399	GGAAGGACUUUGUCAAUAAtt	UAUUGA	60.9695	94.1259	0.0621	26.9856	2.88421	0.168968	6.8289	0.295103	AFG3 ATPase family member 3-like 2 (S. cerevisiae) [Source:HGNC Symbol;Acc:315]
AFG3L2	271588	5.01399	GAUUGGAAGUCGUCAACAAtt	UGUUGA	82.5426	100	0.469858	-13.178	-13.178	-0.579381	-32.4605	-1.37572	AFG3 ATPase family member 3-like 2 (S. cerevisiae) [Source:HGNC Symbol;Acc:315]
AFG3L2	281572	5.01399	CGUUGAUUGCUGCAAGGCAtt	GCCUUG	73.9447	100	0.469858	-10.9138	-10.9138	-0.473892	-24.2544	-1.02675	AFG3 ATPase family member 3-like 2 (S. cerevisiae) [Source:HGNC Symbol;Acc:315]
AFM	272997	-2.94451	GGAGAGUUAUGUGGAGUAAtt	UACUCC	32.5538	66.4091	-1.8619	-20.792	0	0.0345909	3.06751	0.135145	afamin [Source:HGNC Symbol;Acc:316]
AFM	292965	-2.94451	CGAGCAAGGUUAUGAACCAtt	GGUUCA	93.8621	96.7321	0.24301	41.6312	0	0.0345909	2.99817	0.132196	afamin [Source:HGNC Symbol;Acc:316]
AFM	282981	-2.94451	GCAGUAAGGUUGAUGCUCAtt	GAGCAU	58.0293	76.4662	-1.16377	52.8931	22.6574	1.09022	33.8025	1.44218	afamin [Source:HGNC Symbol;Acc:316]
AFMID	297894	3.35128	GCAGAGCGGAAGUAAGGAUtt	UCCUUA	107.395	107.395	0.983212	-5.50877	-2.56009	-0.0846857	-0.461557	-0.0149325	arylformamidase [Source:HGNC Symbol;Acc:20910]
AFMID	287910	3.35128	GCCCAUCGUGUAUACUUCAtt	GAAGUA	61.8302	91.7772	-0.100939	9.32381	9.32381	0.468994	28.8312	1.23078	arylformamidase [Source:HGNC Symbol;Acc:20910]
AFMID	277926	3.35128	CGUUUGUCCAGAAGCGGUAtt	ACCGCU	96.6752	100	0.469858	-20.7989	-9.20435	-0.394247	-7.36887	-0.308674	arylformamidase [Source:HGNC Symbol;Acc:20910]
AFP	272999	-2.02603	GCAGCUUGUUAAAUCAACAtt	GUUGAU	71.0009	100	0.469858	12.7629	0.427356	0.0545017	6.52692	0.282261	alpha-fetoprotein [Source:HGNC Symbol;Acc:317]
AFP	292967	-2.02603	GAGUCAGAAGUUUACCAAAtt	UUGGUA	87.6552	100	0.469858	21.5186	0	0.0345909	-19.2064	-0.812077	alpha-fetoprotein [Source:HGNC Symbol;Acc:317]
AFP	282983	-2.02603	GCUGGAACGUGGUCAAUGUtt	CAUUGA	68.3137	84.241	-0.624075	2.21771	2.21771	0.137916	6.22429	0.269391	alpha-fetoprotein [Source:HGNC Symbol;Acc:317]
AFTPH	318702	2.67869	CCAUGUCACCAGAUAUGAAtt	UCAUAU	76.3646	100	0.469858	-20.3273	-14.3069	-0.63198	-10.2076	-0.429396	aftiphilin [Source:HGNC Symbol;Acc:25951]
AFTPH	330990	2.67869	GGUAGAAGCUUGGAUAACAtt	GUUAUC	84.5714	93.5262	0.0204698	-21.4513	-6.08006	-0.248683	-11.6765	-0.491861	aftiphilin [Source:HGNC Symbol;Acc:25951]
AFTPH	306414	2.67869	GGGUUUGUUGAUUUCGAUAtt	AUCGAA	73.8887	80.2229	-0.903	-7.28879	0	0.0345909	3.99523	0.174598	aftiphilin [Source:HGNC Symbol;Acc:25951]
AGA	281637	2.71238	GGAGAUCUCAGACGAAUUAtt	AAUUCG	78.6026	96.0634	0.196596	11.3441	1.69951	0.113772	17.5908	0.752765	aspartylglucosaminidase [Source:HGNC Symbol;Acc:318]
AGA	271653	2.71238	GGUUUAUAAUUCCGAAAAAtt	UUUUCG	91.3865	100	0.469858	-20.1799	-8.17424	-0.346253	-14.7309	-0.621751	aspartylglucosaminidase [Source:HGNC Symbol;Acc:318]
AGA	291621	2.71238	CAUCUACAAAUGGUAUAAAtt	UUAUAC	80.0718	92.8003	-0.029917	-2.35105	0	0.0345909	10.7954	0.46378	aspartylglucosaminidase [Source:HGNC Symbol;Acc:318]
AGAP1	309171	1.52952	GACCUAUCAUCCCAGUUUAtt	AAACUG	81.1765	94.1809	0.0659199	-26.0112	-26.0112	-1.17729	-33.9607	-1.43952	ArfGAP with GTPase domain, ankyrin repeat and PH domain 1 [Source:HGNC Symbol;Acc:16922]
AGAP1	321459	1.52952	GGCAUGCUGUUGAAGCGAAtt	UCGCUU	85.5902	100	0.469858	-5.00692	-3.75462	-0.14034	3.3817	0.148507	ArfGAP with GTPase domain, ankyrin repeat and PH domain 1 [Source:HGNC Symbol;Acc:16922]
AGAP1	333747	1.52952	GCAAAUCGUUGAAUAAAGAtt	CUUUAU	83.4796	100	0.469858	-22.2426	-22.2426	-1.00171	-7.95484	-0.333593	ArfGAP with GTPase domain, ankyrin repeat and PH domain 1 [Source:HGNC Symbol;Acc:16922]
AGAP2	278000	-3.03465	AGCUUCCUACUAAAACGAAtt	UCGUUU	70.5882	100	0.469858	-14.131	-14.131	-0.623784	-13.0295	-0.549397	ArfGAP with GTPase domain, ankyrin repeat and PH domain 2 [Source:HGNC Symbol;Acc:16921]
AGAP2	297968	-3.03465	AGGUCAAGCUGCGCACAGAtt	CUGUGC	83.2787	100	0.469858	-21.3473	-16.9233	-0.75388	-17.083	-0.721777	ArfGAP with GTPase domain, ankyrin repeat and PH domain 2 [Source:HGNC Symbol;Acc:16921]
AGAP2	287984	-3.03465	GUAUUAACGAUUACAUCCAtt	GGAUGU	68.0956	100	0.469858	6.09292	6.09292	0.318464	14.9127	0.638876	ArfGAP with GTPase domain, ankyrin repeat and PH domain 2 [Source:HGNC Symbol;Acc:16921]
AGAP3	278002	2.86491	GGCUCAAUGUGGAGCGUGUtt	CACGCU	66.7885	96.909	0.25529	2.18285	0	0.0345909	1.49906	0.068445	ArfGAP with GTPase domain, ankyrin repeat and PH domain 3 [Source:HGNC Symbol;Acc:16923]
AGAP3	287986	2.86491	AGCUCUCCACAGAUCUGAAtt	UCAGAU	78.8678	100	0.469858	7.10917	7.10917	0.365812	26.6681	1.13879	ArfGAP with GTPase domain, ankyrin repeat and PH domain 3 [Source:HGNC Symbol;Acc:16923]
AGAP3	297970	2.86491	GGUUAUCGACGACAGCAGAtt	CUGCUG	57.1949	88.2843	-0.343407	-28.2306	-17.4635	-0.779048	-19.7343	-0.834527	ArfGAP with GTPase domain, ankyrin repeat and PH domain 3 [Source:HGNC Symbol;Acc:16923]
AGBL1	333496	NA	CAGCCUAUGUUGGAACGAAtt	UCGUUC	50.2793	72.4077	-1.4455	-22.6724	0	0.0345909	-12.8518	-0.541843	ATP/GTP binding protein-like 1 [Source:HGNC Symbol;Acc:26504]
AGBL1	308920	NA	CACUAUCCCUAUACCUACAtt	GUAGGU	55.6656	96.8909	0.254034	-12.6681	-12.6681	-0.555623	-17.67	-0.746741	ATP/GTP binding protein-like 1 [Source:HGNC Symbol;Acc:26504]
AGBL1	321208	NA	CCUUACCACUUCAACAUCAtt	GAUGUU	55.9021	82.7873	-0.724989	13.4298	13.4298	0.660293	14.8962	0.638175	ATP/GTP binding protein-like 1 [Source:HGNC Symbol;Acc:26504]
AGBL2	297441	-2.17195	GAACUGACCUCUACACUAAtt	UAGUGU	57.7489	100	0.469858	-34.8146	-34.8146	-1.58745	-28.6885	-1.21531	ATP/GTP binding protein-like 2 [Source:HGNC Symbol;Acc:26296]
AGBL2	287457	-2.17195	GGUUCCUAUUUUACCAGUUtt	ACUGGU	60.4203	86.2942	-0.481549	20.931	20.931	1.00978	21.4305	0.916053	ATP/GTP binding protein-like 2 [Source:HGNC Symbol;Acc:26296]
AGBL2	277473	-2.17195	GACUAUUCCUGAUCCUUAUtt	UAAGGA	51.6037	78.4382	-1.02689	-20.9046	-14.5014	-0.641039	-14.6126	-0.61672	ATP/GTP binding protein-like 2 [Source:HGNC Symbol;Acc:26296]
AGBL4	277686	-3.04012	AGAUGUACAACGACCCAAAtt	UUGGGU	65.9301	90.647	-0.179394	-3.34528	-3.34528	-0.121268	-6.63411	-0.277427	ATP/GTP binding protein-like 4 [Source:HGNC Symbol;Acc:25892]
AGBL4	297654	-3.04012	UGAUGGGAUUUGAUCUGAAtt	UCAGAU	68.4229	98.432	0.361011	-1.03194	0	0.0345909	17.1935	0.735869	ATP/GTP binding protein-like 4 [Source:HGNC Symbol;Acc:25892]
AGBL4	287670	-3.04012	GGGAAUACCUGGUCUUCAAtt	UGAAGA	66.7834	80.3221	-0.896112	0.826054	0.826054	0.0730773	4.85397	0.211117	ATP/GTP binding protein-like 4 [Source:HGNC Symbol;Acc:25892]
AGBL5	287181	3.58261	GCUGCUUCAUGUACGGAAAtt	UUCCGU	98.5989	99.6542	0.445852	18.3193	16.4273	0.79995	15.182	0.650328	ATP/GTP binding protein-like 5 [Source:HGNC Symbol;Acc:26147]
AGBL5	297165	3.58261	GGAUACCAUCUAUUACCAUtt	UGGUAA	83.5859	100	0.469858	42.1825	21.4154	1.03235	16.1008	0.6894	ATP/GTP binding protein-like 5 [Source:HGNC Symbol;Acc:26147]
AGBL5	277197	3.58261	GCCUCAGGGAUAAUCCACAtt	GUGGAU	72.5159	100	0.469858	18.484	0	0.0345909	-3.47023	-0.14288	ATP/GTP binding protein-like 5 [Source:HGNC Symbol;Acc:26147]
AGER	292969	-0.202456	GGUGCCUAAUGAGAAGGGAtt	CCCUUC	98.1379	100	0.469858	-12.5547	-12.5547	-0.55034	-12.4867	-0.526317	advanced glycosylation end product-specific receptor [Source:HGNC Symbol;Acc:320]
AGER	282985	-0.202456	GGUGGAACCGUAACCCUGAtt	CAGGGU	72.2206	100	0.469858	-1.85192	0	0.0345909	2.29381	0.102243	advanced glycosylation end product-specific receptor [Source:HGNC Symbol;Acc:320]
AGER	273001	-0.202456	CAGUCGGAGCUAAUGGUGAtt	CACCAU	82.6006	100	0.469858	-18.2357	0	0.0345909	-10.558	-0.444296	advanced glycosylation end product-specific receptor [Source:HGNC Symbol;Acc:320]
AGFG2	294091	1.59928	GGACAUCUUUAGUACCAGAtt	CUGGUA	99.1176	100	0.469858	0.0484487	0	0.0345909	2.42285	0.10773	ArfGAP with FG repeats 2 [Source:HGNC Symbol;Acc:5177]
AGFG2	284107	1.59928	CUUCAUGACUGGACCCUCAtt	GAGGGU	29.6071	84.6177	-0.597924	-10.905	0	0.0345909	26.8119	1.1449	ArfGAP with FG repeats 2 [Source:HGNC Symbol;Acc:5177]
AGFG2	274123	1.59928	CCAUGACAACUUUCACUGAtt	CAGUGA	107.732	107.732	1.00661	0.65246	0	0.0345909	-0.15472	-0.00188391	ArfGAP with FG repeats 2 [Source:HGNC Symbol;Acc:5177]
AGGF1	331321	3.51886	GAUAGAGCUGGAAAACGUAtt	ACGUUU	23.4143	42.4352	-3.52609	46.9189	34.2164	1.62876	39.2012	1.67177	angiogenic factor with G patch and FHA domains 1 [Source:HGNC Symbol;Acc:24684]
AGGF1	319033	3.51886	CCCUGGUACCGAUAGAACAtt	GUUCUA	67.4749	85.8399	-0.513083	20.5309	18.4983	0.89644	16.9068	0.723676	angiogenic factor with G patch and FHA domains 1 [Source:HGNC Symbol;Acc:24684]
AGGF1	306745	3.51886	GACUGGAUUUAGUUAUGAUtt	UCAUAA	80.1559	96.297	0.212807	23.2542	19.8982	0.961661	19.9735	0.854092	angiogenic factor with G patch and FHA domains 1 [Source:HGNC Symbol;Acc:24684]
AGK	289328	2.80553	GCACUUUGCUUAUCCCGGAtt	CCGGGA	76.7828	98.9398	0.39626	1.57951	1.57951	0.108181	16.9673	0.72625	acylglycerol kinase [Source:HGNC Symbol;Acc:21869]
AGK	269360	2.80553	GCAUUGAACCUGACACCAUtt	UGGUGU	52.4688	86.3553	-0.47731	21.5618	0	0.0345909	0.224318	0.0142351	acylglycerol kinase [Source:HGNC Symbol;Acc:21869]
AGK	279344	2.80553	CUAUUGUUAAGACAGAUUAtt	AAUCUG	84.972	100	0.469858	-16.344	-3.10346	-0.110002	-12.868	-0.542531	acylglycerol kinase [Source:HGNC Symbol;Acc:21869]
AGL	273003	2.65398	CUGUUGGAAUUCUUCGAAAtt	UUCGAA	98.0355	100	0.469858	13.2254	13.2254	0.650772	3.14791	0.138564	amylo-alpha-1, 6-glucosidase, 4-alpha-glucanotransferase [Source:HGNC Symbol;Acc:321]
AGL	292971	2.65398	GGCAGAUUAGUUUACCGAUtt	UCGGUA	93.6552	100	0.469858	-11.5054	-6.58101	-0.272023	-10.3851	-0.436944	amylo-alpha-1, 6-glucosidase, 4-alpha-glucanotransferase [Source:HGNC Symbol;Acc:321]
AGL	282987	2.65398	GGCAUACAGUUCCGAGAAAtt	UUCUCG	96.2367	100	0.469858	7.14236	7.14236	0.367358	8.21135	0.353893	amylo-alpha-1, 6-glucosidase, 4-alpha-glucanotransferase [Source:HGNC Symbol;Acc:321]
AGMAT	297435	2.2345	CGUAUGAUCUUUCUGGGAAtt	UCCCAG	80.8074	95.2455	0.139818	-10.8799	-0.0212604	0.0336004	3.59394	0.157532	agmatine ureohydrolase (agmatinase) [Source:HGNC Symbol;Acc:18407]
AGMAT	277467	2.2345	GGAUAAUCAGUAGAAUUCUtt	GAAUUC	36.6358	74.7352	-1.28393	39.0225	27.5899	1.32002	31.7219	1.35371	agmatine ureohydrolase (agmatinase) [Source:HGNC Symbol;Acc:18407]
AGMAT	287451	2.2345	GGGCUGUGAUCUUGUCGAAtt	UCGACA	83.2458	92.2979	-0.0647974	-4.34322	0	0.0345909	2.01323	0.0903107	agmatine ureohydrolase (agmatinase) [Source:HGNC Symbol;Acc:18407]
AGPAT1	284994	3.07267	GGCACUCCAUGCUCACUGUtt	CAGUGA	54.9883	60.0986	-2.29996	35.0533	20.5915	0.993962	29.7786	1.27106	1-acylglycerol-3-phosphate O-acyltransferase 1 [Source:HGNC Symbol;Acc:324]
AGPAT1	275010	3.07267	CGUCUAAUGCUGCUCCACAtt	GUGGAG	90.2373	100	0.469858	25.3063	11.4625	0.568637	21.0008	0.897777	1-acylglycerol-3-phosphate O-acyltransferase 1 [Source:HGNC Symbol;Acc:324]
AGPAT1	294978	3.07267	UCAUCUUCAUCGACCGGAAtt	UCCGGU	86.3466	99.0865	0.406443	6.15298	6.15298	0.321263	15.3098	0.655763	1-acylglycerol-3-phosphate O-acyltransferase 1 [Source:HGNC Symbol;Acc:324]
AGPAT2	275012	3.90425	CCUUCUACAACACCAAGAAtt	UCUUGG	87.748	100	0.469858	23.5575	0.41029	0.0537066	-2.83242	-0.115756	1-acylglycerol-3-phosphate O-acyltransferase 2 [Source:HGNC Symbol;Acc:325]
AGPAT2	294980	3.90425	GAGCUGGGAUGAUAAAGAUtt	UCUUUA	124.156	124.156	2.14669	12.4752	8.94471	0.451331	16.7443	0.716767	1-acylglycerol-3-phosphate O-acyltransferase 2 [Source:HGNC Symbol;Acc:325]
AGPAT2	284996	3.90425	GUUCUUCACUUCAGGAACAtt	GUUCCU	80.9536	99.454	0.431954	13.6551	9.46754	0.47569	11.8442	0.508385	1-acylglycerol-3-phosphate O-acyltransferase 2 [Source:HGNC Symbol;Acc:325]
AGPAT3	296648	2.8982	GGAGUAACUGAGAUAGAAAtt	UUCUAU	112.127	112.127	1.31169	-13.227	-10.843	-0.470595	-19.4776	-0.82361	1-acylglycerol-3-phosphate O-acyltransferase 3 [Source:HGNC Symbol;Acc:326]
AGPAT3	286664	2.8982	GCAGCUGUCUAUGAUGUAAtt	UACAUC	75.1773	100	0.469858	-12.8759	-0.160195	0.0271273	-2.9433	-0.120471	1-acylglycerol-3-phosphate O-acyltransferase 3 [Source:HGNC Symbol;Acc:326]
AGPAT3	276680	2.8982	CGCUCCAGGAGAUAUAUAAtt	UAUAUA	30.2038	83.9149	-0.646715	-3.2068	-1.31479	-0.0266662	9.56941	0.411646	1-acylglycerol-3-phosphate O-acyltransferase 3 [Source:HGNC Symbol;Acc:326]
AGPAT4	296650	0.673538	CAUGCAGAUUUGUAUGUUAtt	AACAUA	91.6501	100	0.469858	-17.3171	-17.3171	-0.772223	-10.2812	-0.432525	1-acylglycerol-3-phosphate O-acyltransferase 4 [Source:HGNC Symbol;Acc:20885]
AGPAT4	286666	0.673538	GAUGAUUGGUGUGACGGAAtt	UCCGUC	102.896	102.896	0.670887	20.9674	12.741	0.628203	19.2306	0.822499	1-acylglycerol-3-phosphate O-acyltransferase 4 [Source:HGNC Symbol;Acc:20885]
AGPAT4	276682	0.673538	GUAUAUGACUGUACACUCAtt	GAGUGU	78.4571	99.309	0.421889	0.780379	0.780379	0.0709493	10.9205	0.469102	1-acylglycerol-3-phosphate O-acyltransferase 4 [Source:HGNC Symbol;Acc:20885]
AGPAT5	296585	3.53777	CAAUGUAUCUUGUGAUUUUtt	AAAUCA	108.748	108.748	1.07708	-6.81616	-3.68661	-0.137171	4.43835	0.193442	1-acylglycerol-3-phosphate O-acyltransferase 5 [Source:HGNC Symbol;Acc:20886]
AGPAT5	286601	3.53777	CAUUGAUCGUAUCGACAAAtt	UUGUCG	96.2766	100	0.469858	1.05983	0	0.0345909	-7.477	-0.313272	1-acylglycerol-3-phosphate O-acyltransferase 5 [Source:HGNC Symbol;Acc:20886]
AGPAT5	276617	3.53777	CAAAGAUAAGAUGCUUAUAtt	AUAAGC	18.1951	60.8772	-2.24591	14.8116	11.8873	0.588431	15.727	0.673505	1-acylglycerol-3-phosphate O-acyltransferase 5 [Source:HGNC Symbol;Acc:20886]
AGPAT6	278237	NA	GCACAACUGUGGUGGGAUAtt	AUCCCA	84.1951	100	0.469858	-33.1588	-12.5207	-0.548756	-18.1835	-0.76858	1-acylglycerol-3-phosphate O-acyltransferase 6 [Source:HGNC Symbol;Acc:20880]
AGPAT6	288221	NA	CCCUGUUGCUAUCAAGUAUtt	UACUUG	18.4811	66.1565	-1.87944	40.6115	25.4108	1.2185	23.9859	1.02472	1-acylglycerol-3-phosphate O-acyltransferase 6 [Source:HGNC Symbol;Acc:20880]
AGPAT6	298205	NA	CGAUCGAUGUGAUCAUCUUtt	AGAUGA	76.8953	98.1169	0.339143	1.10802	1.10802	0.0862141	6.61579	0.28604	1-acylglycerol-3-phosphate O-acyltransferase 6 [Source:HGNC Symbol;Acc:20880]
AGPAT9	287618	NA	GGAACUUGCAUCAACAAUAtt	AUUGUU	104.495	104.495	0.781888	-9.10133	-9.10133	-0.389447	-14.5339	-0.613376	1-acylglycerol-3-phosphate O-acyltransferase 9 [Source:HGNC Symbol;Acc:28157]
AGPAT9	297602	NA	GGUUACUAAGAGACUAAAAtt	UUUAGU	99.7605	100	0.469858	-2.4286	-2.4286	-0.0785595	-11.7634	-0.495554	1-acylglycerol-3-phosphate O-acyltransferase 9 [Source:HGNC Symbol;Acc:28157]
AGPAT9	277634	NA	CCAGUUGCAAUUAAGUAUAtt	AUACUU	80.3991	97.387	0.288472	-24.6393	-17.5756	-0.784271	-7.88178	-0.330486	1-acylglycerol-3-phosphate O-acyltransferase 9 [Source:HGNC Symbol;Acc:28157]
AGPS	282603	4.60642	GCGAAUUCCUGAUAUAGUUtt	ACUAUA	86.402	96.5866	0.232909	19.675	7.15455	0.367926	14.9063	0.638602	alkylglycerone phosphate synthase [Source:HGNC Symbol;Acc:327]
AGPS	272619	4.60642	CCAUGGAGUGGGCAAGUUAtt	AACUUG	116.509	116.509	1.61584	-27.0085	-13.9867	-0.61706	-13.1185	-0.553185	alkylglycerone phosphate synthase [Source:HGNC Symbol;Acc:327]
AGPS	292587	4.60642	GAGUAAAUGUGGAGCAUAAtt	UAUGCU	100.864	100.864	0.529803	5.47034	0	0.0345909	11.0948	0.476513	alkylglycerone phosphate synthase [Source:HGNC Symbol;Acc:327]
AGR2	317226	-1.90417	GACCCAUCUCUGACAGUUAtt	AACUGU	75.6976	100	0.469858	-14.0289	-8.53063	-0.362857	-13.9666	-0.589248	anterior gradient 2 [Source:HGNC Symbol;Acc:328]
AGR2	304938	-1.90417	AAAGGACUCUCGACCCAAAtt	UUGGGU	79.2632	100	0.469858	-11.963	-11.963	-0.522776	-15.2979	-0.645865	anterior gradient 2 [Source:HGNC Symbol;Acc:328]
AGR2	329514	-1.90417	CAGUCAAGCUUUAAAGAAAtt	UUCUUU	68.1175	86.2784	-0.482647	9.62711	0	0.0345909	-7.94606	-0.333219	anterior gradient 2 [Source:HGNC Symbol;Acc:328]
AGR3	334685	-2.96686	GGAGGAUUGUCAAUACUCUtt	GAGUAU	84.9907	100	0.469858	-138.184	-137.645	-6.37841	-133.469	-5.67121	anterior gradient 3 [Source:HGNC Symbol;Acc:24167]
AGR3	322397	-2.96686	UGCUAAACCUUAUGCAUGAtt	CAUGCA	64.1272	86.8105	-0.44571	-9.56871	-2.28045	-0.0716568	-9.13654	-0.383846	anterior gradient 3 [Source:HGNC Symbol;Acc:24167]
AGR3	310109	-2.96686	AGAAAGUAUUUGCCCAAAAtt	UUUGGG	83.7169	94.271	0.0721706	-3.0175	0	0.0345909	3.28124	0.144234	anterior gradient 3 [Source:HGNC Symbol;Acc:24167]
AGRN	323887	5.88866	CGUGCGAUUUAUGGACUUUtt	AAGUCC	45.8824	69.4209	-1.65283	-20.9316	-13.8814	-0.612154	-19.5226	-0.825524	agrin [Source:HGNC Symbol;Acc:329]
AGRN	311599	5.88866	GGCGGACCUUUGUCGAGUAtt	ACUCGA	79.9517	91.4025	-0.126949	3.02979	0	0.0345909	0.264882	0.0159601	agrin [Source:HGNC Symbol;Acc:329]
AGRN	336175	5.88866	AGCAACCACUUUGAACUGAtt	CAGUUC	62.1347	74.3383	-1.31149	13.4606	13.4606	0.661729	21.6389	0.924917	agrin [Source:HGNC Symbol;Acc:329]
AGRP	273005	-2.92745	GCCGCUUCUUCAAUGCCUUtt	AGGCAU	34.3312	85.4898	-0.537389	-2.56055	-2.56055	-0.0847072	-8.63234	-0.362404	agouti related protein homolog (mouse) [Source:HGNC Symbol;Acc:330]
AGRP	292973	-2.92745	AGAAGACAACUGCAGAACAtt	GUUCUG	91.7241	100	0.469858	-18.2987	-18.2987	-0.817961	-19.2931	-0.815763	agouti related protein homolog (mouse) [Source:HGNC Symbol;Acc:330]
AGRP	282989	-2.92745	GCAAGGAAACUCGAAUAAAtt	UUAUUC	89.1123	100	0.469858	18.347	0	0.0345909	0.336304	0.0189974	agouti related protein homolog (mouse) [Source:HGNC Symbol;Acc:330]
AGT	273009	-3.00272	CCACAAUGAGAGUACCUGUtt	CAGGUA	53.6015	65.8389	-1.90149	47.7366	29.926	1.42886	22.0998	0.944516	angiotensinogen (serpin peptidase inhibitor, clade A, member 8) [Source:HGNC Symbol;Acc:333]
AGT	282993	-3.00272	GCCCAUUCCUGUUUGCUGUtt	CAGCAA	90.7785	100	0.469858	-8.29589	-1.51787	-0.0361278	-1.47049	-0.0578387	angiotensinogen (serpin peptidase inhibitor, clade A, member 8) [Source:HGNC Symbol;Acc:333]
AGT	292977	-3.00272	GAGUCUACCCAACAGCUUAtt	AAGCUG	79.3103	100	0.469858	-22.2841	-17.6981	-0.789975	-31.5417	-1.33665	angiotensinogen (serpin peptidase inhibitor, clade A, member 8) [Source:HGNC Symbol;Acc:333]
AGTPBP1	275648	2.12343	CCCUGAAUUUGGUCAAGCAtt	GCUUGA	88.8316	100	0.469858	-8.52741	-8.52741	-0.362707	-18.7902	-0.794381	ATP/GTP binding protein 1 [Source:HGNC Symbol;Acc:17258]
AGTPBP1	285632	2.12343	GCAAAUCUAUUUUCGGAAAtt	UUCCGA	110.075	110.075	1.1692	0.338037	0.338037	0.0503403	7.05345	0.304652	ATP/GTP binding protein 1 [Source:HGNC Symbol;Acc:17258]
AGTPBP1	295616	2.12343	CACUAUCCAUAUACGUAUUtt	AUACGU	92.6465	100	0.469858	16.9029	16.9029	0.822108	17.0377	0.729242	ATP/GTP binding protein 1 [Source:HGNC Symbol;Acc:17258]
AGTR1	270069	-2.9645	CCAAGAUGAUUGUCCCAAAtt	UUGGGA	80.0349	94.8599	0.113051	-5.84687	0	0.0345909	2.65624	0.117655	angiotensin II receptor, type 1 [Source:HGNC Symbol;Acc:336]
AGTR1	290037	-2.9645	GGCAAUUACCUAUGUAAGAtt	CUUACA	69.2655	75.6456	-1.22074	-22.2341	-15.8632	-0.704487	-10.2613	-0.431679	angiotensin II receptor, type 1 [Source:HGNC Symbol;Acc:336]
AGTR1	280053	-2.9645	GUCUCAGCAUUGAUCGAUAtt	AUCGAU	111.482	111.482	1.26688	-27.4082	-10.1687	-0.439176	-23.1846	-0.981255	angiotensin II receptor, type 1 [Source:HGNC Symbol;Acc:336]
AGTR2	270071	-3.01375	GCAUGAGUGUUGAUAGGUAtt	ACCUAU	82.5688	100	0.469858	31.4985	0	0.0345909	21.5222	0.919952	angiotensin II receptor, type 2 [Source:HGNC Symbol;Acc:338]
AGTR2	280055	-3.01375	CACUUACUGAAGACGAAUAtt	AUUCGU	101.784	100.835	0.527818	-4.70676	0	0.0345909	1.06638	0.0500448	angiotensin II receptor, type 2 [Source:HGNC Symbol;Acc:338]
AGTR2	290039	-3.01375	CAGCUGCGUUAAUCCGUUUtt	AACGGA	87.8531	92.3185	-0.0633617	-8.46819	0	0.0345909	6.03451	0.26132	angiotensin II receptor, type 2 [Source:HGNC Symbol;Acc:338]
AGTRAP	307109	3.19232	AGAGCACAGCAUUAAAGUUtt	ACUUUA	65.8235	90.8031	-0.16856	-7.72649	0	0.0345909	4.31921	0.188375	angiotensin II receptor-associated protein [Source:HGNC Symbol;Acc:13539]
AGTRAP	319397	3.19232	CUCCGUCUCUUGGACCUAAtt	UAGGUC	72.6334	100	0.469858	11.8426	0	0.0345909	-0.636404	-0.0223681	angiotensin II receptor-associated protein [Source:HGNC Symbol;Acc:13539]
AGTRAP	331685	3.19232	GGCCUUUAAGGACUGCUGAtt	CAGCAG	93.9082	100	0.469858	-8.21204	0	0.0345909	8.32754	0.358834	angiotensin II receptor-associated protein [Source:HGNC Symbol;Acc:13539]
AGXT	273037	-2.79973	GGAGAGACAUCGUCAGCUAtt	AGCUGA	63.3302	80.0705	-0.913575	23.7052	23.7052	1.13903	28.1712	1.20271	alanine-glyoxylate aminotransferase [Source:HGNC Symbol;Acc:341]
AGXT	293005	-2.79973	CAUGGACGAGAUCAAGGAAtt	UCCUUG	58.2069	100	0.469858	22.021	22.021	1.06056	29.2235	1.24746	alanine-glyoxylate aminotransferase [Source:HGNC Symbol;Acc:341]
AGXT	283021	-2.79973	GCAAGGAUAUGUACCAGAUtt	UCUGGU	89.8018	100	0.469858	13.4393	0	0.0345909	-14.1712	-0.597951	alanine-glyoxylate aminotransferase [Source:HGNC Symbol;Acc:341]
AGXT2	277010	-2.99262	GGAGUUGUCCAGUACCCAAtt	UGGGUA	89.4292	100	0.469858	11.1511	2.03471	0.12939	6.67491	0.288554	alanine--glyoxylate aminotransferase 2 [Source:HGNC Symbol;Acc:14412]
AGXT2	296978	-2.99262	GGGACCUACAUGUUACUAAtt	UAGUAA	78.346	86.9949	-0.432907	-6.12789	-5.09595	-0.202833	0.807032	0.0390157	alanine--glyoxylate aminotransferase 2 [Source:HGNC Symbol;Acc:14412]
AGXT2	286994	-2.99262	GCAGUAGAAGUAUUUCGUUtt	ACGAAA	85.9311	94.0327	0.0556282	-13.3329	0	0.0345909	-4.96411	-0.206409	alanine--glyoxylate aminotransferase 2 [Source:HGNC Symbol;Acc:14412]
AGXT2L1	276970	NA	GGAUUCUAACAGUUUUAGAtt	CUAAAA	111.135	100	0.469858	-22.5235	-3.69146	-0.137397	-19.7909	-0.836936	NA
AGXT2L1	286954	NA	GGUCACCUAUCAUCCUUAAtt	UAAGGA	50.9632	77.7977	-1.07135	5.02921	5.02921	0.268905	11.6432	0.499834	NA
AGXT2L1	296938	NA	CCGAAAGUGUGACCUCUGAtt	CAGAGG	64.3308	100	0.469858	-8.71846	-2.90885	-0.100935	10.3149	0.44335	NA
AGXT2L2	277797	NA	GGCAGUACAUGUACGAUGAtt	CAUCGU	93.9715	100	0.469858	-20.6723	-14.8288	-0.656294	-12.6459	-0.533087	NA
AGXT2L2	287781	NA	CCUGAAUUCUGGGUCAGAAtt	UCUGAC	39.1866	90.5067	-0.189132	21.8358	4.32862	0.236265	7.50238	0.323743	NA
AGXT2L2	297765	NA	AGGACGUGGUGGUAUUAGAtt	CUAAUA	86.7031	96.5882	0.233022	-16.3371	-11.8071	-0.515508	-14.6396	-0.617868	NA
AHCTF1	299629	3.7611	GCGAUUGUCUGCUUACAGAtt	CUGUAA	41.9819	56.1842	-2.57168	47.7604	47.7604	2.25978	55.4811	2.36409	AT hook containing transcription factor 1 [Source:HGNC Symbol;Acc:24618]
AHCTF1	302701	3.7611	CAUCAUCAGUUUUUCGAUUtt	AUCGAA	39.7466	46.0807	-3.27303	47.6391	47.6391	2.25413	57.8516	2.4649	AT hook containing transcription factor 1 [Source:HGNC Symbol;Acc:24618]
AHCTF1	301165	3.7611	GAAUGAUCGUGAUCCUCGUtt	CGAGGA	94.1017	100	0.469858	17.0018	17.0018	0.826716	17.0356	0.729154	AT hook containing transcription factor 1 [Source:HGNC Symbol;Acc:24618]
AHCY	273039	6.43377	GCAAGUUUGACAACCUCUAtt	AGAGGU	72.3106	100	0.469858	-41.8141	-30.4949	-1.38619	-21.8306	-0.923675	adenosylhomocysteinase [Source:HGNC Symbol;Acc:343]
AHCY	293007	6.43377	GGAUCACUACCGCUACUGAtt	CAGUAG	85.7931	100	0.469858	-5.81078	-5.81078	-0.236138	-24.2413	-1.02619	adenosylhomocysteinase [Source:HGNC Symbol;Acc:343]
AHCY	283023	6.43377	CAAGCUAACUGAGAAGCAAtt	UGCUUC	49.8133	89.7222	-0.24359	26.3657	0	0.0345909	7.39255	0.319072	adenosylhomocysteinase [Source:HGNC Symbol;Acc:343]
AHCYL1	285292	5.26523	GCAAGUCGAUGUCGUAAUAtt	AUUACG	73.9052	100	0.469858	-14.7812	0	0.0345909	-8.68016	-0.364438	adenosylhomocysteinase-like 1 [Source:HGNC Symbol;Acc:344]
AHCYL1	275308	5.26523	GCACUUGGAUCGCAUGAAAtt	UUCAUG	80.5134	100	0.469858	-8.32473	0	0.0345909	-0.298035	-0.00797858	adenosylhomocysteinase-like 1 [Source:HGNC Symbol;Acc:344]
AHCYL1	295276	5.26523	GGGUGGUAAAGCUAAAUGAtt	CAUUUA	108.777	108.777	1.07914	-22.7281	-22.7281	-1.02433	-18.3802	-0.776945	adenosylhomocysteinase-like 1 [Source:HGNC Symbol;Acc:344]
AHCYL2	275426	2.04386	CCUCUACUGUUGCCGUGAAtt	UCACGG	108.588	108.588	1.06603	-2.27536	-2.27536	-0.0714197	-12.4479	-0.524667	adenosylhomocysteinase-like 2 [Source:HGNC Symbol;Acc:22204]
AHCYL2	295394	2.04386	CCAAGAAGAUGGAUGAGUAtt	ACUCAU	73.3925	100	0.469858	-32.381	-32.381	-1.47406	-31.6226	-1.34009	adenosylhomocysteinase-like 2 [Source:HGNC Symbol;Acc:22204]
AHCYL2	285410	2.04386	GCGGCUUCAUAUACAGAUAtt	AUCUGU	77.0789	100	0.469858	-4.25223	-3.07532	-0.10869	-6.49696	-0.271595	adenosylhomocysteinase-like 2 [Source:HGNC Symbol;Acc:22204]
AHDC1	318269	1.3848	AGAUGCCCAUUAUUCUCAAtt	UGAGAA	77.6873	100	0.469858	12.7844	1.59977	0.109125	8.10816	0.349504	AT hook, DNA binding motif, containing 1 [Source:HGNC Symbol;Acc:25230]
AHDC1	305981	1.3848	AGACAGCACUGAUUACUCAtt	GAGUAA	77.1405	88.6649	-0.316985	-4.37962	0	0.0345909	9.46608	0.407252	AT hook, DNA binding motif, containing 1 [Source:HGNC Symbol;Acc:25230]
AHDC1	330557	1.3848	GAACAAGACCACAUACAAAtt	UUGUAU	73.7495	100	0.469858	39.1465	14.631	0.71626	15.3439	0.657212	AT hook, DNA binding motif, containing 1 [Source:HGNC Symbol;Acc:25230]
AHI1	306408	2.24526	GGAGUUUACAUUCACCGAAtt	UCGGUG	101.325	101.325	0.561814	-8.75431	0	0.0345909	-1.78433	-0.0711851	Abelson helper integration site 1 [Source:HGNC Symbol;Acc:21575]
AHI1	318696	2.24526	CCAUCAACACUGUACGUAAtt	UACGUA	84.8434	100	0.469858	7.10464	3.706	0.207256	-0.549531	-0.0186737	Abelson helper integration site 1 [Source:HGNC Symbol;Acc:21575]
AHI1	330984	2.24526	GGAGAAGAUUCAUAGUACUtt	GUACUA	80.6349	95.0505	0.126278	-128.435	-117.018	-5.41736	-117.29	-4.98322	Abelson helper integration site 1 [Source:HGNC Symbol;Acc:21575]
AHNAK	332088	6.33218	AGAUAGAUGUUACUGCUCCtt	GAGCAG	78.0663	100	0.469858	6.45153	0	0.0345909	-5.80634	-0.242226	AHNAK nucleoprotein [Source:HGNC Symbol;Acc:347]
AHNAK	307512	6.33218	GGUGCCACCAUCUACUUUGtt	AAAGUA	68.5823	81.8686	-0.788761	-23.7382	-23.7382	-1.07139	-25.7117	-1.08872	AHNAK nucleoprotein [Source:HGNC Symbol;Acc:347]
AHNAK	319800	6.33218	UGAUUAUUCAGAAACCUAAtt	UAGGUU	96.6882	100	0.469858	-9.44883	-9.44883	-0.405637	-14.0171	-0.591396	AHNAK nucleoprotein [Source:HGNC Symbol;Acc:347]
AHNAK2	333615	4.33968	GCCUGGUUUUAGACAAGGAtt	CCUUGU	49.0822	97.7061	0.310621	35.1804	15.8956	0.775177	19.574	0.837102	AHNAK nucleoprotein 2 [Source:HGNC Symbol;Acc:20125]
AHNAK2	309039	4.33968	GGACUUUUUCCACUCAGAUtt	UCUGAG	60.2477	76.8366	-1.13806	28.3278	20.6238	0.995471	20.2586	0.866214	AHNAK nucleoprotein 2 [Source:HGNC Symbol;Acc:20125]
AHNAK2	321327	4.33968	CCUCAUCUCCUACCAAGAAtt	UCUUGG	31.0304	81.7898	-0.794231	15.4193	0	0.0345909	-11.3158	-0.476524	AHNAK nucleoprotein 2 [Source:HGNC Symbol;Acc:20125]
AHR	283025	1.91193	GCAUGAUAGUUUUCCGGCUtt	GCCGGA	71.9908	85.4128	-0.542733	-21.3698	-10.7317	-0.465408	-0.470082	-0.0152951	aryl hydrocarbon receptor [Source:HGNC Symbol;Acc:348]
AHR	273041	1.91193	GGCUCUUUCAAGAUAGUAAtt	UACUAU	82.0393	100	0.469858	-39.4075	-36.3371	-1.65838	-30.5163	-1.29305	aryl hydrocarbon receptor [Source:HGNC Symbol;Acc:348]
AHR	293009	1.91193	CGGAUGAAAUCCUGACGUAtt	ACGUCA	106.483	106.483	0.919869	10.7521	7.53163	0.385495	8.28488	0.35702	aryl hydrocarbon receptor [Source:HGNC Symbol;Acc:348]
AHRR	302672	2.52403	GGAUGCACCUGAAAACAGAtt	CUGUUU	79.2931	100	0.469858	15.4709	15.4709	0.75539	9.54909	0.410782	aryl-hydrocarbon receptor repressor [Source:HGNC Symbol;Acc:346]
AHRR	301136	2.52403	CCCAAUUACUCAGCAGGAAtt	UCCUGC	76.6102	100	0.469858	-2.94191	-1.09883	-0.0166042	6.28231	0.271858	aryl-hydrocarbon receptor repressor [Source:HGNC Symbol;Acc:346]
AHRR	299600	2.52403	GGGACGAUAUUUUAUGCAUtt	UGCAUA	86.3743	100	0.469858	-1.90429	-1.90429	-0.0541312	-6.4867	-0.271159	aryl-hydrocarbon receptor repressor [Source:HGNC Symbol;Acc:346]
AHSA1	275070	5.89534	GACAGGUACUUCUAAGUCAtt	GACUUA	103.928	103.928	0.742556	3.42256	3.42256	0.19405	-1.21476	-0.0469631	AHA1, activator of heat shock 90kDa protein ATPase homolog 1 (yeast) [Source:HGNC Symbol;Acc:1189]
AHSA1	285054	5.89534	CGGAUAAGCUGAAAACACUtt	GUGUUU	43.6382	92.716	-0.0357691	22.0488	22.0488	1.06186	24.265	1.03659	AHA1, activator of heat shock 90kDa protein ATPase homolog 1 (yeast) [Source:HGNC Symbol;Acc:1189]
AHSA1	295038	5.89534	CCAUGCUCCUGCAACAUUAtt	AAUGUU	94.4486	100	0.469858	-12.8799	-12.8799	-0.565491	-18.5749	-0.785221	AHA1, activator of heat shock 90kDa protein ATPase homolog 1 (yeast) [Source:HGNC Symbol;Acc:1189]
AHSA2	298053	4.70552	ACAAAUAAGAAGAUCAUCAtt	GAUGAU	101.155	101.155	0.550051	-41.9235	-26.205	-1.18632	-20.1881	-0.853827	AHA1, activator of heat shock 90kDa protein ATPase homolog 2 (yeast) [Source:HGNC Symbol;Acc:20437]
AHSA2	278085	4.70552	GCAUCUUCACUGUAAAGGAtt	CCUUUA	81.0414	100	0.469858	-20.621	-11.0899	-0.482094	-15.6267	-0.659846	AHA1, activator of heat shock 90kDa protein ATPase homolog 2 (yeast) [Source:HGNC Symbol;Acc:20437]
AHSA2	288069	4.70552	CAAUUGAAGGAGUUCCUAUtt	UAGGAA	61.6229	74.0007	-1.33492	-43.4336	-30.9385	-1.40685	-7.43296	-0.311399	AHA1, activator of heat shock 90kDa protein ATPase homolog 2 (yeast) [Source:HGNC Symbol;Acc:20437]
AHSG	315723	-2.90359	GAACAACGGCUCCAAUUUUtt	AAAUUG	97.2071	100	0.469858	-3.4179	-0.119574	0.0290199	-7.63602	-0.320035	alpha-2-HS-glycoprotein [Source:HGNC Symbol;Acc:349]
AHSG	303435	-2.90359	CCUUGAACCAGAUUGAUGAtt	CAUCAA	73.2853	86.9302	-0.437404	35.3731	11.4902	0.56993	27.4489	1.17199	alpha-2-HS-glycoprotein [Source:HGNC Symbol;Acc:349]
AHSG	328011	-2.90359	GAACUGCGAUGAUCCAGAAtt	UCUGGA	43.1701	66.1748	-1.87817	21.2844	16.4438	0.800722	9.06235	0.390083	alpha-2-HS-glycoprotein [Source:HGNC Symbol;Acc:349]
AICDA	276983	-2.82606	AGGGCUGCAUGAAAAUUCAtt	GAAUUU	92.1071	100	0.469858	-38.7904	-19.2742	-0.86341	-15.0151	-0.633839	activation-induced cytidine deaminase [Source:HGNC Symbol;Acc:13203]
AICDA	296951	-2.82606	CCAUGAAAGAACUUUCAAAtt	UUGAAA	109.596	109.596	1.13598	-14.6218	-4.88578	-0.193041	-25.0272	-1.05961	activation-induced cytidine deaminase [Source:HGNC Symbol;Acc:13203]
AICDA	286967	-2.82606	UGACAGUGCUACAUCCUUUtt	AAGGAU	75.6567	97.4223	0.290926	-24.0617	-14.9716	-0.662947	-5.08006	-0.21134	activation-induced cytidine deaminase [Source:HGNC Symbol;Acc:13203]
AIDA	319783	4.19272	GAACUAUACAAGAAACCCAtt	GGGUUU	69.8708	90.6688	-0.177884	22.5676	19.6488	0.950042	20.3023	0.868076	axin interactor, dorsalization associated [Source:HGNC Symbol;Acc:25761]
AIDA	332071	4.19272	GCCUGUCCCAUUAAGAAGAtt	CUUCUU	60.6472	82.4429	-0.748892	4.12622	4.12622	0.226835	3.88748	0.170015	axin interactor, dorsalization associated [Source:HGNC Symbol;Acc:25761]
AIDA	307495	4.19272	GCACCAAGUGUUUUGCUUUtt	AAGCAA	94.79	100	0.469858	-10.7741	-8.53023	-0.362839	-4.51483	-0.187303	axin interactor, dorsalization associated [Source:HGNC Symbol;Acc:25761]
AIF1	300367	-3.01789	AGACUCACCUAGAGCUAAAtt	UUAGCU	98.021	100	0.469858	-43.9973	-13.5423	-0.596357	-30.5154	-1.29301	allograft inflammatory factor 1 [Source:HGNC Symbol;Acc:352]
AIF1	298831	-3.01789	UGAGUUGCCCUGAUUUGAAtt	UCAAAU	64.6888	100	0.469858	4.25209	0	0.0345909	11.5505	0.495895	allograft inflammatory factor 1 [Source:HGNC Symbol;Acc:352]
AIF1	301903	-3.01789	GCCCUGAUUUGAAGGGAAAtt	UUCCCU	105.676	105.676	0.863863	-12.9684	-7.52219	-0.315873	-7.59621	-0.318342	allograft inflammatory factor 1 [Source:HGNC Symbol;Acc:352]
AIF1L	320571	1.22507	GAGACUUUGUGAACAUGAUtt	UCAUGU	46.4806	69.2001	-1.66816	84.7396	51.1081	2.41576	41.5408	1.77126	allograft inflammatory factor 1-like [Source:HGNC Symbol;Acc:28904]
AIF1L	332859	1.22507	AGUUAGUCAUGAUGUUUGAtt	CAAACA	83.7838	100	0.469858	-1.62885	0	0.0345909	8.24159	0.355179	allograft inflammatory factor 1-like [Source:HGNC Symbol;Acc:28904]
AIF1L	308283	1.22507	GGAGUUUGACCUGAACAAUtt	UUGUUC	64.2219	100	0.469858	0.881409	0	0.0345909	-4.07875	-0.168758	allograft inflammatory factor 1-like [Source:HGNC Symbol;Acc:28904]
AIFM1	272396	4.89816	GCAAGUUACUUAUCAAGCUtt	GCUUGA	94.0648	100	0.469858	36.3612	32.2359	1.53648	29.2988	1.25066	apoptosis-inducing factor, mitochondrion-associated, 1 [Source:HGNC Symbol;Acc:8768]
AIFM1	282380	4.89816	GGAACAUCUUUAACCGAAUtt	UUCGGU	118.328	118.328	1.7421	4.71033	4.71033	0.254049	7.25399	0.31318	apoptosis-inducing factor, mitochondrion-associated, 1 [Source:HGNC Symbol;Acc:8768]
AIFM1	292364	4.89816	GCAUGCUUCUACGAUAUAAtt	UAUAUC	94.4387	100	0.469858	2.02334	0	0.0345909	-1.93096	-0.0774207	apoptosis-inducing factor, mitochondrion-associated, 1 [Source:HGNC Symbol;Acc:8768]
AIFM2	287683	3.2464	GCCUCUCAAUGAGUAUCGAtt	CGAUAC	84.3089	96.922	0.256196	8.74866	0	0.0345909	8.36416	0.360391	apoptosis-inducing factor, mitochondrion-associated, 2 [Source:HGNC Symbol;Acc:21411]
AIFM2	277699	3.2464	CAGAAUAUCCUGAGAAAGAtt	CUUUCU	43.9898	100	0.469858	38.0554	0	0.0345909	13.6905	0.586899	apoptosis-inducing factor, mitochondrion-associated, 2 [Source:HGNC Symbol;Acc:21411]
AIFM2	297667	3.2464	AGAUCAACAGCUCCGCCUAtt	AGGCGG	93.3333	100	0.469858	3.03753	1.41495	0.100515	1.00074	0.0472532	apoptosis-inducing factor, mitochondrion-associated, 2 [Source:HGNC Symbol;Acc:21411]
AIFM3	278159	-2.93677	GGGUGAAGUUCUACAUGCAtt	GCAUGU	107.884	107.884	1.01715	23.1826	14.2264	0.697411	11.1673	0.479597	apoptosis-inducing factor, mitochondrion-associated, 3 [Source:HGNC Symbol;Acc:26398]
AIFM3	298127	-2.93677	CAACCGCAAAGUGAACAUUtt	AUGUUC	47.7978	86.797	-0.446645	37.0619	25.9545	1.24383	27.6582	1.18089	apoptosis-inducing factor, mitochondrion-associated, 3 [Source:HGNC Symbol;Acc:26398]
AIFM3	288143	-2.93677	CAGUGGACGUGAGAACUAAtt	UAGUUC	60.5833	89.0737	-0.288609	39.3976	30.7845	1.46886	33.6872	1.43728	apoptosis-inducing factor, mitochondrion-associated, 3 [Source:HGNC Symbol;Acc:26398]
AIG1	330837	1.83178	GCAUGUGGGUGUACCCUUUtt	AAGGGU	82.7937	100	0.469858	-53.4198	-38.7241	-1.7696	-24.0645	-1.01867	androgen-induced 1 [Source:HGNC Symbol;Acc:21607]
AIG1	318549	1.83178	GAGAGAUGAUAUACCCGAAtt	UCGGGU	65.5029	98.5476	0.369037	28.0992	12.2957	0.607454	20.699	0.884946	androgen-induced 1 [Source:HGNC Symbol;Acc:21607]
AIG1	306261	1.83178	CCCUUUAUAUUAAUCGAGAtt	CUCGAU	85.4872	99.1644	0.411851	-2.07003	0	0.0345909	-3.14612	-0.129097	androgen-induced 1 [Source:HGNC Symbol;Acc:21607]
AIM1	315725	NA	GCAUAUGGGUUACUUAUGAtt	CAUAAG	88.2153	100	0.469858	10.8211	10.8211	0.538753	8.85921	0.381444	absent in melanoma 1 [Source:HGNC Symbol;Acc:356]
AIM1	328013	NA	CGAUCCCUGGGAUUCAACAtt	GUUGAA	48.5066	86.464	-0.46976	3.63663	0	0.0345909	-15.8893	-0.671015	absent in melanoma 1 [Source:HGNC Symbol;Acc:356]
AIM1	303437	NA	GAAGAUCUGGAUUCACGAAtt	UCGUGA	88.005	99.042	0.403359	-13.3374	-2.91895	-0.101405	-3.67215	-0.151467	absent in melanoma 1 [Source:HGNC Symbol;Acc:356]
AIM1L	331185	NA	CAAGGAAUAAGUUUGUUCAtt	GAACAA	99.2169	100	0.469858	-22.062	-12.7208	-0.558082	-9.01459	-0.37866	absent in melanoma 1-like [Source:HGNC Symbol;Acc:17295]
AIM1L	306609	NA	GCUCCAUCCACUACAAGAAtt	UCUUGU	83.6331	100	0.469858	-1.89516	-1.89516	-0.0537058	-9.96943	-0.419266	absent in melanoma 1-like [Source:HGNC Symbol;Acc:17295]
AIM1L	318897	NA	GGACCCAUCUUUUCCAAGAtt	CUUGGA	68.4783	98.344	0.354907	13.0964	13.0964	0.644763	13.746	0.58926	absent in melanoma 1-like [Source:HGNC Symbol;Acc:17295]
AIM2	301097	-2.99957	GGAGAUAAGGUUCGACUUAtt	AAGUCG	87.6312	100	0.469858	9.27198	9.27198	0.466579	14.3897	0.616636	absent in melanoma 2 [Source:HGNC Symbol;Acc:357]
AIM2	299561	-2.99957	GCAACGUGCUGCACCAAAAtt	UUUGGU	36.1858	59.8859	-2.31472	85.5602	31.3635	1.49584	43.1844	1.84116	absent in melanoma 2 [Source:HGNC Symbol;Acc:357]
AIM2	302633	-2.99957	GCCUGGAUAACAUCACUGAtt	CAGUGA	96.7235	100	0.469858	58.7922	44.3304	2.09998	35.8889	1.53091	absent in melanoma 2 [Source:HGNC Symbol;Acc:357]
AIP	300957	5.51356	GUGUUGCACAGAUGCGUGAtt	CACGCA	78.3358	94.9431	0.118826	-2.81766	0	0.0345909	-0.218784	-0.00460832	aryl hydrocarbon receptor interacting protein [Source:HGNC Symbol;Acc:358]
AIP	302493	5.51356	CCAUGACAGACGAAGAGAAtt	UCUCUU	72.2867	94.6111	0.0957799	36.415	14.0031	0.687003	15.1154	0.647497	aryl hydrocarbon receptor interacting protein [Source:HGNC Symbol;Acc:358]
AIP	299421	5.51356	UCAAGCAUGUGGUCCUGUAtt	ACAGGA	67.1324	96.2164	0.207213	39.29	23.0081	1.10655	22.2866	0.952459	aryl hydrocarbon receptor interacting protein [Source:HGNC Symbol;Acc:358]
AIPL1	299589	-2.99174	AGGGAGACCUGGAACCUGAtt	CAGGUU	94.4091	100	0.469858	7.54795	0	0.0345909	-29.968	-1.26973	aryl hydrocarbon receptor interacting protein-like 1 [Source:HGNC Symbol;Acc:359]
AIPL1	302661	-2.99174	CAGGCAUCGUGAAGGCCUAtt	AGGCCU	69.0897	92.0467	-0.0822341	-4.10037	0	0.0345909	-8.95291	-0.376037	aryl hydrocarbon receptor interacting protein-like 1 [Source:HGNC Symbol;Acc:359]
AIPL1	301125	-2.99174	UCAAUACUCUGAUCCUCAAtt	UGAGGA	106.915	106.915	0.949891	17.5505	17.5505	0.852284	16.4645	0.704868	aryl hydrocarbon receptor interacting protein-like 1 [Source:HGNC Symbol;Acc:359]
AIRE	301941	-2.97877	CGACUCUUGUCUACAAGCAtt	GCUUGU	20.7774	57.459	-2.48319	1.97661	0	0.0345909	-0.00784418	0.00436214	autoimmune regulator [Source:HGNC Symbol;Acc:360]
AIRE	300405	-2.97877	UCAUGUGCCUGGAAAUUAAtt	UAAUUU	67.8308	91.8859	-0.093391	-31.6743	-21.6089	-0.972185	-20.3447	-0.860484	autoimmune regulator [Source:HGNC Symbol;Acc:360]
AIRE	298869	-2.97877	UGUCAGUGCUCGGCUGUAAtt	UACAGC	73.7182	84.2789	-0.621444	-36.4817	-17.5955	-0.785195	-25.8863	-1.09615	autoimmune regulator [Source:HGNC Symbol;Acc:360]
AJAP1	276656	-3.07409	CACAUUUAAUGGAAACCGAtt	CGGUUU	53.7118	81.2476	-0.83187	45.1701	17.6407	0.856485	29.013	1.23851	adherens junctions associated protein 1 [Source:HGNC Symbol;Acc:30801]
AJAP1	286640	-3.07409	CAUCACAACUCUUGUCUUAtt	AAGACA	89.2435	100	0.469858	-3.59125	-3.57549	-0.131994	-8.4009	-0.352562	adherens junctions associated protein 1 [Source:HGNC Symbol;Acc:30801]
AJAP1	296624	-3.07409	ACAUAUUCACGGCCUAUAAtt	UAUAGG	89.9271	100	0.469858	0.505583	0	0.0345909	4.79667	0.20868	adherens junctions associated protein 1 [Source:HGNC Symbol;Acc:30801]
AK1	269061	4.90363	GAAUGAAAUCCGAACAGUUtt	ACUGUU	67.9164	100	0.469858	-11.8576	-2.56628	-0.0849738	2.92005	0.128874	adenylate kinase 1 [Source:HGNC Symbol;Acc:361]
AK1	289029	4.90363	GGUGCUCACGUGUCCUUAAtt	UAAGGA	74.7235	100	0.469858	6.4352	6.4352	0.334411	10.4375	0.44856	adenylate kinase 1 [Source:HGNC Symbol;Acc:361]
AK1	279045	4.90363	CAUUUCCAUUGGUUAUUUAtt	AAAUAA	91.3497	95.9863	0.191243	21.9955	21.9955	1.05938	23.2317	0.99265	adenylate kinase 1 [Source:HGNC Symbol;Acc:361]
AK2	289167	5.90142	GUCGAUCAGAUGAUAAUGAtt	CAUUAU	53.927	86.3718	-0.476163	30.0641	4.11242	0.226192	25.0189	1.06865	adenylate kinase 2 [Source:HGNC Symbol;Acc:362]
AK2	269199	5.90142	GCUUGAUUCUGUGAUUGAAtt	UCAAUC	111.516	111.516	1.26924	-16.1215	-16.1215	-0.716521	-34.9106	-1.47992	adenylate kinase 2 [Source:HGNC Symbol;Acc:362]
AK2	279183	5.90142	GACUCUCUGCUGAUCCGAAtt	UCGGAU	92.9903	100	0.469858	9.98034	9.98034	0.499582	8.88261	0.382439	adenylate kinase 2 [Source:HGNC Symbol;Acc:362]
AK3	269621	5.35883	GGCUUAUGAAGACCAAACAtt	GUUUGG	97.9551	100	0.469858	5.46681	0	0.0345909	-13.345	-0.562817	adenylate kinase 3 [Source:HGNC Symbol;Acc:17376]
AK3	279605	5.35883	GCGUGAGGAUGAUAAACCAtt	GGUUUA	58.5132	74.9191	-1.27117	19.8814	4.97264	0.26627	12.1322	0.520632	adenylate kinase 3 [Source:HGNC Symbol;Acc:17376]
AK3	289589	5.35883	GGCCCUAUGUAUAUGCUUUtt	AAGCAU	69.0617	80.0159	-0.91737	28.8744	28.8744	1.37987	26.4235	1.12839	adenylate kinase 3 [Source:HGNC Symbol;Acc:17376]
AK3L1	269201	NA	GUUGUAAGAUCAUAUCUUAtt	AAGAUA	137.761	137.761	3.0911	-35.1076	-35.1076	-1.6011	-40.2311	-1.70618	NA
AK3L1	279185	NA	GAACUGAUAGGAAAACAAAtt	UUGUUU	75.8389	100	0.469858	16.0762	6.99456	0.360472	5.88405	0.254922	NA
AK3L1	289169	NA	CAUCUUUUCUAGUUGAAAUtt	UUUCAA	123.451	123.451	2.09777	17.2829	13.7041	0.673075	7.12528	0.307707	NA
AK3L2	311839	NA	GUCAUUGAAUUAUACAAGAtt	CUUGUA	85.5676	97.9612	0.328333	-2.77684	0	0.0345909	-8.41909	-0.353336	NA
AK3L2	313175	NA	UCAAAAGGGUGGUCACCUAtt	AGGUGA	64.5404	95.3666	0.148222	-12.336	-6.19083	-0.253844	-14.2934	-0.603147	NA
AK3L2	324127	NA	GGAACGGAGACGAACAAAAtt	UUUGUU	40.1569	83.3883	-0.683268	-0.909735	-0.909735	-0.00779431	-11.8202	-0.49797	NA
AK3L2	325463	NA	UUAUUGCUCUUAUCCCUCUtt	GAGGGA	78.9039	98.2309	0.347052	-1.63208	0	0.0345909	9.83968	0.423139	NA
AK3L2	336415	NA	GGAGGAUGAUAAACCCGAAtt	UCGGGU	65.8196	98.8642	0.391018	-162.664	-162.664	-7.54402	-167.116	-7.10209	NA
AK3L2	337751	NA	GGUGAACCAUUAGUCCAGCtt	CUGGAC	79.0898	100	0.469858	-3.60726	0	0.0345909	10.2328	0.439859	NA
AK5	269527	-3.07805	GGAGACUAAUGAACUUCAAtt	UGAAGU	78.6035	100	0.469858	-59.0004	-38.8446	-1.77521	-42.0238	-1.78242	adenylate kinase 5 [Source:HGNC Symbol;Acc:365]
AK5	279511	-3.07805	GGCUUGUGCUAAUCAGAGAtt	CUCUGA	92.6459	100	0.469858	-24.4917	-6.52237	-0.269291	-4.25813	-0.176386	adenylate kinase 5 [Source:HGNC Symbol;Acc:365]
AK5	289495	-3.07805	CGAUAUGGAUUCCAAUACAtt	GUAUUG	93.7265	100	0.469858	-1.54799	0	0.0345909	-14.1557	-0.597292	adenylate kinase 5 [Source:HGNC Symbol;Acc:365]
AK7	269328	-2.03795	GGACAUCAAUAUCGACGAUtt	UCGUCG	90.1746	100	0.469858	-26.5165	-16.1824	-0.719357	-17.4766	-0.738518	adenylate kinase 7 [Source:HGNC Symbol;Acc:20091]
AK7	289296	-2.03795	GGAUGCUUCGGAUGAGUUUtt	AACUCA	84.3968	99.0415	0.403322	-5.02963	0	0.0345909	7.73973	0.333837	adenylate kinase 7 [Source:HGNC Symbol;Acc:20091]
AK7	279312	-2.03795	GAAUAGACUUGCUAUCAAAtt	UUGAUA	108.873	108.873	1.08578	1.26978	1.26978	0.093751	18.2597	0.78121	adenylate kinase 7 [Source:HGNC Symbol;Acc:20091]
AKAP1	292267	4.44942	AGAUCUACAUUUCAACCCUtt	GGGUUG	87.3405	100	0.469858	13.9367	13.2953	0.654028	17.01	0.728066	A kinase (PRKA) anchor protein 1 [Source:HGNC Symbol;Acc:367]
AKAP1	272299	4.44942	UCAACAUCAUGUAGACAAAtt	UUGUCU	60.01	79.6586	-0.942171	34.2674	30.6458	1.4624	19.247	0.823198	A kinase (PRKA) anchor protein 1 [Source:HGNC Symbol;Acc:367]
AKAP1	282283	4.44942	GGUGUACUAUUCUCCAGCAtt	GCUGGA	77.1815	100	0.469858	-4.52708	0	0.0345909	11.9085	0.51112	A kinase (PRKA) anchor protein 1 [Source:HGNC Symbol;Acc:367]
AKAP10	275645	3.32786	GAUCCCAACUGUUUCGUUUtt	AACGAA	83.2289	91.2145	-0.140002	2.77225	2.77225	0.163752	8.82885	0.380153	A kinase (PRKA) anchor protein 10 [Source:HGNC Symbol;Acc:368]
AKAP10	295613	3.32786	CACAGUUGUUUAUGACUCAtt	GAGUCA	93.9964	100	0.469858	13.8044	4.96048	0.265703	17.7404	0.759126	A kinase (PRKA) anchor protein 10 [Source:HGNC Symbol;Acc:368]
AKAP10	285629	3.32786	GAAUCUUUAUAUCAACGGAtt	CCGUUG	79.9041	100	0.469858	-2.07846	0	0.0345909	23.621	1.0092	A kinase (PRKA) anchor protein 10 [Source:HGNC Symbol;Acc:368]
AKAP11	275643	2.02982	CCACCAUACUAAUACCCUAtt	AGGGUA	80.059	100	0.469858	-23.5391	0	0.0345909	7.76118	0.334749	A kinase (PRKA) anchor protein 11 [Source:HGNC Symbol;Acc:369]
AKAP11	295611	2.02982	GCAUAACUUGAAUAGUACAtt	GUACUA	109.982	109.982	1.16279	-2.40048	0	0.0345909	5.55366	0.240871	A kinase (PRKA) anchor protein 11 [Source:HGNC Symbol;Acc:369]
AKAP11	285627	2.02982	CAGCGUGCAUUUUCACUAAtt	UAGUGA	90.9382	100	0.469858	-15.0343	-1.86343	-0.0522278	6.69607	0.289454	A kinase (PRKA) anchor protein 11 [Source:HGNC Symbol;Acc:369]
AKAP12	279489	4.3521	CCAUGACUGUUGAGGUAGAtt	CUACCU	88.4892	98.0081	0.331591	-38.7629	-24.9314	-1.12698	-23.6399	-1.00062	A kinase (PRKA) anchor protein 12 [Source:HGNC Symbol;Acc:370]
AKAP12	269505	4.3521	CCAGGCUAAUGAUAUUGGAtt	CCAAUA	94.2643	100	0.469858	-32.9055	-16.9656	-0.755851	-23.8942	-1.01143	A kinase (PRKA) anchor protein 12 [Source:HGNC Symbol;Acc:370]
AKAP12	289473	4.3521	CGAAACAGCUGUUACCGUAtt	ACGGUA	71.3673	86.1183	-0.49376	-11.7557	0	0.0345909	-1.28658	-0.0500175	A kinase (PRKA) anchor protein 12 [Source:HGNC Symbol;Acc:370]
AKAP13	285625	2.09082	GGAUAAUAGACAGCAAGUUtt	ACUUGC	73.3475	97.1255	0.270321	-7.20224	0	0.0345909	14.4413	0.618828	A kinase (PRKA) anchor protein 13 [Source:HGNC Symbol;Acc:371]
AKAP13	275641	2.09082	GCAUAUUGCUUGUAACUCAtt	GAGUUA	70.7704	87.5036	-0.397596	13.1833	4.99993	0.267541	7.44507	0.321306	A kinase (PRKA) anchor protein 13 [Source:HGNC Symbol;Acc:371]
AKAP13	295609	2.09082	GGAAGAAGCUUGUACGUGAtt	CACGUA	80.9947	92.2566	-0.0676608	-10.8242	-1.62173	-0.0409666	-8.41033	-0.352963	A kinase (PRKA) anchor protein 13 [Source:HGNC Symbol;Acc:371]
AKAP14	289388	-3.09367	CUGUUAAGAUUGUGGAAGAtt	CUUCCA	94.7989	98.8735	0.391659	-16.0193	-7.9357	-0.335139	-7.5644	-0.316989	A kinase (PRKA) anchor protein 14 [Source:HGNC Symbol;Acc:24061]
AKAP14	269420	-3.09367	GGAUGAAUUGACUCAAGUAtt	ACUUGA	95.8603	100	0.469858	-0.387141	-0.387141	0.0165537	-16.022	-0.676659	A kinase (PRKA) anchor protein 14 [Source:HGNC Symbol;Acc:24061]
AKAP14	279404	-3.09367	ACAUCAAGUGGAUGACUCAtt	GAGUCA	102.398	102.398	0.636325	-0.950426	-0.950426	-0.00969013	0.94552	0.044905	A kinase (PRKA) anchor protein 14 [Source:HGNC Symbol;Acc:24061]
AKAP3	294992	-2.99207	GGAUCAUGACCUAUGCUAAtt	UAGCAU	102.326	102.326	0.631292	15.5163	3.60021	0.202327	-3.21453	-0.132006	A kinase (PRKA) anchor protein 3 [Source:HGNC Symbol;Acc:373]
AKAP3	285008	-2.99207	GGUGAUCCUAAAAACCGAAtt	UCGGUU	87.5356	100	0.469858	17.0465	16.313	0.794625	13.4362	0.576085	A kinase (PRKA) anchor protein 3 [Source:HGNC Symbol;Acc:373]
AKAP3	275024	-2.99207	GAAGUGUUUGAAUCUCGUAtt	ACGAGA	74.0568	79.1824	-0.975226	32.0142	32.0142	1.52615	33.2166	1.41727	A kinase (PRKA) anchor protein 3 [Source:HGNC Symbol;Acc:373]
AKAP4	282370	-3.02952	GGUAGAUCUCUACAACCCAtt	GGGUUG	111.571	111.571	1.27307	-12.4676	-12.4676	-0.546284	-8.37657	-0.351527	A kinase (PRKA) anchor protein 4 [Source:HGNC Symbol;Acc:374]
AKAP4	272386	-3.02952	CCGAUCAAGUGAACAUAGAtt	CUAUGU	72.818	82.9358	-0.714676	13.1828	8.31318	0.421908	19.0864	0.816365	A kinase (PRKA) anchor protein 4 [Source:HGNC Symbol;Acc:374]
AKAP4	292354	-3.02952	CUUUCUAUAUAGCGAAUUAtt	AAUUCG	105.976	105.976	0.884679	-7.10661	-7.10661	-0.296511	-10.0468	-0.422555	A kinase (PRKA) anchor protein 4 [Source:HGNC Symbol;Acc:374]
AKAP5	274889	-0.520252	CAGUAGAACUUGGAUUAGAtt	CUAAUC	80.0828	88.9736	-0.295554	5.60956	5.60956	0.295944	10.2197	0.4393	A kinase (PRKA) anchor protein 5 [Source:HGNC Symbol;Acc:375]
AKAP5	294857	-0.520252	CGGGAACUCUAAUCCUUGAtt	CAAGGA	110.162	110.162	1.1753	-3.6286	0	0.0345909	7.60084	0.32793	A kinase (PRKA) anchor protein 5 [Source:HGNC Symbol;Acc:375]
AKAP5	284873	-0.520252	GGAUGAGAAGAGAUCAGCAtt	GCUGAU	87.3671	100	0.469858	-11.8206	0	0.0345909	3.6239	0.158806	A kinase (PRKA) anchor protein 5 [Source:HGNC Symbol;Acc:375]
AKAP6	294811	-2.89313	CGGUAGCUGCUGACUCUAUtt	UAGAGU	55.9879	90.3817	-0.197809	32.2422	29.9421	1.42961	22.8081	0.974635	A kinase (PRKA) anchor protein 6 [Source:HGNC Symbol;Acc:376]
AKAP6	274843	-2.89313	CUCUCUCAGUAGACGACAAtt	UGUCGU	75.6108	96.3828	0.218767	23.901	9.1118	0.459116	19.2402	0.822908	A kinase (PRKA) anchor protein 6 [Source:HGNC Symbol;Acc:376]
AKAP6	284827	-2.89313	GCUUAACGACUGCUAUAAAtt	UUAUAG	112.477	112.477	1.33599	1.09832	0	0.0345909	-5.87538	-0.245162	A kinase (PRKA) anchor protein 6 [Source:HGNC Symbol;Acc:376]
AKAP7	279481	-0.15494	AACUAGUAAGGCUCAGUAAtt	UACUGA	94.5643	100	0.469858	-7.8612	0	0.0345909	0.290389	0.0170449	A kinase (PRKA) anchor protein 7 [Source:HGNC Symbol;Acc:377]
AKAP7	289465	-0.15494	CCGAAGCAGCUGAUCAGAAtt	UCUGAU	82.5737	100	0.469858	-7.71948	-1.81037	-0.0497555	1.10029	0.0514868	A kinase (PRKA) anchor protein 7 [Source:HGNC Symbol;Acc:377]
AKAP7	269497	-0.15494	CGAAGCAGCUGAUCAGAAUtt	UUCUGA	62.7431	85.2783	-0.552069	2.57396	2.57396	0.154514	12.3079	0.528102	A kinase (PRKA) anchor protein 7 [Source:HGNC Symbol;Acc:377]
AKAP8	279585	3.66127	CCGUAGCUUUGAUGACGAAtt	UCGUCA	71.8625	99.0673	0.405114	-13.5482	-5.41014	-0.217472	-14.6996	-0.62042	A kinase (PRKA) anchor protein 8 [Source:HGNC Symbol;Acc:378]
AKAP8	289569	3.66127	GCAGUACAGUGAAUGCCGAtt	CGGCAU	49.2225	61.124	-2.22878	-1.45256	-0.864129	-0.00566948	1.76205	0.0796291	A kinase (PRKA) anchor protein 8 [Source:HGNC Symbol;Acc:378]
AKAP8	269601	3.66127	CGGAAGCAGUUCCAACUUUtt	AAGUUG	51.3716	78.2885	-1.03728	9.28316	9.28316	0.4671	-8.12563	-0.340856	A kinase (PRKA) anchor protein 8 [Source:HGNC Symbol;Acc:378]
AKAP8L	269561	3.85473	GGAACACUUUAAGUACGUAtt	ACGUAC	113.017	113.017	1.37348	-53.6938	-42.1173	-1.92768	-59.3825	-2.52061	A kinase (PRKA) anchor protein 8-like [Source:HGNC Symbol;Acc:29857]
AKAP8L	289529	3.85473	CAGUCGACAUACUCGGAUAtt	AUCCGA	106.434	106.434	0.916506	-18.8797	-14.9262	-0.660829	-15.0739	-0.636339	A kinase (PRKA) anchor protein 8-like [Source:HGNC Symbol;Acc:29857]
AKAP8L	279545	3.85473	CCAUGGAUCACAACCGGAAtt	UCCGGU	105.276	105.276	0.836084	-10.3018	0	0.0345909	-1.70509	-0.0678154	A kinase (PRKA) anchor protein 8-like [Source:HGNC Symbol;Acc:29857]
AKAP9	294973	2.49822	GCAUGGAUGCUUCUAGACAtt	GUCUAG	116.729	116.729	1.63114	18.9031	18.7334	0.907391	22.0938	0.94426	A kinase (PRKA) anchor protein 9 [Source:HGNC Symbol;Acc:379]
AKAP9	284989	2.49822	GCAAUUACAGGCUAGUGAAtt	UCACUA	72.2985	75.3037	-1.24447	17.281	16.3073	0.794358	14.7844	0.633421	A kinase (PRKA) anchor protein 9 [Source:HGNC Symbol;Acc:379]
AKAP9	275005	2.49822	GCUUCUAUUUAGUCACGAAtt	UCGUGA	67.6779	78.715	-1.00767	19.3668	19.3668	0.936906	22.7832	0.973578	A kinase (PRKA) anchor protein 9 [Source:HGNC Symbol;Acc:379]
AKNA	307732	-0.909119	CGGUUCCCAUCAUGCCUUAtt	AAGGCA	46.1153	95.7371	0.173941	-6.96095	-6.96095	-0.289725	-23.2267	-0.983048	AT-hook transcription factor [Source:HGNC Symbol;Acc:24108]
AKNA	332308	-0.909119	CCCUACCACUGUUCUCUGAtt	CAGAGA	79.8674	96.6305	0.23596	-41.8016	-24.9925	-1.12983	-18.1687	-0.767951	AT-hook transcription factor [Source:HGNC Symbol;Acc:24108]
AKNA	320020	-0.909119	GGAUAGAAGUAGUUCACAAtt	UGUGAA	61.3861	100	0.469858	-15.7421	0	0.0345909	-1.81791	-0.0726128	AT-hook transcription factor [Source:HGNC Symbol;Acc:24108]
AKR1A1	275345	4.55576	GCCUGGAGGUAACUGCUUAtt	AAGCAG	104.006	104.006	0.747956	-14.6195	-14.6195	-0.64654	-15.7234	-0.66396	aldo-keto reductase family 1, member A1 (aldehyde reductase) [Source:HGNC Symbol;Acc:380]
AKR1A1	295313	4.55576	GCUGUUAAGUAUGCCCUUAtt	AAGGGC	61.5154	100	0.469858	-15.3389	-15.3389	-0.68006	-7.30284	-0.305866	aldo-keto reductase family 1, member A1 (aldehyde reductase) [Source:HGNC Symbol;Acc:380]
AKR1A1	285329	4.55576	GCUAAAUGCCCUGAACAAAtt	UUGUUC	53.3817	91.3568	-0.130124	-15.0514	-15.0514	-0.666663	-18.0396	-0.76246	aldo-keto reductase family 1, member A1 (aldehyde reductase) [Source:HGNC Symbol;Acc:380]
AKR1B1	292713	6.45705	CAGGAGAAGUUAAUCCAGUtt	CUGGAU	69.6552	100	0.469858	5.05593	0	0.0345909	-2.84265	-0.116191	aldo-keto reductase family 1, member B1 (aldose reductase) [Source:HGNC Symbol;Acc:381]
AKR1B1	272745	6.45705	AGUAUAAGCCUGCAGUUAAtt	UAACUG	96.8195	100	0.469858	-12.5515	0	0.0345909	-17.4849	-0.738869	aldo-keto reductase family 1, member B1 (aldose reductase) [Source:HGNC Symbol;Acc:381]
AKR1B1	282729	6.45705	GUCUUUGACUUUGAACUGAtt	CAGUUC	97.7305	100	0.469858	-8.7292	0	0.0345909	-0.228042	-0.00500201	aldo-keto reductase family 1, member B1 (aldose reductase) [Source:HGNC Symbol;Acc:381]
AKR1B10	276808	-0.372823	GGAGGGCCUGUAACGUGUUtt	ACACGU	45.4148	77.1721	-1.11477	21.1219	18.5278	0.897813	21.628	0.924451	aldo-keto reductase family 1, member B10 (aldose reductase) [Source:HGNC Symbol;Acc:382]
AKR1B10	296776	-0.372823	AGAGGAAUGUGAUUGUCAUtt	UGACAA	89.5958	100	0.469858	10.9848	4.66321	0.251853	12.4887	0.535792	aldo-keto reductase family 1, member B10 (aldose reductase) [Source:HGNC Symbol;Acc:382]
AKR1B10	286792	-0.372823	CUAUGUCUAUCAGAAUGAAtt	UCAUUC	61.5248	90.0215	-0.222815	64.505	22.7648	1.09522	33.3687	1.42374	aldo-keto reductase family 1, member B10 (aldose reductase) [Source:HGNC Symbol;Acc:382]
AKR1C2	293408	6.4081	UGCUUGGCGACUUCAGUAAtt	UACUGA	105.738	105.738	0.86815	-8.80614	-0.0504844	0.0322388	-5.85965	-0.244493	aldo-keto reductase family 1, member C2 [Source:HGNC Symbol;Acc:385]
AKR1C2	283424	6.4081	UGGCGACUUCAGUAAGCUAtt	AGCUUA	44.6961	89.6922	-0.24567	1.75961	1.75961	0.116573	2.95091	0.130187	aldo-keto reductase family 1, member C2 [Source:HGNC Symbol;Acc:385]
AKR1C2	273440	6.4081	CCAUCGGCCGGAAAAGAAAtt	UUCUUU	53.1915	71.3524	-1.51876	37.2886	24.1214	1.15843	13.6084	0.583407	aldo-keto reductase family 1, member C2 [Source:HGNC Symbol;Acc:385]
AKR1C3	284641	6.86612	GGAGGUCACAAAAUUAGCAtt	GCUAAU	52.9702	99.869	0.460762	13.4231	13.4231	0.659981	16.6168	0.711345	aldo-keto reductase family 1, member C3 [Source:HGNC Symbol;Acc:386]
AKR1C3	294625	6.86612	AGAAAUCUCCACUAUUUUAtt	AAAAUA	108.274	108.274	1.04418	6.72926	0	0.0345909	0.79436	0.0384768	aldo-keto reductase family 1, member C3 [Source:HGNC Symbol;Acc:386]
AKR1C3	274657	6.86612	GAAUGUCAUCCGUAUUUCAtt	GAAAUA	59.5445	77.6527	-1.08141	-9.13732	0	0.0345909	-2.93304	-0.120035	aldo-keto reductase family 1, member C3 [Source:HGNC Symbol;Acc:386]
AKR1C4	273165	-3.07226	GGACCAUCCUGAUUAUCCAtt	GGAUAA	53.0142	63.9913	-2.02974	44.823	44.823	2.12293	40.4878	1.72649	aldo-keto reductase family 1, member C4 [Source:HGNC Symbol;Acc:387]
AKR1C4	283149	-3.07226	CAGAAAUUAUCGAUAUGUUtt	ACAUAU	69.3683	100	0.469858	4.6033	0	0.0345909	-3.4251	-0.140961	aldo-keto reductase family 1, member C4 [Source:HGNC Symbol;Acc:387]
AKR1C4	293133	-3.07226	CAGUUGACAUCAGAGGAUAtt	AUCCUC	70.6967	83.2863	-0.69035	-25.1816	-25.1816	-1.13864	-21.0692	-0.891294	aldo-keto reductase family 1, member C4 [Source:HGNC Symbol;Acc:387]
AKR1CL1	298775	NA	CGGACUAUGUAGAUCUCUUtt	AGAGAU	90.6951	100	0.469858	-21.3828	-13.0491	-0.573377	-14.4117	-0.608177	aldo-keto reductase family 1, member C-like 1 [Source:HGNC Symbol;Acc:23469]
AKR1CL1	288791	NA	UAUUGAUUCAGCAUACUUAtt	AAGUAU	70.2256	82.6965	-0.73129	-33.4398	-16.372	-0.728194	-18.4916	-0.781681	aldo-keto reductase family 1, member C-like 1 [Source:HGNC Symbol;Acc:23469]
AKR1CL1	278807	NA	GCCCUAGAAAGGUCACUGAtt	CAGUGA	105.904	105.904	0.879726	8.42622	0	0.0345909	-2.17549	-0.0878196	aldo-keto reductase family 1, member C-like 1 [Source:HGNC Symbol;Acc:23469]
AKR1CL2	277376	NA	AGAAGAAUCUGAUCAGUUUtt	AACUGA	82.4661	93.9522	0.0500408	-10.2925	-5.62131	-0.22731	-8.53611	-0.358312	NA
AKR1CL2	287360	NA	CUUCGACUGUGCUUACUUUtt	AAGUAA	54.7577	72.547	-1.43583	-28.5251	-15.3228	-0.67931	-13.7879	-0.58165	NA
AKR1CL2	297344	NA	ACAUGGUUAUUCCCAGUGAtt	CACUGG	78.6179	100	0.469858	-15.4619	-7.17196	-0.299556	-6.3589	-0.265724	NA
AKR1D1	280904	-3.09746	GCUCAAAUUGUUUUGCGUUtt	ACGCAA	76.3636	97.8665	0.321761	-10.5332	-3.82747	-0.143734	-0.404653	-0.0125126	aldo-keto reductase family 1, member D1 [Source:HGNC Symbol;Acc:388]
AKR1D1	270920	-3.09746	GGUACCUACUCAGAACCUAtt	AGGUUC	39.0682	100	0.469858	55.5442	24.6973	1.18525	37.8959	1.61626	aldo-keto reductase family 1, member D1 [Source:HGNC Symbol;Acc:388]
AKR1D1	290888	-3.09746	GGAUGCACUUCUAAACUCAtt	GAGUUU	103.504	103.504	0.713069	-26.5682	-26.5682	-1.20324	-35.5866	-1.50866	aldo-keto reductase family 1, member D1 [Source:HGNC Symbol;Acc:388]
AKR7A2	292635	4.57215	CCUAUUCACUUUACACUGUtt	CAGUGU	117.029	117.029	1.65198	-2.07392	0	0.0345909	10.2627	0.441129	aldo-keto reductase family 7, member A2 (aflatoxin aldehyde reductase) [Source:HGNC Symbol;Acc:389]
AKR7A2	282651	4.57215	GGGAAUAGCUGGGCUGAGAtt	CUCAGC	95.0169	100	0.469858	-27.8762	-6.31479	-0.25962	-18.6216	-0.787209	aldo-keto reductase family 7, member A2 (aflatoxin aldehyde reductase) [Source:HGNC Symbol;Acc:389]
AKR7A2	272667	4.57215	GCCUUAAGCUGACUUAGAAtt	UCUAAG	100.249	100.249	0.487169	-3.79989	-3.79989	-0.142449	1.65584	0.0751124	aldo-keto reductase family 7, member A2 (aflatoxin aldehyde reductase) [Source:HGNC Symbol;Acc:389]
AKR7A3	285651	-1.25801	ACCACCAAAUGAAGAAUAAtt	UAUUCU	69.403	99.828	0.457916	22.3972	7.85046	0.400349	16.2816	0.697091	aldo-keto reductase family 7, member A3 (aflatoxin aldehyde reductase) [Source:HGNC Symbol;Acc:390]
AKR7A3	295635	-1.25801	AGAUGUACAGGAAUCGCUAtt	AGCGAU	91.5098	100	0.469858	-3.60038	0	0.0345909	7.29795	0.315049	aldo-keto reductase family 7, member A3 (aflatoxin aldehyde reductase) [Source:HGNC Symbol;Acc:390]
AKR7A3	275667	-1.25801	GUUACUCACAUUUUCUUUAtt	AAAGAA	104.607	104.607	0.789691	-2.18816	-2.18816	-0.0673569	-10.3078	-0.433654	aldo-keto reductase family 7, member A3 (aflatoxin aldehyde reductase) [Source:HGNC Symbol;Acc:390]
AKT1	289083	4.39266	CGGUAGCACUUGACCUUUUtt	AAAGGU	19.8009	71.0523	-1.53959	53.7753	23.4316	1.12629	45.8239	1.95341	v-akt murine thymoma viral oncogene homolog 1 [Source:HGNC Symbol;Acc:391]
AKT1	279099	4.39266	GAACAAUCCGAUUCACGUAtt	ACGUGA	111.037	111.037	1.23598	24.2993	24.2993	1.16671	28.7394	1.22687	v-akt murine thymoma viral oncogene homolog 1 [Source:HGNC Symbol;Acc:391]
AKT1	269115	4.39266	GCGUGACCAUGAACGAGUUtt	ACUCGU	60.0964	85.0667	-0.566756	-17.794	-14.7477	-0.652515	-14.9361	-0.630477	v-akt murine thymoma viral oncogene homolog 1 [Source:HGNC Symbol;Acc:391]
AKT1S1	308376	3.98879	CGACAGAUUCCUUCUAUUAtt	AAUAGA	77.2881	97.2342	0.277865	7.43991	7.43991	0.381222	12.7792	0.548147	AKT1 substrate 1 (proline-rich) [Source:HGNC Symbol;Acc:28426]
AKT1S1	332952	3.98879	GGGCAUUAGUGAUAAUGGAtt	CCAUUA	73.668	85.24	-0.554729	2.69511	2.69511	0.160158	12.4513	0.534203	AKT1 substrate 1 (proline-rich) [Source:HGNC Symbol;Acc:28426]
AKT1S1	320664	3.98879	GCUGAGUUCUAAGCUCUAAtt	UAGAGC	74.8855	96.702	0.240921	-26.2322	-13.7272	-0.60497	-7.59186	-0.318157	AKT1 substrate 1 (proline-rich) [Source:HGNC Symbol;Acc:28426]
AKT2	289171	3.57318	UGACUUCGACUAUCUCAAAtt	UUGAGA	78.2633	92.2048	-0.0712605	-3.14145	0	0.0345909	4.95319	0.215336	v-akt murine thymoma viral oncogene homolog 2 [Source:HGNC Symbol;Acc:392]
AKT2	269203	3.57318	CAACUUCUCCGUAGCAGAAtt	UCUGCU	95.1259	100	0.469858	9.97342	0	0.0345909	-7.93861	-0.332903	v-akt murine thymoma viral oncogene homolog 2 [Source:HGNC Symbol;Acc:392]
AKT2	279187	3.57318	GCAAGGCACGGGCUAAAGUtt	CUUUAG	81.6555	94.167	0.0649532	-42.1238	-42.1238	-1.92799	-41.6029	-1.76452	v-akt murine thymoma viral oncogene homolog 2 [Source:HGNC Symbol;Acc:392]
AKT3	289549	-2.945	GCUCAUUCAUAGGAUAUAAtt	UAUAUC	43.7534	88.2255	-0.347486	39.5486	25.3847	1.21728	30.6526	1.30823	v-akt murine thymoma viral oncogene homolog 3 [Source:HGNC Symbol;Acc:393]
AKT3	269581	-2.945	GUAACAUCUGAGACAGAUAtt	AUCUGU	87.182	100	0.469858	17.3886	17.3886	0.844739	21.5505	0.921157	v-akt murine thymoma viral oncogene homolog 3 [Source:HGNC Symbol;Acc:393]
AKT3	279565	-2.945	GGACUAUCUACAUUCCGGAtt	CCGGAA	83.2934	93.3874	0.0108341	28.1745	26.0574	1.24862	23.3637	0.998263	v-akt murine thymoma viral oncogene homolog 3 [Source:HGNC Symbol;Acc:393]
AKTIP	277174	2.01808	CAAACGAUCUGAAGGUGAAtt	UCACCU	47.8506	68.6254	-1.70806	36.3914	28.6872	1.37115	34.5992	1.47607	AKT interacting protein [Source:HGNC Symbol;Acc:16710]
AKTIP	287158	2.01808	GUAAAGUUGUUGACAGUGUtt	CACUGU	85.8144	100	0.469858	-5.38085	0	0.0345909	12.9061	0.55354	AKT interacting protein [Source:HGNC Symbol;Acc:16710]
AKTIP	297142	2.01808	GAACUGCACCAAAGAAACAtt	GUUUCU	81.3763	100	0.469858	-1.62258	0	0.0345909	-6.79251	-0.284164	AKT interacting protein [Source:HGNC Symbol;Acc:16710]
ALAD	273043	3.05824	CCACGUCUCUGGAGAGUUUtt	AACUCU	56.6885	70.0583	-1.60859	-4.72858	0	0.0345909	10.6956	0.459538	aminolevulinate dehydratase [Source:HGNC Symbol;Acc:395]
ALAD	293011	3.05824	GCUCCUGAGUGAAAACGGAtt	CCGUUU	97.7241	100	0.469858	-23.5542	-23.5542	-1.06282	-18.3778	-0.776842	aminolevulinate dehydratase [Source:HGNC Symbol;Acc:395]
ALAD	283027	3.05824	GGGUAUCGGUGAUGAGCUAtt	AGCUCA	77.9086	100	0.469858	-13.8093	-3.51284	-0.129075	-3.45208	-0.142108	aminolevulinate dehydratase [Source:HGNC Symbol;Acc:395]
ALAS1	283029	4.41805	GCUGUGAGAUUUACUCUGAtt	CAGAGU	91.3531	100	0.469858	-24.3718	-10.353	-0.447762	-13.7363	-0.579454	aminolevulinate, delta-, synthase 1 [Source:HGNC Symbol;Acc:396]
ALAS1	293013	4.41805	CAGACUCCCUCAUCACCAAtt	UGGUGA	49.5862	71.5699	-1.50366	42.4325	25.4863	1.22201	20.6729	0.883834	aminolevulinate, delta-, synthase 1 [Source:HGNC Symbol;Acc:396]
ALAS1	273045	4.41805	GCAGUACACUACCAACAGAtt	CUGUUG	73.1525	95.1585	0.13378	-32.8039	-32.8039	-1.49377	-34.7908	-1.47482	aminolevulinate, delta-, synthase 1 [Source:HGNC Symbol;Acc:396]
ALAS2	273047	-3.111	GGUGCGAGAUUUACUCAGAtt	CUGAGU	84.0973	87.9469	-0.366827	-13.3809	-13.3809	-0.588837	-10.7182	-0.451108	aminolevulinate, delta-, synthase 2 [Source:HGNC Symbol;Acc:397]
ALAS2	283031	-3.111	CAUCAUCUCUGGAACUCUUtt	AGAGUU	73.4272	98.0638	0.335452	16.6083	0	0.0345909	-14.3702	-0.606413	aminolevulinate, delta-, synthase 2 [Source:HGNC Symbol;Acc:397]
ALAS2	293015	-3.111	CGUCUGGUGUAGUAAUGAUtt	UCAUUA	72.3448	100	0.469858	-15.4319	-15.4319	-0.684392	-8.13129	-0.341097	aminolevulinate, delta-, synthase 2 [Source:HGNC Symbol;Acc:397]
ALB	273049	-2.93479	GCCUCAGAAUUUAAUCAAAtt	UUGAUU	75.5847	100	0.469858	-5.06861	-5.06861	-0.201559	-14.2084	-0.599535	albumin [Source:HGNC Symbol;Acc:399]
ALB	283033	-2.93479	GAAGUUUCCAAGUUAGUGAtt	CACUAA	76.4148	93.4777	0.0171006	-13.1724	-13.1724	-0.579119	-17.5944	-0.743528	albumin [Source:HGNC Symbol;Acc:399]
ALB	293017	-2.93479	CAGUUGCAACUCUUCGUGAtt	CACGAA	6.96552	16.8574	-5.30161	84.7275	81.7225	3.8421	72.1761	3.07407	albumin [Source:HGNC Symbol;Acc:399]
ALCAM	273051	4.61986	GGACCUCGGUAAUAUGGAAtt	UCCAUA	104.397	104.397	0.775057	-29.001	-19.6891	-0.882736	-28.8906	-1.22391	activated leukocyte cell adhesion molecule [Source:HGNC Symbol;Acc:400]
ALCAM	293019	4.61986	GGACUAUCUAAAACAAUAAtt	UAUUGU	75.7931	100	0.469858	20.2305	10.3959	0.518943	9.92999	0.42698	activated leukocyte cell adhesion molecule [Source:HGNC Symbol;Acc:400]
ALCAM	283035	4.61986	GCAUAUGGAGAUACCAUUAtt	AAUGGU	80.7239	100	0.469858	-7.13113	-7.13113	-0.297654	-10.3632	-0.436011	activated leukocyte cell adhesion molecule [Source:HGNC Symbol;Acc:400]
ALDH16A1	297936	3.17467	GCAACACUGUGGUCAUGGUtt	CCAUGA	66.0838	88.974	-0.295531	-30.6681	-17.219	-0.767657	-23.392	-0.990075	aldehyde dehydrogenase 16 family, member A1 [Source:HGNC Symbol;Acc:28114]
ALDH16A1	277968	3.17467	GGAAGUGGUUAAAGCCUGAtt	CAGGCU	110.121	110.121	1.17239	10.0882	0	0.0345909	-0.391776	-0.011965	aldehyde dehydrogenase 16 family, member A1 [Source:HGNC Symbol;Acc:28114]
ALDH16A1	287952	3.17467	CCAAGAACCUGAACUAUGAtt	CAUAGU	18.9063	56.9357	-2.51951	32.2594	32.2594	1.53758	47.1334	2.0091	aldehyde dehydrogenase 16 family, member A1 [Source:HGNC Symbol;Acc:28114]
ALDH18A1	279064	4.88875	GGAAUUAUGCAUUGAAGUAtt	ACUUCA	32.513	59.6536	-2.33085	46.2729	45.5097	2.15492	49.8113	2.12298	aldehyde dehydrogenase 18 family, member A1 [Source:HGNC Symbol;Acc:9722]
ALDH18A1	269080	4.88875	GCGUGAUGAGAUCCUGUUAtt	AACAGG	27.2094	70.8085	-1.55652	69.5414	56.9635	2.68856	47.3466	2.01816	aldehyde dehydrogenase 18 family, member A1 [Source:HGNC Symbol;Acc:9722]
ALDH18A1	289048	4.88875	CGGAUGUCAUCGUCACAGAtt	CUGUGA	36.0066	58.4894	-2.41166	71.8236	71.8236	3.3809	56.3304	2.40021	aldehyde dehydrogenase 18 family, member A1 [Source:HGNC Symbol;Acc:9722]
ALDH1A1	293023	-2.19192	GGACCAGUGCAGCAAAUCAtt	GAUUUG	79.3103	100	0.469858	-4.39973	-4.39973	-0.170396	-30.2196	-1.28043	aldehyde dehydrogenase 1 family, member A1 [Source:HGNC Symbol;Acc:402]
ALDH1A1	283039	-2.19192	CCUUCACAGGAUCAACAGAtt	CUGUUG	61.0744	83.0804	-0.704638	28.2242	18.729	0.907189	14.211	0.609036	aldehyde dehydrogenase 1 family, member A1 [Source:HGNC Symbol;Acc:402]
ALDH1A1	273055	-2.19192	CAAUACCAAUUGAUGGAAAtt	UUCCAU	65.8559	76.5104	-1.16071	17.6553	17.6553	0.857164	22.9445	0.980439	aldehyde dehydrogenase 1 family, member A1 [Source:HGNC Symbol;Acc:402]
ALDH1A2	272416	-0.82654	CUAUUUUACCUUUACAAGAtt	CUUGUA	117.406	117.406	1.67816	-3.87955	0	0.0345909	-9.78273	-0.411326	aldehyde dehydrogenase 1 family, member A2 [Source:HGNC Symbol;Acc:15472]
ALDH1A2	292384	-0.82654	GGAUGAAGUUAUCGAAAGAtt	CUUUCG	104.87	104.87	0.807949	8.93286	2.97857	0.173365	7.83768	0.338002	aldehyde dehydrogenase 1 family, member A2 [Source:HGNC Symbol;Acc:15472]
ALDH1A2	282400	-0.82654	GGGCAGUUCUUGCAACCAUtt	UGGUUG	67.4831	100	0.469858	23.972	0	0.0345909	12.2495	0.525621	aldehyde dehydrogenase 1 family, member A2 [Source:HGNC Symbol;Acc:15472]
ALDH1A3	269560	2.71681	GUAUCGAAGAAGUGAUAAAtt	UUAUCA	91.7706	100	0.469858	-2.22292	-2.22292	-0.0689765	-10.0818	-0.424042	aldehyde dehydrogenase 1 family, member A3 [Source:HGNC Symbol;Acc:409]
ALDH1A3	289528	2.71681	CAAAAGCAGUUCGACAAAAtt	UUUGUC	48.3646	77.5228	-1.09043	1.81543	1.81543	0.119173	7.80425	0.33658	aldehyde dehydrogenase 1 family, member A3 [Source:HGNC Symbol;Acc:409]
ALDH1A3	279544	2.71681	CAGCAGCCGUGUUCACAAAtt	UUGUGA	63.4692	82.7804	-0.725465	-26.0916	-21.0357	-0.945478	-17.3698	-0.733973	aldehyde dehydrogenase 1 family, member A3 [Source:HGNC Symbol;Acc:409]
ALDH1B1	282711	6.16898	GGUCAUGCAGGGUUGGAAAtt	UUCCAA	87.561	100	0.469858	13.6082	4.3519	0.237349	-1.31253	-0.051121	aldehyde dehydrogenase 1 family, member B1 [Source:HGNC Symbol;Acc:407]
ALDH1B1	292695	6.16898	CCGUGUGGGUAAACACCUAtt	AGGUGU	94.2069	100	0.469858	-10.6642	-8.66061	-0.368913	-10.2466	-0.431054	aldehyde dehydrogenase 1 family, member B1 [Source:HGNC Symbol;Acc:407]
ALDH1B1	272727	6.16898	GAACCGUGGAGAAAGCAAAtt	UUGCUU	96.8195	100	0.469858	-4.85342	-4.85342	-0.191533	-16.887	-0.713445	aldehyde dehydrogenase 1 family, member B1 [Source:HGNC Symbol;Acc:407]
ALDH1L1	285338	-3.0461	CAUUCACGGAGAUAAGAAAtt	UUCUUA	89.6087	100	0.469858	-8.39293	0	0.0345909	3.20014	0.140785	aldehyde dehydrogenase 1 family, member L1 [Source:HGNC Symbol;Acc:3978]
ALDH1L1	275354	-3.0461	ACUGACAUUUUUCAACUCAtt	GAGUUG	102.45	102.45	0.639957	-3.99483	-3.99483	-0.151531	-19.6021	-0.828905	aldehyde dehydrogenase 1 family, member L1 [Source:HGNC Symbol;Acc:3978]
ALDH1L1	295322	-3.0461	GAGUGCCGGUAUUCAAGUAtt	ACUUGA	115.379	115.379	1.5374	-0.979762	-0.979762	-0.0110569	-11.5596	-0.486889	aldehyde dehydrogenase 1 family, member L1 [Source:HGNC Symbol;Acc:3978]
ALDH1L2	278389	-1.09243	CGACGAAUUUGUGACAAGAtt	CUUGUC	68.2068	96.2985	0.212913	17.3065	9.43196	0.474033	-2.49806	-0.101537	aldehyde dehydrogenase 1 family, member L2 [Source:HGNC Symbol;Acc:26777]
ALDH1L2	298357	-1.09243	GGGCUGGAAUUUUAAGCAAtt	UGCUUA	66.426	100	0.469858	3.63701	3.63701	0.204042	25.4163	1.08555	aldehyde dehydrogenase 1 family, member L2 [Source:HGNC Symbol;Acc:26777]
ALDH1L2	288373	-1.09243	GGCAAUACCUUAGUGCUCAtt	GAGCAC	78.6024	87.8793	-0.371518	16.5897	8.8467	0.446765	9.99195	0.429615	aldehyde dehydrogenase 1 family, member L2 [Source:HGNC Symbol;Acc:26777]
ALDH2	293025	3.94785	CCGCAGCUGUCUUCACAAAtt	UUGUGA	92.9655	100	0.469858	-18.2448	-13.1889	-0.579889	-9.9694	-0.419265	aldehyde dehydrogenase 2 family (mitochondrial) [Source:HGNC Symbol;Acc:404]
ALDH2	273057	3.94785	GCAACCAGAUUUUCAUAAAtt	UUAUGA	95.9775	100	0.469858	-24.25	-16.7816	-0.747274	-8.33154	-0.349612	aldehyde dehydrogenase 2 family (mitochondrial) [Source:HGNC Symbol;Acc:404]
ALDH2	283041	3.94785	AGCCCUAUGUCAUCUCCUAtt	AGGAGA	63.7748	93.439	0.0144135	-14.2494	0	0.0345909	1.89436	0.0852556	aldehyde dehydrogenase 2 family (mitochondrial) [Source:HGNC Symbol;Acc:404]
ALDH3A1	292693	4.63124	CCUGCUACGUGGACAAGAAtt	UCUUGU	74.1379	98.8063	0.386998	23.95	17.0983	0.831211	17.3417	0.742173	aldehyde dehydrogenase 3 family, member A1 [Source:HGNC Symbol;Acc:405]
ALDH3A1	282709	4.63124	GCAACGACAAGGUGAUUAAtt	UAAUCA	81.6432	95.7097	0.172041	11.7293	11.7293	0.581066	7.46745	0.322258	aldehyde dehydrogenase 3 family, member A1 [Source:HGNC Symbol;Acc:405]
ALDH3A1	272725	4.63124	GGAACUCAGUGGUCCUCAAtt	UGAGGA	77.2685	91.7581	-0.102263	40.4614	40.4614	1.91972	34.6113	1.47658	aldehyde dehydrogenase 3 family, member A1 [Source:HGNC Symbol;Acc:405]
ALDH3A2	272735	5.28132	CACUUUCCUGGGUAUUGUAtt	ACAAUA	59.2142	67.6741	-1.77409	-6.33794	0	0.0345909	-6.1935	-0.25869	aldehyde dehydrogenase 3 family, member A2 [Source:HGNC Symbol;Acc:403]
ALDH3A2	282719	5.28132	CUUUAUGUAUUUUCGCAUAtt	AUGCGA	93.8236	100	0.469858	-2.02647	0	0.0345909	5.29094	0.229699	aldehyde dehydrogenase 3 family, member A2 [Source:HGNC Symbol;Acc:403]
ALDH3A2	292703	5.28132	CAACAGUACUUACCGAUGUtt	CAUCGG	78.2759	89.1103	-0.286063	10.9822	10.9822	0.546258	11.6779	0.501311	aldehyde dehydrogenase 3 family, member A2 [Source:HGNC Symbol;Acc:403]
ALDH3B1	282713	5.2948	CAUCCGGAAGGAGCCCUUUtt	AAGGGC	64.809	100	0.469858	-9.97218	-9.97218	-0.43002	-18.777	-0.79382	aldehyde dehydrogenase 3 family, member B1 [Source:HGNC Symbol;Acc:410]
ALDH3B1	272729	5.2948	GCCUGGUUCCGCUACUUCAtt	GAAGUA	87.8391	100	0.469858	-36.0546	-29.0996	-1.32118	-30.4461	-1.29006	aldehyde dehydrogenase 3 family, member B1 [Source:HGNC Symbol;Acc:410]
ALDH3B1	292697	5.2948	GGCAAGUUCUCCUUCGACAtt	GUCGAA	98.2069	100	0.469858	3.41178	3.41178	0.193548	6.79639	0.29372	aldehyde dehydrogenase 3 family, member B1 [Source:HGNC Symbol;Acc:410]
ALDH3B2	272731	-2.95737	CAUCUGGAAGGAACCCUUUtt	AAGGGU	55.3789	79.8233	-0.930738	-22.5203	-7.82467	-0.329966	-10.8541	-0.456885	aldehyde dehydrogenase 3 family, member B2 [Source:HGNC Symbol;Acc:411]
ALDH3B2	282715	-2.95737	GCAAUGAGGGCUUCACCUAtt	AGGUGA	95.6047	100	0.469858	-13.7462	-7.60097	-0.319544	-10.1059	-0.425071	aldehyde dehydrogenase 3 family, member B2 [Source:HGNC Symbol;Acc:411]
ALDH3B2	292699	-2.95737	AAUUAAAGGAGAUCCACUAtt	AGUGGA	115.724	115.724	1.56137	-12.15	-2.35179	-0.0749805	-7.25839	-0.303976	aldehyde dehydrogenase 3 family, member B2 [Source:HGNC Symbol;Acc:411]
ALDH4A1	282431	0.456438	ACUUCUACAUCAACGACAAtt	UGUCGU	119.764	119.764	1.84177	9.17362	0	0.0345909	-6.73576	-0.28175	aldehyde dehydrogenase 4 family, member A1 [Source:HGNC Symbol;Acc:406]
ALDH4A1	272447	0.456438	GGAGCACAGUCGGAUCAAAtt	UUGAUC	112.419	112.419	1.33194	-3.01405	0	0.0345909	3.17739	0.139818	aldehyde dehydrogenase 4 family, member A1 [Source:HGNC Symbol;Acc:406]
ALDH4A1	292415	0.456438	GAGUGGGACCUGAAGCCUAtt	AGGCUU	102.453	102.453	0.640103	4.18576	1.2666	0.0936026	-3.13552	-0.128646	aldehyde dehydrogenase 4 family, member A1 [Source:HGNC Symbol;Acc:406]
ALDH5A1	272115	1.90512	GUUAUUCCCUGUUCUCGAAtt	UCGAGA	101.957	100.62	0.512864	-20.98	-18.9354	-0.847624	-6.27021	-0.261952	aldehyde dehydrogenase 5 family, member A1 [Source:HGNC Symbol;Acc:408]
ALDH5A1	282099	1.90512	CCAGUUAUCAAGUUCGAUAtt	AUCGAA	107.119	107.119	0.964061	-31.6143	-18.5554	-0.829918	-22.2159	-0.940063	aldehyde dehydrogenase 5 family, member A1 [Source:HGNC Symbol;Acc:408]
ALDH5A1	292083	1.90512	GUGGUACAAUUUAAUGAUAtt	AUCAUU	88.7202	99.1854	0.413309	6.52942	6.52942	0.338801	4.46505	0.194577	aldehyde dehydrogenase 5 family, member A1 [Source:HGNC Symbol;Acc:408]
ALDH6A1	284543	0.563754	CGAUCAUCCGGACAUCAAAtt	UUGAUG	71.2897	88.4983	-0.328551	4.00116	2.67597	0.159266	1.1373	0.0530606	aldehyde dehydrogenase 6 family, member A1 [Source:HGNC Symbol;Acc:7179]
ALDH6A1	274559	0.563754	GAGCGAGUCUGUAAUCUGAtt	CAGAUU	94.7902	100	0.469858	-3.68708	0	0.0345909	1.56802	0.0713776	aldehyde dehydrogenase 6 family, member A1 [Source:HGNC Symbol;Acc:7179]
ALDH6A1	294527	0.563754	GAUGGAACAUUAAACAUCAtt	GAUGUU	79.1652	100	0.469858	2.96463	2.96463	0.172715	12.5087	0.536644	aldehyde dehydrogenase 6 family, member A1 [Source:HGNC Symbol;Acc:7179]
ALDH7A1	272948	4.18067	GGAAAUUAUGUAGAACCGAtt	CGGUUC	72.1235	97.9616	0.328362	51.8933	30.2757	1.44516	42.5283	1.81326	aldehyde dehydrogenase 7 family, member A1 [Source:HGNC Symbol;Acc:877]
ALDH7A1	282932	4.18067	GGAUGAUUGGAGGACCUAUtt	UAGGUC	60.7297	100	0.469858	13.2492	0	0.0345909	-0.424761	-0.0133677	aldehyde dehydrogenase 7 family, member A1 [Source:HGNC Symbol;Acc:877]
ALDH7A1	292916	4.18067	GGCGACUGUUUAUACAUGAtt	CAUGUA	92.4138	100	0.469858	-12.8114	0	0.0345909	-2.59401	-0.105617	aldehyde dehydrogenase 7 family, member A1 [Source:HGNC Symbol;Acc:877]
ALDH8A1	277226	-2.623	GGCCGAGUCUAAAGACCAAtt	UGGUCU	83.2276	93.3031	0.00498268	44.5662	14.5082	0.710537	4.87645	0.212072	aldehyde dehydrogenase 8 family, member A1 [Source:HGNC Symbol;Acc:15471]
ALDH8A1	297194	-2.623	GCUCAUAUAUAGAUUCUUAtt	AAGAAU	85.4167	94.866	0.113473	3.00869	0	0.0345909	-8.7235	-0.366281	aldehyde dehydrogenase 8 family, member A1 [Source:HGNC Symbol;Acc:15471]
ALDH8A1	287210	-2.623	CCACGGUGAUAACAGACAUtt	UGUCUG	48.5114	89.1507	-0.283266	40.6223	26.3425	1.26191	28.4103	1.21288	aldehyde dehydrogenase 8 family, member A1 [Source:HGNC Symbol;Acc:15471]
ALDH9A1	282717	4.56628	GGAUAAUAAGGGAACGGGAtt	CCCGUU	76.4148	88.8467	-0.304367	-22.9286	-1.14104	-0.0185711	-6.30612	-0.263479	aldehyde dehydrogenase 9 family, member A1 [Source:HGNC Symbol;Acc:412]
ALDH9A1	272733	4.56628	GCCGUGUGACAAUCGAAUAtt	AUUCGA	88.8681	95.1129	0.130611	1.0927	1.0927	0.0855004	3.59635	0.157635	aldehyde dehydrogenase 9 family, member A1 [Source:HGNC Symbol;Acc:412]
ALDH9A1	292701	4.56628	GGACGUGCUUCAUUAACAAtt	UGUUAA	96.6897	100	0.469858	0.245789	0.245789	0.0460424	3.11116	0.137001	aldehyde dehydrogenase 9 family, member A1 [Source:HGNC Symbol;Acc:412]
ALDOA	272739	8.14604	AGUCCCUCUUCGUCUCUAAtt	UAGAGA	61.1787	83.9272	-0.645859	-9.22485	-6.7628	-0.280493	-4.84528	-0.201355	aldolase A, fructose-bisphosphate [Source:HGNC Symbol;Acc:414]
ALDOA	282723	8.14604	UGUCGUCUGUGAAUGCUAAtt	UAGCAU	48.9515	83.9934	-0.641264	-3.15657	-3.15657	-0.112476	-19.0953	-0.807356	aldolase A, fructose-bisphosphate [Source:HGNC Symbol;Acc:414]
ALDOA	292707	8.14604	GCCUGUCAAGGAAAGUACAtt	GUACUU	41.1724	68.3632	-1.72626	19.4719	19.4719	0.9418	14.8171	0.634808	aldolase A, fructose-bisphosphate [Source:HGNC Symbol;Acc:414]
ALDOB	282725	-2.94359	GAAUGGACUGGUACCUAUUtt	AUAGGU	56.478	83.1875	-0.697209	-25.6659	-25.395	-1.14858	-37.2823	-1.58078	aldolase B, fructose-bisphosphate [Source:HGNC Symbol;Acc:417]
ALDOB	292709	-2.94359	GUAUACUCCAGAACAAGUAtt	ACUUGU	55.3793	100	0.469858	-41.1898	-41.1898	-1.88447	-54.3845	-2.30807	aldolase B, fructose-bisphosphate [Source:HGNC Symbol;Acc:417]
ALDOB	272741	-2.94359	GAAAGAUGGUGUUGACUUUtt	AAGUCA	24.696	49.8825	-3.00912	54.2096	54.2096	2.56025	63.3229	2.69758	aldolase B, fructose-bisphosphate [Source:HGNC Symbol;Acc:417]
ALDOC	282727	0.926804	GGUGUUCCCUUCGUCCGAAtt	UCGGAC	71.8759	100	0.469858	10.9362	0	0.0345909	1.47018	0.0672168	aldolase C, fructose-bisphosphate [Source:HGNC Symbol;Acc:418]
ALDOC	292711	0.926804	UGCCUAUUGUGGAACCUGAtt	CAGGUU	98.5517	100	0.469858	28.397	4.61607	0.249657	-11.854	-0.49941	aldolase C, fructose-bisphosphate [Source:HGNC Symbol;Acc:418]
ALDOC	272743	0.926804	GCUGUGCCCAAUACAAGAAtt	UCUUGU	85.2198	100	0.469858	1.98539	0	0.0345909	-4.75386	-0.197468	aldolase C, fructose-bisphosphate [Source:HGNC Symbol;Acc:418]
ALG1	296668	3.74818	GCUAUGUACUUGCUGUGGAtt	CCACAG	99.5361	100	0.469858	-8.95219	0	0.0345909	6.97694	0.301398	ALG1, chitobiosyldiphosphodolichol beta-mannosyltransferase [Source:HGNC Symbol;Acc:18294]
ALG1	286684	3.74818	CUCUUGCAGAACAACAGAAtt	UCUGUU	63.0024	100	0.469858	25.5581	0	0.0345909	-4.61227	-0.191446	ALG1, chitobiosyldiphosphodolichol beta-mannosyltransferase [Source:HGNC Symbol;Acc:18294]
ALG1	276700	3.74818	GAAGCAAGCUCGUCAUUGAtt	CAAUGA	83.6972	99.5595	0.439279	3.28855	3.28855	0.187807	2.23089	0.0995668	ALG1, chitobiosyldiphosphodolichol beta-mannosyltransferase [Source:HGNC Symbol;Acc:18294]
ALG10	320805	1.46879	GGAGUAUAGCUGACUCAUUtt	AUGAGU	92.7412	100	0.469858	19.1532	0	0.0345909	-2.24977	-0.0909784	ALG10, alpha-1,2-glucosyltransferase [Source:HGNC Symbol;Acc:23162]
ALG10	308517	1.46879	GGACCAUUUGCAGAAUUCAtt	GAAUUC	85.6319	100	0.469858	-4.99356	-4.99356	-0.198063	-14.1882	-0.598674	ALG10, alpha-1,2-glucosyltransferase [Source:HGNC Symbol;Acc:23162]
ALG10	333093	1.46879	CGAUCGGAGUAGUCAUGAAtt	UCAUGA	68.5087	82.897	-0.717369	-4.72321	-4.72321	-0.185467	-9.18248	-0.3858	ALG10, alpha-1,2-glucosyltransferase [Source:HGNC Symbol;Acc:23162]
ALG10B	309811	1.5598	GCUUGUUCAUUGUUAUAGUtt	CUAUAA	106.273	106.273	0.905281	-2.81651	0	0.0345909	9.74	0.418901	ALG10B, alpha-1,2-glucosyltransferase [Source:HGNC Symbol;Acc:31088]
ALG10B	322099	1.5598	CAUCCAGACUUGUUUGUGAtt	CACAAA	82.9248	96.2666	0.210695	-36.8159	-31.8866	-1.45103	-30.789	-1.30464	ALG10B, alpha-1,2-glucosyltransferase [Source:HGNC Symbol;Acc:31088]
ALG10B	334387	1.5598	UAUAUUUGCUUUUCCACAAtt	UGUGGA	82.1162	100	0.469858	-42.3384	-40.5468	-1.85451	-40.9867	-1.73831	ALG10B, alpha-1,2-glucosyltransferase [Source:HGNC Symbol;Acc:31088]
ALG11	278568	-0.60676	GCUCAUCUACUACUAUUUAtt	AAAUAG	80.4062	100	0.469858	-24.9703	-16.2444	-0.722249	-15.0661	-0.636007	ALG11, alpha-1,2-mannosyltransferase [Source:HGNC Symbol;Acc:32456]
ALG11	288552	-0.60676	GGUCAAUUCUUCUUGGACAtt	GUCCAA	66.0429	68	-1.75147	-1.42829	0	0.0345909	11.0232	0.473469	ALG11, alpha-1,2-mannosyltransferase [Source:HGNC Symbol;Acc:32456]
ALG11	298536	-0.60676	CCGGCGAUGUUAAUGUCAAtt	UGACAU	22.2876	71.223	-1.52774	65.781	45.5726	2.15785	50.4754	2.15122	ALG11, alpha-1,2-mannosyltransferase [Source:HGNC Symbol;Acc:32456]
ALG12	297124	3.64047	CUACCUGCUGAAUAACUAUtt	UAGUUA	95.7071	100	0.469858	25.5121	22.8044	1.09706	23.3349	0.997037	ALG12, alpha-1,6-mannosyltransferase [Source:HGNC Symbol;Acc:19358]
ALG12	287140	3.64047	GGUACAACACUGUCCUGAAtt	UCAGGA	89.9591	97.5183	0.297586	22.237	21.1441	1.01971	20.2208	0.864608	ALG12, alpha-1,6-mannosyltransferase [Source:HGNC Symbol;Acc:19358]
ALG12	277156	3.64047	CGGUUGCUGUGGACUCUUAtt	AAGAGU	98.3791	100	0.469858	8.48696	0.653915	0.0650573	-2.57156	-0.104663	ALG12, alpha-1,6-mannosyltransferase [Source:HGNC Symbol;Acc:19358]
ALG13	306854	2.75838	CUUCAGUACUGAGUCGUUUtt	AACGAC	75.7794	91.2396	-0.138257	17.9863	17.9863	0.872585	22.4101	0.957711	ALG13, UDP-N-acetylglucosaminyltransferase subunit [Source:HGNC Symbol;Acc:30881]
ALG13	331430	2.75838	GAGCCUUGGUUACAACCGAtt	CGGUUG	91.3861	100	0.469858	-3.26551	0	0.0345909	-1.27698	-0.0496092	ALG13, UDP-N-acetylglucosaminyltransferase subunit [Source:HGNC Symbol;Acc:30881]
ALG13	319142	2.75838	CAAGGAUUCCUUGAAAGAAtt	UCUUUC	20.4849	67.0537	-1.81716	76.7595	27.3884	1.31064	38.698	1.65037	ALG13, UDP-N-acetylglucosaminyltransferase subunit [Source:HGNC Symbol;Acc:30881]
ALG14	310036	0.917798	CGAGCUGAUAGAGACCCUAtt	AGGGUC	28.1969	96.1969	0.205861	-19.728	0	0.0345909	6.97264	0.301215	ALG14, UDP-N-acetylglucosaminyltransferase subunit [Source:HGNC Symbol;Acc:28287]
ALG14	322324	0.917798	CCUACUCACCUAGACAUUAtt	AAUGUC	68.3131	84.4079	-0.612491	22.5387	7.36049	0.377522	16.7153	0.715532	ALG14, UDP-N-acetylglucosaminyltransferase subunit [Source:HGNC Symbol;Acc:28287]
ALG14	334612	0.917798	CAUUCACCGAAUUCCAAGAtt	CUUGGA	60.9018	90.7676	-0.171025	-0.96097	0	0.0345909	1.66987	0.0757087	ALG14, UDP-N-acetylglucosaminyltransferase subunit [Source:HGNC Symbol;Acc:28287]
ALG2	297777	3.5646	GGAAGAAGAUCCUAUUUUAtt	AAAAUA	121.239	121.239	1.94417	-11.9672	-11.9672	-0.522968	-19.5729	-0.827664	ALG2, alpha-1,3/1,6-mannosyltransferase [Source:HGNC Symbol;Acc:23159]
ALG2	287793	3.5646	GACUGCAUCUUAGUCAACAtt	GUUGAC	26.7656	97.3371	0.28501	59.8465	15.2273	0.74404	37.8858	1.61583	ALG2, alpha-1,3/1,6-mannosyltransferase [Source:HGNC Symbol;Acc:23159]
ALG2	277809	3.5646	UGUGGAACAUUAUCAGGAAtt	UCCUGA	59.9196	83.613	-0.667669	25.7125	25.7125	1.23255	26.4066	1.12767	ALG2, alpha-1,3/1,6-mannosyltransferase [Source:HGNC Symbol;Acc:23159]
ALG3	275103	4.96559	CAAUGGUACCUAUGACUAUtt	UAGUCA	130.688	130.688	2.60014	-11.5991	-11.5991	-0.50582	-29.871	-1.2656	ALG3, alpha-1,3- mannosyltransferase [Source:HGNC Symbol;Acc:23056]
ALG3	285087	4.96559	GCUGGUUUCGUGUACAUCUtt	GAUGUA	84.1669	100	0.469858	-12.8814	-11.2584	-0.489946	7.63714	0.329474	ALG3, alpha-1,3- mannosyltransferase [Source:HGNC Symbol;Acc:23056]
ALG3	295071	4.96559	AGAUCGUUUCUACCCUCUUtt	AGAGGG	83.5709	100	0.469858	-33.6048	0	0.0345909	-1.05594	-0.0402094	ALG3, alpha-1,3- mannosyltransferase [Source:HGNC Symbol;Acc:23056]
ALG5	285984	3.93702	GGUUCUAAAUUAGUUCCAUtt	UGGAAC	79.8557	100	0.469858	9.67277	9.67277	0.485252	11.8175	0.507249	ALG5, dolichyl-phosphate beta-glucosyltransferase [Source:HGNC Symbol;Acc:20266]
ALG5	295968	3.93702	GGAUGAAGCUCUGAGCUAUtt	UAGCUC	96.505	100	0.469858	-9.97486	-3.3199	-0.120085	6.30742	0.272926	ALG5, dolichyl-phosphate beta-glucosyltransferase [Source:HGNC Symbol;Acc:20266]
ALG5	276000	3.93702	GGCUACAAAUGGGUAAAGAtt	CUUUAC	91.6633	100	0.469858	-16.624	-6.28443	-0.258205	-25.3524	-1.07344	ALG5, dolichyl-phosphate beta-glucosyltransferase [Source:HGNC Symbol;Acc:20266]
ALG6	296024	1.63873	CGAUGGACAGUGUCUCUUAtt	AAGAGA	87.4465	92.413	-0.0568021	-0.0405624	0	0.0345909	6.42914	0.278102	ALG6, alpha-1,3-glucosyltransferase [Source:HGNC Symbol;Acc:23157]
ALG6	276056	1.63873	CGCCUAUGUUUGGUGAUUAtt	AAUCAC	85.9992	99.5388	0.437841	-7.01456	-6.16495	-0.252639	-5.58088	-0.232638	ALG6, alpha-1,3-glucosyltransferase [Source:HGNC Symbol;Acc:23157]
ALG6	286040	1.63873	CUACCAGUCUGCUUAGUUUtt	AACUAA	85.3168	87.0759	-0.427287	-0.48595	-0.48595	0.0119501	0.0612095	0.00729872	ALG6, alpha-1,3-glucosyltransferase [Source:HGNC Symbol;Acc:23157]
ALG8	287130	4.48479	CACCAGAACUUCCCAUUAAtt	UAAUGG	79.3345	100	0.469858	-3.86133	-3.86133	-0.145311	-1.87411	-0.0750031	ALG8, alpha-1,3-glucosyltransferase [Source:HGNC Symbol;Acc:23161]
ALG8	297114	4.48479	CGUGAGUGCUGUAAAUGCAtt	GCAUUU	75.6944	100	0.469858	25.2496	17.1574	0.833965	16.9971	0.727516	ALG8, alpha-1,3-glucosyltransferase [Source:HGNC Symbol;Acc:23161]
ALG8	277146	4.48479	CUCCUACAUUUCAAGCAUAtt	AUGCUU	32.4172	65.7714	-1.90617	16.4857	5.00184	0.26763	7.97196	0.343712	ALG8, alpha-1,3-glucosyltransferase [Source:HGNC Symbol;Acc:23161]
ALG9	297429	-0.224857	GAAUGACCAGAAUCUAGAAtt	UCUAGA	70.1334	96.7189	0.242099	-27.0376	-4.31483	-0.16644	-13.2416	-0.558416	ALG9, alpha-1,2-mannosyltransferase [Source:HGNC Symbol;Acc:15672]
ALG9	287445	-0.224857	GGAUGGUAUAUGGACAAGAtt	CUUGUC	61.763	89.8547	-0.234395	-13.7877	-13.7877	-0.607789	-5.82979	-0.243223	ALG9, alpha-1,2-mannosyltransferase [Source:HGNC Symbol;Acc:15672]
ALG9	277461	-0.224857	CCCGGAUUGUUCCUACUGAtt	CAGUAG	74.6971	89.0795	-0.288205	-2.32429	-2.32429	-0.0736992	-1.08882	-0.0416075	ALG9, alpha-1,2-mannosyltransferase [Source:HGNC Symbol;Acc:15672]
ALK	289173	-3.14366	CAAACCAGUUAAUCCAGAAtt	UCUGGA	35.9513	58.956	-2.37927	43.5605	38.7199	1.83858	32.367	1.38114	anaplastic lymphoma receptor tyrosine kinase [Source:HGNC Symbol;Acc:427]
ALK	279189	-3.14366	CUGUUUGAGAGAAACCCAAtt	UGGGUU	75.9135	100	0.469858	-0.928638	-0.928638	-0.00867503	-6.72657	-0.281359	anaplastic lymphoma receptor tyrosine kinase [Source:HGNC Symbol;Acc:427]
ALK	269205	-3.14366	CAUGCUCUAUUGCUCAGUAtt	ACUGAG	83.0209	98.9481	0.396839	0.590419	0.590419	0.0620989	2.14472	0.0959023	anaplastic lymphoma receptor tyrosine kinase [Source:HGNC Symbol;Acc:427]
ALKBH1	282364	2.32832	GGAUGACCAGAAUAGCGAAtt	UCGCUA	94.3412	100	0.469858	-6.02681	0	0.0345909	-1.62653	-0.0644741	alkB, alkylation repair homolog 1 (E. coli) [Source:HGNC Symbol;Acc:17911]
ALKBH1	272380	2.32832	GGCUAUCCUGGGUUUAUUUtt	AAUAAA	65.6359	75.8636	-1.2056	-34.247	-27.7098	-1.25643	-28.0125	-1.18657	alkB, alkylation repair homolog 1 (E. coli) [Source:HGNC Symbol;Acc:17911]
ALKBH1	292348	2.32832	GCAGAAUGCAUAUAGAGCAtt	GCUCUA	104.525	104.525	0.783971	-18.3292	-12.2349	-0.535441	-19.1866	-0.811237	alkB, alkylation repair homolog 1 (E. coli) [Source:HGNC Symbol;Acc:17911]
ALKBH2	333712	3.73474	GCACCGAGAUGAUGAAAGAtt	CUUUCA	107.981	107.981	1.02386	5.77255	0	0.0345909	-9.01133	-0.378522	alkB, alkylation repair homolog 2 (E. coli) [Source:HGNC Symbol;Acc:32487]
ALKBH2	321424	3.73474	GUCUUCCCGUGAGAAAGAAtt	UCUUUC	89.9329	100	0.469858	14.5843	0	0.0345909	-27.257	-1.15444	alkB, alkylation repair homolog 2 (E. coli) [Source:HGNC Symbol;Acc:32487]
ALKBH2	309136	3.73474	GAAUCUGACUUUUCGUAAAtt	UUACGA	127.926	122.789	2.05179	-14.4211	-6.8495	-0.284532	-7.52772	-0.315429	alkB, alkylation repair homolog 2 (E. coli) [Source:HGNC Symbol;Acc:32487]
ALKBH3	335097	2.9751	CAGAGAGGAUAUAACUUAUtt	UAAGUU	71.9127	100	0.469858	-18.3849	-18.3849	-0.821973	-16.5875	-0.700708	alkB, alkylation repair homolog 3 (E. coli) [Source:HGNC Symbol;Acc:30141]
ALKBH3	310521	2.9751	CAUGGGACCUUGUUAAUCAtt	GAUUAA	68.7135	76.1139	-1.18823	0.969849	0	0.0345909	4.13288	0.180451	alkB, alkylation repair homolog 3 (E. coli) [Source:HGNC Symbol;Acc:30141]
ALKBH3	322809	2.9751	CCUCAGCAGGUAGUACGUAtt	ACGUAC	104.669	104.669	0.793946	-11.8748	-0.298323	0.0206918	-17.5547	-0.741837	alkB, alkylation repair homolog 3 (E. coli) [Source:HGNC Symbol;Acc:30141]
ALKBH4	318656	3.17437	GGAACAGGGUUGAAGAUUUtt	AAUCUU	88.6118	100	0.469858	17.1294	15.679	0.765087	14.6103	0.626017	alkB, alkylation repair homolog 4 (E. coli) [Source:HGNC Symbol;Acc:21900]
ALKBH4	330944	3.17437	AGGACUUUGUGACCCGGGAtt	CCCGGG	97.2698	98.8632	0.390948	-84.793	-37.805	-1.72677	-69.7246	-2.96042	alkB, alkylation repair homolog 4 (E. coli) [Source:HGNC Symbol;Acc:21900]
ALKBH4	306368	3.17437	CAGCGAAAACAUACCGUUUtt	AACGGU	85.3106	93.1194	-0.00776715	-3.24931	0	0.0345909	7.07702	0.305654	alkB, alkylation repair homolog 4 (E. coli) [Source:HGNC Symbol;Acc:21900]
ALKBH5	330812	4.87001	GGCUCAUCCUUACGUAGUUtt	ACUACG	43.3016	100	0.469858	-78.6936	-58.6349	-2.69725	-81.0462	-3.44189	alkB, alkylation repair homolog 5 (E. coli) [Source:HGNC Symbol;Acc:25996]
ALKBH5	306236	4.87001	GCCUGUUAGGGCUGAAGAAtt	UCUUCA	69.0609	100	0.469858	-6.95035	-6.95035	-0.289231	-13.0382	-0.54977	alkB, alkylation repair homolog 5 (E. coli) [Source:HGNC Symbol;Acc:25996]
ALKBH5	318524	4.87001	UCAGAUCGCCUGUCAGGAAtt	UCCUGA	86.3397	100	0.469858	0.476543	0.476543	0.0567934	4.74879	0.206643	alkB, alkylation repair homolog 5 (E. coli) [Source:HGNC Symbol;Acc:25996]
ALKBH6	320903	1.80946	GGACGAUGACCCUACAGAAtt	UCUGUA	77.626	100	0.469858	-8.12783	-8.12783	-0.344091	0.371385	0.0204893	alkB, alkylation repair homolog 6 (E. coli) [Source:HGNC Symbol;Acc:28243]
ALKBH6	308615	1.80946	GACAAAGUGUCAAACCUCAtt	GAGGUU	70.7444	94.3484	0.0775405	7.18692	7.18692	0.369435	19.303	0.825578	alkB, alkylation repair homolog 6 (E. coli) [Source:HGNC Symbol;Acc:28243]
ALKBH6	333191	1.80946	UAAUCUACUAUGUCCCUGAtt	CAGGGA	91.1012	100	0.469858	-3.00905	-0.671702	0.00329582	1.64125	0.0744917	alkB, alkylation repair homolog 6 (E. coli) [Source:HGNC Symbol;Acc:28243]
ALKBH7	308176	3.40819	CCGCCGCUACGAAUACGAUtt	UCGUAU	63.5439	76.9732	-1.12858	-39.7441	-14.7232	-0.651375	-26.2069	-1.10978	alkB, alkylation repair homolog 7 (E. coli) [Source:HGNC Symbol;Acc:21306]
ALKBH7	320464	3.40819	GGCUUCCGAGAGACAGAGAtt	CUCUGU	99.1254	100	0.469858	-13.3905	-13.3905	-0.589283	-17.2397	-0.728441	alkB, alkylation repair homolog 7 (E. coli) [Source:HGNC Symbol;Acc:21306]
ALKBH7	332752	3.40819	AGCCCGUUAUGACUUCUCCtt	GAGAAG	89.0347	100	0.469858	-23.7451	-23.7451	-1.07171	-25.4755	-1.07868	alkB, alkylation repair homolog 7 (E. coli) [Source:HGNC Symbol;Acc:21306]
ALKBH8	287765	0.761804	GAGGAAAGGUUACAUUAAAtt	UUAAUG	51.5526	62.3455	-2.14399	23.9073	5.73133	0.301618	6.90697	0.298423	alkB, alkylation repair homolog 8 (E. coli) [Source:HGNC Symbol;Acc:25189]
ALKBH8	297749	0.761804	GAGAAGAAGUUCUUAAGGAtt	CCUUAA	83.0601	100	0.469858	-15.0839	-7.63928	-0.321329	-28.3096	-1.1992	alkB, alkylation repair homolog 8 (E. coli) [Source:HGNC Symbol;Acc:25189]
ALKBH8	277781	0.761804	CGUACUCAUUUGCAAGAUAtt	AUCUUG	62.4041	91.2809	-0.135391	-1.97738	0	0.0345909	4.55634	0.198459	alkB, alkylation repair homolog 8 (E. coli) [Source:HGNC Symbol;Acc:25189]
ALLC	319060	-3.02309	GAGAUGGACUCAUAUCAGAtt	CUGAUA	96.8227	100	0.469858	-19.5615	-11.1474	-0.484772	-18.1181	-0.765799	allantoicase [Source:HGNC Symbol;Acc:17377]
ALLC	306772	-3.02309	GCACAUCCUGGAGUAAUAAtt	UAUUAC	58.0935	100	0.469858	-4.64593	0	0.0345909	6.75055	0.291771	allantoicase [Source:HGNC Symbol;Acc:17377]
ALLC	331348	-3.02309	CGACUUAGAGUAUUCGGUAtt	ACCGAA	104.229	104.229	0.763397	-23.6801	-8.85253	-0.377855	-22.5845	-0.955737	allantoicase [Source:HGNC Symbol;Acc:17377]
ALMS1	316701	1.1772	GCACGAAAGGAGUAGCUCUtt	GAGCUA	35.548	42.3378	-3.53285	27.4614	27.4614	1.31404	16.141	0.691112	Alstrom syndrome 1 [Source:HGNC Symbol;Acc:428]
ALMS1	304413	1.1772	GCCGAUUGUUAACUACAAAtt	UUGUAG	65.7239	94.1268	0.0621628	7.04989	7.04989	0.36305	17.7928	0.761355	Alstrom syndrome 1 [Source:HGNC Symbol;Acc:428]
ALMS1	328989	1.1772	GGAGUAAACAGAUCGAGUUtt	ACUCGA	76.9811	88.432	-0.333155	-8.38602	-8.38602	-0.35612	-15.185	-0.641063	Alstrom syndrome 1 [Source:HGNC Symbol;Acc:428]
ALOX12	292741	-2.19661	GUGCUAAACCAAUUCCGAAtt	UCGGAA	110.414	110.414	1.19275	15.0537	9.88782	0.495272	12.1775	0.522558	arachidonate 12-lipoxygenase [Source:HGNC Symbol;Acc:429]
ALOX12	272773	-2.19661	CAGUAUCACUUGCUGAACAtt	GUUCAG	57.2498	86.0068	-0.501501	48.8225	32.3839	1.54338	48.2441	2.05633	arachidonate 12-lipoxygenase [Source:HGNC Symbol;Acc:429]
ALOX12	282757	-2.19661	CUUUGGACAUGUUCCAGAAtt	UCUGGA	111.06	111.06	1.23761	12.9129	8.07234	0.410687	2.51181	0.111513	arachidonate 12-lipoxygenase [Source:HGNC Symbol;Acc:429]
ALOX12B	292747	-2.87293	CCAUCUCACUGACCAUUGUtt	CAAUGG	52.2759	85.6507	-0.526223	-58.7293	-25.1952	-1.13927	-34.5382	-1.46408	arachidonate 12-lipoxygenase, 12R type [Source:HGNC Symbol;Acc:430]
ALOX12B	272779	-2.87293	GCACUGGAGAAGUAUGUGAtt	CACAUA	86.5295	98.9438	0.396544	35.2499	35.2499	1.67691	26.5109	1.1321	arachidonate 12-lipoxygenase, 12R type [Source:HGNC Symbol;Acc:430]
ALOX12B	282763	-2.87293	CGCUAUGCGGAGUUCUACAtt	GUAGAA	87.9632	100	0.469858	17.6194	17.6194	0.85549	24.4208	1.04322	arachidonate 12-lipoxygenase, 12R type [Source:HGNC Symbol;Acc:430]
ALOX15	272783	-2.9451	GCACACUGUUCGAAGCUGAtt	CAGCUU	106.548	106.548	0.92441	-3.96314	0	0.0345909	2.04156	0.0915155	arachidonate 15-lipoxygenase [Source:HGNC Symbol;Acc:433]
ALOX15	282767	-2.9451	GGAAAUCAUCUAUCGGUAUtt	UACCGA	103.821	103.821	0.735081	-1.77659	0	0.0345909	1.63215	0.0741049	arachidonate 15-lipoxygenase [Source:HGNC Symbol;Acc:433]
ALOX15	292751	-2.9451	CGAUACACCCUGGAAAUUAtt	AAUUUC	91.3103	100	0.469858	-22.9125	-6.63235	-0.274415	-9.33287	-0.392195	arachidonate 15-lipoxygenase [Source:HGNC Symbol;Acc:433]
ALOX15B	282769	-2.97809	GCAUCGGCAUUGAAGGCUUtt	AGCCUU	91.6403	100	0.469858	2.70187	2.70187	0.160473	13.6597	0.585588	arachidonate 15-lipoxygenase, type B [Source:HGNC Symbol;Acc:434]
ALOX15B	272785	-2.97809	GUGGAAGGCUUACAACCCAtt	GGGUUG	132.554	132.554	2.72963	1.69764	1.05619	0.0837997	6.09531	0.263906	arachidonate 15-lipoxygenase, type B [Source:HGNC Symbol;Acc:434]
ALOX15B	292753	-2.97809	CAAUGACCCUGCUAUACCAtt	GGUAUA	63.0345	100	0.469858	-13.3546	-13.3546	-0.58761	-18.2932	-0.773243	arachidonate 15-lipoxygenase, type B [Source:HGNC Symbol;Acc:434]
ALOX5	282759	-3.06525	CCAUUGCAAUCAACACCAAtt	UGGUGU	57.3973	91.2838	-0.135193	51.5085	21.898	1.05483	19.3217	0.826371	arachidonate 5-lipoxygenase [Source:HGNC Symbol;Acc:435]
ALOX5	272775	-3.06525	GCAACACCGACGUAAAGAAtt	UCUUUA	84.0037	99.4002	0.42822	31.1614	27.6309	1.32193	23.1383	0.98868	arachidonate 5-lipoxygenase [Source:HGNC Symbol;Acc:435]
ALOX5	292743	-3.06525	CGUGAUAUCCAGUUUGAUAtt	AUCAAA	108.345	108.345	1.04913	-28.1345	-20.4518	-0.918275	-23.9015	-1.01174	arachidonate 5-lipoxygenase [Source:HGNC Symbol;Acc:435]
ALOX5AP	282761	-1.52945	GCAUCAUACUCUUCCUGUUtt	ACAGGA	60.4424	89.5264	-0.257182	8.72539	0	0.0345909	-11.3957	-0.479919	arachidonate 5-lipoxygenase-activating protein [Source:HGNC Symbol;Acc:436]
ALOX5AP	292745	-1.52945	UCAUCAGCGUGGUCCAGAAtt	UCUGGA	106.345	106.345	0.910294	-12.038	-12.038	-0.526267	-1.46872	-0.0577632	arachidonate 5-lipoxygenase-activating protein [Source:HGNC Symbol;Acc:436]
ALOX5AP	272777	-1.52945	AAAAGUACUUUGUCGGUUAtt	AACCGA	100.374	100.374	0.495833	-4.46873	-2.09592	-0.0630597	5.08486	0.220935	arachidonate 5-lipoxygenase-activating protein [Source:HGNC Symbol;Acc:436]
ALOXE3	287125	-2.90269	GCCCAAUGUUCGAUACUCAtt	GAGUAU	85.6392	100	0.469858	25.6364	25.6364	1.22901	16.8641	0.72186	arachidonate lipoxygenase 3 [Source:HGNC Symbol;Acc:13743]
ALOXE3	297109	-2.90269	CGAACCGGAUGGUAGUGUAtt	ACACUA	90.5934	100	0.469858	27.4372	27.4372	1.31291	18.5189	0.792234	arachidonate lipoxygenase 3 [Source:HGNC Symbol;Acc:13743]
ALOXE3	277141	-2.90269	GACCUUCACGACAAAGUAUtt	UACUUU	45.666	86.0911	-0.495648	2.47817	0.475622	0.0567505	8.0149	0.345539	arachidonate lipoxygenase 3 [Source:HGNC Symbol;Acc:13743]
ALPI	269683	-0.92273	GACAUACAAUGUGGACAGAtt	CUGUCC	104.485	104.485	0.781157	-15.5956	0	0.0345909	2.33302	0.10391	alkaline phosphatase, intestinal [Source:HGNC Symbol;Acc:437]
ALPI	289651	-0.92273	GGGCUACGUGUUCAACUCAtt	GAGUUG	34.6916	84.8571	-0.581306	-24.8412	-24.8412	-1.12278	-38.4788	-1.63166	alkaline phosphatase, intestinal [Source:HGNC Symbol;Acc:437]
ALPI	279667	-0.92273	CGUCCAUCCUGUACGGCAAtt	UGCCGU	73.2005	91.8481	-0.0960181	-15.0919	-4.78499	-0.188345	-3.55178	-0.146348	alkaline phosphatase, intestinal [Source:HGNC Symbol;Acc:437]
ALPK1	279566	-1.28602	GAGAUGUUGUGGUCGAUUUtt	AAUCGA	108.633	108.633	1.06914	-11.7681	-6.13072	-0.251044	-4.65573	-0.193295	alpha-kinase 1 [Source:HGNC Symbol;Acc:20917]
ALPK1	269582	-1.28602	GGAAGUGAAUUAUCACGUUtt	ACGUGA	104.239	104.239	0.764143	-3.05912	-1.04623	-0.0141539	2.17668	0.0972615	alpha-kinase 1 [Source:HGNC Symbol;Acc:20917]
ALPK1	289550	-1.28602	CCAUGAGCAAGAACGAUUAtt	AAUCGU	92.0107	100	0.469858	2.10779	2.10779	0.132794	14.855	0.636423	alpha-kinase 1 [Source:HGNC Symbol;Acc:20917]
ALPK2	279302	0.610577	CCAUGACCUUCAUUGAUCAtt	GAUCAA	26.219	49.8593	-3.01073	34.1652	19.9965	0.966242	28.3281	1.20938	alpha-kinase 2 [Source:HGNC Symbol;Acc:20565]
ALPK2	269318	0.610577	CAUCGGCCUGAGAACAAUAtt	AUUGUU	46.6833	68.9813	-1.68335	21.5643	18.1027	0.87801	19.8984	0.850898	alpha-kinase 2 [Source:HGNC Symbol;Acc:20565]
ALPK2	289286	0.610577	GGGCUGUACCUGAUAGUCUtt	GACUAU	63.0563	100	0.469858	3.31395	0	0.0345909	-4.74299	-0.197005	alpha-kinase 2 [Source:HGNC Symbol;Acc:20565]
ALPK3	289378	-2.89246	CCAUGGAUAUGGAAACCCAtt	GGGUUU	72.7614	93.5594	0.0227742	9.33295	6.4141	0.333428	6.72344	0.290618	alpha-kinase 3 [Source:HGNC Symbol;Acc:17574]
ALPK3	279394	-2.89246	GGUACAAGGAUGAUACGGAtt	CCGUAU	75.6195	95.4399	0.153312	-2.2002	0	0.0345909	-6.06297	-0.253139	alpha-kinase 3 [Source:HGNC Symbol;Acc:17574]
ALPK3	269410	-2.89246	GACUAGGCCUUUCAACAGAtt	CUGUUG	96.2594	100	0.469858	1.91522	0	0.0345909	-11.2833	-0.475139	alpha-kinase 3 [Source:HGNC Symbol;Acc:17574]
ALPL	279669	3.13286	GUAUGAGAGUGACGAGAAAtt	UUCUCG	87.7593	100	0.469858	19.4382	19.4382	0.940229	25.2712	1.07938	alkaline phosphatase, liver/bone/kidney [Source:HGNC Symbol;Acc:438]
ALPL	269685	3.13286	CUGCCUUACUAACUCCUUAtt	AAGGAG	84.1424	100	0.469858	-34.5302	-19.6778	-0.882211	-25.4231	-1.07645	alkaline phosphatase, liver/bone/kidney [Source:HGNC Symbol;Acc:438]
ALPL	289653	3.13286	CAAGCGCAAGAGACACUGAtt	CAGUGU	62.8855	68.716	-1.70177	-20.3116	-1.47588	-0.0341713	2.90262	0.128133	alkaline phosphatase, liver/bone/kidney [Source:HGNC Symbol;Acc:438]
ALPP	289655	0.073368	GCACCCAACUGAGAUCCGAtt	CGGAUC	64.0419	87.4873	-0.398732	-6.34186	-1.25029	-0.0236612	-8.73782	-0.36689	alkaline phosphatase, placental [Source:HGNC Symbol;Acc:439]
ALPP	269687	0.073368	GGACACUGGGCAUAGAUUUtt	AAUCUA	71.1974	80.1866	-0.905517	-45.6777	-30.971	-1.40837	-35.8068	-1.51803	alkaline phosphatase, placental [Source:HGNC Symbol;Acc:439]
ALPP	279671	0.073368	GGAAGUGUUUGUAAUCCCAtt	GGGAUU	74.8272	100	0.469858	-61.8127	-30.9506	-1.40742	-47.3354	-2.0083	alkaline phosphatase, placental [Source:HGNC Symbol;Acc:439]
ALPPL2	279673	-2.91562	AGACAUACAGUGUAGACAAtt	UGUCUA	90.6873	100	0.469858	-16.0074	-16.0074	-0.711207	-30.9845	-1.31296	alkaline phosphatase, placental-like 2 [Source:HGNC Symbol;Acc:441]
ALPPL2	269689	-2.91562	GGACAUUGAUGUGAUCCUAtt	AGGAUC	40.8692	82.1416	-0.769808	33.0757	13.2771	0.653182	10.4306	0.448268	alkaline phosphatase, placental-like 2 [Source:HGNC Symbol;Acc:441]
ALPPL2	289657	-2.91562	CCACUGGGCUAAUUCUACAtt	GUAGAA	62.5551	81.3881	-0.822113	-28.772	-22.9718	-1.03568	-16.0188	-0.67652	alkaline phosphatase, placental-like 2 [Source:HGNC Symbol;Acc:441]
ALS2	297229	1.5436	GGAUAAUGAUCGCGAGGAAtt	UCCUCG	84.4697	100	0.469858	29.4615	29.4615	1.40723	32.8695	1.40251	amyotrophic lateral sclerosis 2 (juvenile) [Source:HGNC Symbol;Acc:443]
ALS2	277261	1.5436	CGACUUCAUAAUUACGCAAtt	UGCGUA	66.8076	81.6964	-0.80071	16.7943	16.7943	0.817048	24.1902	1.03341	amyotrophic lateral sclerosis 2 (juvenile) [Source:HGNC Symbol;Acc:443]
ALS2	287245	1.5436	GGUUAUGUAGUAACGAGUUtt	ACUCGU	53.4151	78.3854	-1.03055	-4.00143	-0.95515	-0.00991023	-1.8156	-0.0725149	amyotrophic lateral sclerosis 2 (juvenile) [Source:HGNC Symbol;Acc:443]
ALS2CL	310765	1.67002	AGAUCCACCUGAUCCGUGAtt	CACGGA	81.7537	88.6283	-0.319522	9.03396	9.03396	0.455489	17.5223	0.74985	ALS2 C-terminal like [Source:HGNC Symbol;Acc:20605]
ALS2CL	323053	1.67002	CGAGUUGCCUUAGAGCGCAtt	GCGCUC	90.2429	100	0.469858	-2.65835	0	0.0345909	12.9322	0.554651	ALS2 C-terminal like [Source:HGNC Symbol;Acc:20605]
ALS2CL	335341	1.67002	ACUUGAGCCUCUUUCCUGAtt	CAGGAA	75.9922	96.2507	0.209594	17.2719	10.9428	0.544422	6.88451	0.297467	ALS2 C-terminal like [Source:HGNC Symbol;Acc:20605]
ALS2CR11	334276	NA	GCAAAUGAGUUACUGGAUAtt	AUCCAG	85.3364	100	0.469858	-17.0556	-3.87046	-0.145737	-4.46145	-0.185032	amyotrophic lateral sclerosis 2 (juvenile) chromosome region, candidate 11 [Source:HGNC Symbol;Acc:14438]
ALS2CR11	309700	NA	GGAGUGUUCAGAUACAUCUtt	GAUGUA	80.1568	100	0.469858	0.998843	0.998843	0.0811277	-2.83146	-0.115715	amyotrophic lateral sclerosis 2 (juvenile) chromosome region, candidate 11 [Source:HGNC Symbol;Acc:14438]
ALS2CR11	321988	NA	GGUUAACAAGCAACGAGAAtt	UCUCGU	87.2549	100	0.469858	-16.7522	0	0.0345909	0.844789	0.0406213	amyotrophic lateral sclerosis 2 (juvenile) chromosome region, candidate 11 [Source:HGNC Symbol;Acc:14438]
ALS2CR12	309461	-2.8455	CCGCUGUGCUGAGAUGAAAtt	UUCAUC	37.7603	67.6496	-1.7758	32.0006	32.0006	1.52552	23.065	0.985561	amyotrophic lateral sclerosis 2 (juvenile) chromosome region, candidate 12 [Source:HGNC Symbol;Acc:14439]
ALS2CR12	321749	-2.8455	CAUCAUUUCUGACCUAGAAtt	UCUAGG	91.4875	100	0.469858	14.5913	0	0.0345909	1.69245	0.076669	amyotrophic lateral sclerosis 2 (juvenile) chromosome region, candidate 12 [Source:HGNC Symbol;Acc:14439]
ALS2CR12	334037	-2.8455	GCAAGAAGAGACUAAUAAAtt	UUAUUA	91.8609	100	0.469858	-8.1023	0	0.0345909	4.81747	0.209564	amyotrophic lateral sclerosis 2 (juvenile) chromosome region, candidate 12 [Source:HGNC Symbol;Acc:14439]
ALS2CR16	309417	NA	GCAUAGUAAUUUUGUGAUUtt	AUCACA	79.2909	85.4777	-0.538231	15.7347	0	0.0345909	11.1513	0.478919	NA
ALS2CR16	321705	NA	CUCUCAAAGUUUCAUAGUAtt	ACUAUG	96.9046	100	0.469858	18.2781	12.9623	0.638515	25.6295	1.09462	NA
ALS2CR16	333993	NA	UAAGAAUACUAAAACCAGAtt	CUGGUU	105.031	105.031	0.81907	35.1407	9.42413	0.473668	8.85077	0.381085	NA
ALS2CR4	307262	NA	GUACUUUACUGCUCUUAUAtt	AUAAGA	99.5264	100	0.469858	6.82894	6.82894	0.352756	8.50373	0.366327	NA
ALS2CR4	319550	NA	GGAAUAUUGUUGUGAUAUAtt	AUAUCA	97.9806	100	0.469858	32.3618	21.1973	1.02219	22.191	0.948392	NA
ALS2CR4	331838	NA	GAUCGUUCAGAGUUGAUAAtt	UAUCAA	58.8893	76.9446	-1.13056	13.3759	13.3759	0.657784	13.8726	0.594642	NA
ALS2CR8	307953	NA	GGGAACUGUUCAAACCCGAtt	CGGGUU	95.3634	100	0.469858	25.8871	20.353	0.982853	13.6576	0.585501	NA
ALS2CR8	320241	NA	GGUACUUCGUGUAAUUCCAtt	GGAAUU	75.4125	93.7387	0.0352184	-22.9672	-21.9686	-0.98894	-13.0698	-0.551112	NA
ALS2CR8	332529	NA	GCAGUAAGGAAACAGCUAAtt	UAGCUG	45.0704	62.0747	-2.16278	39.3585	39.3585	1.86833	44.9823	1.91762	NA
ALX1	292219	1.80183	GUAUCGCAGUUCUUCGAAUtt	UUCGAA	93.6875	100	0.469858	-3.35359	-1.95006	-0.0562636	-12.5964	-0.530982	ALX homeobox 1 [Source:HGNC Symbol;Acc:1494]
ALX1	272251	1.80183	GCUACCCACAGAUUCAGAAtt	UCUGAA	56.1967	76.6624	-1.15015	-63.7836	-51.4976	-2.36472	-55.0381	-2.33586	ALX homeobox 1 [Source:HGNC Symbol;Acc:1494]
ALX1	282235	1.80183	GGACAGCAGCGUGAACUAUtt	UAGUUC	47.0975	75.5878	-1.22475	-11.2576	-11.2576	-0.48991	-13.6378	-0.575267	ALX homeobox 1 [Source:HGNC Symbol;Acc:1494]
ALX3	282771	0.365133	AGAUGGUGACUAUAAGUCUtt	GACUUA	69.8075	96.6917	0.24021	17.1258	17.1258	0.832493	11.2688	0.483912	ALX homeobox 3 [Source:HGNC Symbol;Acc:449]
ALX3	272787	0.365133	GAAAACCCACUAUCCUGAUtt	UCAGGA	114.219	114.219	1.45688	27.9954	26.9025	1.288	26.9964	1.15275	ALX homeobox 3 [Source:HGNC Symbol;Acc:449]
ALX3	292755	0.365133	GCACGACCUUCAGCACAUUtt	AUGUGC	93.4483	100	0.469858	-21.2389	-4.05248	-0.154217	-16.9314	-0.71533	ALX homeobox 3 [Source:HGNC Symbol;Acc:449]
ALX4	287185	-2.97448	ACAAGUUCGGCACAACUUUtt	AAGUUG	57.6182	84.5351	-0.603661	4.77561	4.77561	0.25709	-0.160183	-0.00211624	ALX homeobox 4 [Source:HGNC Symbol;Acc:450]
ALX4	277201	-2.97448	GGUUCCCUGCUACGCUAAAtt	UUAGCG	77.6603	89.1219	-0.285263	-18.4029	-7.08756	-0.295624	-10.7641	-0.453061	ALX homeobox 4 [Source:HGNC Symbol;Acc:450]
ALX4	297169	-2.97448	GCAGCUACCUGAGUGUCAAtt	UGACAC	63.8258	100	0.469858	-11.4599	-11.4599	-0.499335	-5.51491	-0.229832	ALX homeobox 4 [Source:HGNC Symbol;Acc:450]
AMAC1	309801	NA	CUAGCACUGUUAAUCUAGAtt	CUAGAU	60.8565	78.1734	-1.04526	-7.06614	0	0.0345909	-8.2602	-0.346579	NA
AMAC1	322089	NA	GGCAAAGACUGAAGACAAAtt	UUGUCU	28.268	47.9165	-3.14559	88.3598	84.7382	3.9826	68.2295	2.90623	NA
AMAC1	334377	NA	AAACAAGGAUUACAGUGAAtt	UCACUG	93.387	100	0.469858	-18.2676	-11.8286	-0.51651	-4.43497	-0.183906	NA
AMAC1L2	308369	NA	CAAAGGUUCUUCCACCGUAtt	ACGGUG	9.73806	37.1867	-3.89042	31.3533	31.3533	1.49536	41.2846	1.76037	NA
AMAC1L2	320657	NA	CUAUUGCCCUGCUACUUAAtt	UAAGUA	35.2353	73.2457	-1.38733	-11.4933	-3.63963	-0.134982	12.1354	0.520769	NA
AMAC1L2	332945	NA	GCAGCAUCCUAGGACUAAUtt	UUAGUC	85.8687	98.3648	0.356349	-0.586885	-0.586885	0.00724748	-11.2672	-0.474457	NA
AMACR	275770	2.12769	CGACUUACAGGACAGCAGAtt	CUGCUG	44.3052	75.3946	-1.23817	-25.522	-14.755	-0.652855	-17.1474	-0.724515	alpha-methylacyl-CoA racemase [Source:HGNC Symbol;Acc:451]
AMACR	285754	2.12769	GCACCUCGAGGACAGAACAtt	GUUCUG	78.678	100	0.469858	42.8449	39.5352	1.87656	32.5069	1.38709	alpha-methylacyl-CoA racemase [Source:HGNC Symbol;Acc:451]
AMACR	295738	2.12769	CAGCAUAUUUAAGUUCUUUtt	AAGAAC	101.741	101.741	0.59069	20.861	20.861	1.00652	23.7695	1.01552	alpha-methylacyl-CoA racemase [Source:HGNC Symbol;Acc:451]
AMBN	303439	-2.95999	CAAAGGCCCUGAGAACGAAtt	UCGUUC	72.2831	94.4115	0.081924	-20.7763	0	0.0345909	-1.12715	-0.0432378	ameloblastin (enamel matrix protein) [Source:HGNC Symbol;Acc:452]
AMBN	315727	-2.95999	AUACGGCUUUGGAAAAUCAtt	GAUUUU	82.6975	100	0.469858	25.5937	0	0.0345909	9.29671	0.400049	ameloblastin (enamel matrix protein) [Source:HGNC Symbol;Acc:452]
AMBN	328015	-2.95999	GAAACUCAACAGUAUGAAUtt	UUCAUA	71.6846	89.691	-0.245753	-17.4106	-10.8824	-0.472427	-9.5893	-0.4031	ameloblastin (enamel matrix protein) [Source:HGNC Symbol;Acc:452]
AMBP	292757	-2.92439	CAAUAUCUCUCGGAUCUAUtt	UAGAUC	53.2414	70.8844	-1.55124	2.09376	2.09376	0.132141	1.18636	0.055147	alpha-1-microglobulin/bikunin precursor [Source:HGNC Symbol;Acc:453]
AMBP	272789	-2.92439	GAGCCCAUCUUAAUCCCGAtt	CGGGAU	56.4079	69.2138	-1.66721	-30.7647	-26.5218	-1.20108	-27.6446	-1.17092	alpha-1-microglobulin/bikunin precursor [Source:HGNC Symbol;Acc:453]
AMBP	282773	-2.92439	ACAACUUCGUCACAGAAAAtt	UUUCUG	49.7558	68.316	-1.72953	22.8844	19.8709	0.960389	13.6121	0.583564	alpha-1-microglobulin/bikunin precursor [Source:HGNC Symbol;Acc:453]
AMBRA1	331314	2.13971	CUCAUUUCAUUAUCCCGUUtt	ACGGGA	74.9413	100	0.469858	-1.43476	0	0.0345909	4.43997	0.193511	autophagy/beclin-1 regulator 1 [Source:HGNC Symbol;Acc:25990]
AMBRA1	306738	2.13971	GCUCAACAAUAACAUUGAAtt	UCAAUG	89.0288	100	0.469858	-21.3262	-7.91363	-0.334111	-1.5693	-0.0620404	autophagy/beclin-1 regulator 1 [Source:HGNC Symbol;Acc:25990]
AMBRA1	319026	2.13971	GCCUUAUGCUGGGAUUUUUtt	AAAAUC	67.2241	100	0.469858	1.03847	1.03847	0.0829739	16.8703	0.722125	autophagy/beclin-1 regulator 1 [Source:HGNC Symbol;Acc:25990]
AMD1	282775	5.3943	CAGCAGUUAUGGACCAGUUtt	ACUGGU	26.027	51.9009	-2.86901	72.8836	72.8836	3.43029	68.0593	2.89899	adenosylmethionine decarboxylase 1 [Source:HGNC Symbol;Acc:457]
AMD1	272791	5.3943	AUGUUAGCUUUGAAACAAAtt	UUGUUU	27.0346	65.2244	-1.94414	73.3813	64.2997	3.03036	68.1381	2.90235	adenosylmethionine decarboxylase 1 [Source:HGNC Symbol;Acc:457]
AMD1	292759	5.3943	GGAUGGAACUUAUUGGACUtt	GUCCAA	77.7241	79.6812	-0.940601	13.3158	13.3158	0.654983	31.8995	1.36126	adenosylmethionine decarboxylase 1 [Source:HGNC Symbol;Acc:457]
AMDHD1	309805	-2.98827	GGAGAUCUCAUUAUCAUCAtt	GAUGAU	77.684	100	0.469858	15.3482	15.3482	0.749673	29.9342	1.27768	amidohydrolase domain containing 1 [Source:HGNC Symbol;Acc:28577]
AMDHD1	334381	-2.98827	CGUGGACAAUAUAGACGUAtt	ACGUCU	80.9661	93.5859	0.0246125	-0.479813	0	0.0345909	2.03088	0.0910612	amidohydrolase domain containing 1 [Source:HGNC Symbol;Acc:28577]
AMDHD1	322093	-2.98827	GAUGUUAGAUGAAGGAGUAtt	ACUCCU	71.6503	100	0.469858	1.35615	1.35615	0.0977749	15.2135	0.651667	amidohydrolase domain containing 1 [Source:HGNC Symbol;Acc:28577]
AMDHD2	296319	2.93012	GAUCAACGGUGGAUUUGGUtt	CCAAAU	107.729	107.729	1.00639	-9.64172	-9.64172	-0.414624	-4.43354	-0.183846	amidohydrolase domain containing 2 [Source:HGNC Symbol;Acc:24262]
AMDHD2	276351	2.93012	CAUCUUCUAUGGGAUGAUUtt	AUCAUC	59.0945	82.9862	-0.711182	24.2957	0	0.0345909	8.95428	0.385487	amidohydrolase domain containing 2 [Source:HGNC Symbol;Acc:24262]
AMDHD2	286335	2.93012	CACCGGAGGUUUAUCACAAtt	UGUGAU	13.4807	58.3173	-2.42361	70.9991	31.9196	1.52175	51.5766	2.19805	amidohydrolase domain containing 2 [Source:HGNC Symbol;Acc:24262]
AMELX	303441	-2.93399	CUCCAUGACUCCAAUCCAAtt	UGGAUU	63.6392	78.5631	-1.01821	3.06971	0	0.0345909	-13.0819	-0.551628	amelogenin, X-linked [Source:HGNC Symbol;Acc:461]
AMELX	328017	-2.93399	GCUUGGCCAUCAACAGACAtt	GUCUGU	54.4006	74.5144	-1.29926	22.5113	14.2918	0.700455	7.94259	0.342463	amelogenin, X-linked [Source:HGNC Symbol;Acc:461]
AMELX	315729	-2.93399	CAUGCUUCCUGAUCUGACUtt	GUCAGA	71.7984	79.4057	-0.959725	-33.4385	-26.5146	-1.20074	-25.4419	-1.07725	amelogenin, X-linked [Source:HGNC Symbol;Acc:461]
AMELY	328045	-3.01101	CAUACUUCCUGAUCUGCAUtt	UGCAGA	92.951	100	0.469858	-13.3778	-13.3778	-0.588692	-10.4349	-0.439061	amelogenin, Y-linked [Source:HGNC Symbol;Acc:462]
AMELY	315757	-3.01101	CUUACAAUCACUUAACUUAtt	AAGUUA	118.392	118.392	1.74659	-0.640863	0	0.0345909	2.81389	0.12436	amelogenin, Y-linked [Source:HGNC Symbol;Acc:462]
AMELY	303469	-3.01101	GCAUGAUAAGACCACCAUAtt	AUGGUG	57.3129	93.6511	0.0291415	26.4834	18.5891	0.900672	14.9853	0.641961	amelogenin, Y-linked [Source:HGNC Symbol;Acc:462]
AMFR	272793	3.20994	GCUCUGCAAGGAUCGAUUUtt	AAUCGA	101.871	101.871	0.59973	-5.20443	0	0.0345909	-1.88416	-0.0754303	autocrine motility factor receptor, E3 ubiquitin protein ligase [Source:HGNC Symbol;Acc:463]
AMFR	292761	3.20994	CUCAUGUGAUUUUACGAUAtt	AUCGUA	115.172	115.172	1.52307	-24.695	-10.8782	-0.472231	-10.5969	-0.445951	autocrine motility factor receptor, E3 ubiquitin protein ligase [Source:HGNC Symbol;Acc:463]
AMFR	282777	3.20994	GACGGAUUCAAGUACCUUUtt	AAGGUA	84.6309	92.2406	-0.0687744	1.80796	0	0.0345909	-12.46	-0.525181	autocrine motility factor receptor, E3 ubiquitin protein ligase [Source:HGNC Symbol;Acc:463]
AMH	282805	0.968246	UUCCCAUAUUUAUUCGGACtt	UCCGAA	89.9741	100	0.469858	-3.18769	0	0.0345909	-0.29405	-0.0078091	anti-Mullerian hormone [Source:HGNC Symbol;Acc:464]
AMH	292789	0.968246	CCAGGCCAACAAUUGCCAGtt	UGGCAA	56	88.8338	-0.305261	54.0916	31.6996	1.5115	55.9342	2.38336	anti-Mullerian hormone [Source:HGNC Symbol;Acc:464]
AMH	272821	0.968246	GCCUCAUCUUCCGAGAAGAtt	CUUCUC	76.1459	84.8848	-0.579389	28.1079	18.4076	0.892215	23.9787	1.02442	anti-Mullerian hormone [Source:HGNC Symbol;Acc:464]
AMHR2	279191	-2.93212	GAAUGUGCUCAUUCGGGAAtt	UCCCGA	103.43	103.43	0.707976	-4.17657	-0.532664	0.0097737	0.306463	0.0177284	anti-Mullerian hormone receptor, type II [Source:HGNC Symbol;Acc:465]
AMHR2	289175	-2.93212	CUGGGAGAGCUGCUAGAUAtt	AUCUAG	61.9469	90.56	-0.185431	-23.5435	-3.50737	-0.12882	-3.8068	-0.157193	anti-Mullerian hormone receptor, type II [Source:HGNC Symbol;Acc:465]
AMHR2	269207	-2.93212	CGACCACAUUGUCCGAUUUtt	AAUCGG	91.6979	100	0.469858	-18.2464	-10.981	-0.477024	-18.6872	-0.79	anti-Mullerian hormone receptor, type II [Source:HGNC Symbol;Acc:465]
AMICA1	309006	NA	AGGAGAUUGUAUUUCGUUAtt	AACGAA	107.059	107.059	0.959857	-1.16187	0	0.0345909	6.80458	0.294068	adhesion molecule, interacts with CXADR antigen 1 [Source:HGNC Symbol;Acc:19084]
AMICA1	333582	NA	UGAUAUUGAUCGUGAAGAAtt	UCUUCA	56.9832	88.3331	-0.340019	14.9352	7.59526	0.38846	1.22098	0.0566191	adhesion molecule, interacts with CXADR antigen 1 [Source:HGNC Symbol;Acc:19084]
AMICA1	321294	NA	GACUAAUCCAGAGAUAAAAtt	UUUAUC	57.4812	76.0992	-1.18925	12.2444	6.32939	0.329482	7.31882	0.315937	adhesion molecule, interacts with CXADR antigen 1 [Source:HGNC Symbol;Acc:19084]
AMIGO1	297009	0.182171	CACAAUGUCUUCAACCUGAtt	CAGGUU	123.106	123.106	2.0738	10.2706	0	0.0345909	-3.88902	-0.160689	adhesion molecule with Ig-like domain 1 [Source:HGNC Symbol;Acc:20824]
AMIGO1	287025	0.182171	CUAGUGGGCUGUAUCCUUAtt	AAGGAU	59.3112	81.0768	-0.843728	-23.3969	-14.3068	-0.631971	-17.2651	-0.729523	adhesion molecule with Ig-like domain 1 [Source:HGNC Symbol;Acc:20824]
AMIGO1	277041	0.182171	CUCAUAUACCUAUACCUCAtt	GAGGUA	52.7132	84.1808	-0.628258	-30.0691	-30.0691	-1.36635	-18.8069	-0.795091	adhesion molecule with Ig-like domain 1 [Source:HGNC Symbol;Acc:20824]
AMIGO2	288575	5.22562	GGUGGGUCCAGAUAACAGAtt	CUGUUA	92.7353	100	0.469858	0.207125	0.207125	0.044241	-1.15605	-0.0444664	adhesion molecule with Ig-like domain 2 [Source:HGNC Symbol;Acc:24073]
AMIGO2	278591	5.22562	GCUUUACAACAAUCACAUAtt	AUGUGA	132.757	132.757	2.74371	12.9215	0	0.0345909	-15.9424	-0.673273	adhesion molecule with Ig-like domain 2 [Source:HGNC Symbol;Acc:24073]
AMIGO2	298559	5.22562	CCCUAAUUCUUCGUCAUAAtt	UAUGAC	54.2111	100	0.469858	-20.1924	-3.21338	-0.115123	-19.0234	-0.804297	adhesion molecule with Ig-like domain 2 [Source:HGNC Symbol;Acc:24073]
AMIGO3	298707	NA	AGCUGCUUCUGUUCAAUAAtt	UAUUGA	65.0975	98.2539	0.34865	14.4248	0	0.0345909	-7.45952	-0.312529	adhesion molecule with Ig-like domain 3 [Source:HGNC Symbol;Acc:24075]
AMIGO3	288723	NA	GGCCUCUACUUGCACAACAtt	GUUGUG	54.2102	100	0.469858	-11.3265	0	0.0345909	5.6143	0.24345	adhesion molecule with Ig-like domain 3 [Source:HGNC Symbol;Acc:24075]
AMIGO3	278739	NA	GCACAGUCCUCAGUACUCAtt	GAGUAC	88.6047	100	0.469858	-28.5971	-21.0496	-0.946124	-18.9114	-0.799535	adhesion molecule with Ig-like domain 3 [Source:HGNC Symbol;Acc:24075]
AMMECR1	329294	3.3739	GGAUGGGACCAUAUACAGAtt	CUGUAU	66.5941	93.9621	0.0507282	-3.64512	-3.64512	-0.135238	-17.7864	-0.75169	Alport syndrome, mental retardation, midface hypoplasia and elliptocytosis chromosomal region gene 1 [Source:HGNC Symbol;Acc:467]
AMMECR1	317006	3.3739	CAAUGAAAAAGGAUCAAAAtt	UUUGAU	83.663	100	0.469858	3.79373	0	0.0345909	-0.905084	-0.033794	Alport syndrome, mental retardation, midface hypoplasia and elliptocytosis chromosomal region gene 1 [Source:HGNC Symbol;Acc:467]
AMMECR1	304718	3.3739	AAACUGACCAGGUAUCGUAtt	ACGAUA	95.8408	100	0.469858	-5.55853	-4.12693	-0.157686	-8.65824	-0.363506	Alport syndrome, mental retardation, midface hypoplasia and elliptocytosis chromosomal region gene 1 [Source:HGNC Symbol;Acc:467]
AMMECR1L	320615	3.24945	GGCUUUAAAGCUCCAAUUAtt	AAUUGG	100.708	100.708	0.519008	-8.22236	-8.22236	-0.348495	-30.5629	-1.29503	AMMECR1-like [Source:HGNC Symbol;Acc:28658]
AMMECR1L	332903	3.24945	GAACAAGACUGGGAUCAGAtt	CUGAUC	75.1351	84.468	-0.608315	2.60384	2.60384	0.155906	13.723	0.588283	AMMECR1-like [Source:HGNC Symbol;Acc:28658]
AMMECR1L	308327	3.24945	CUGUCUCCCUCCUUACUAAtt	UAGUAA	59.7843	68.4333	-1.72139	36.0811	36.0811	1.71564	21.184	0.905571	AMMECR1-like [Source:HGNC Symbol;Acc:28658]
AMN	308133	-2.92544	GGGUGGCCUUACUCAGUAAtt	UACUGA	99.8459	100	0.469858	-12.419	-3.66333	-0.136086	-3.77218	-0.155721	amnion associated transmembrane protein [Source:HGNC Symbol;Acc:14604]
AMN	332709	-2.92544	GUUACUUCGUCAACCCUCUtt	GAGGGU	37.6062	92.6168	-0.042655	-9.23213	0	0.0345909	12.5344	0.537733	amnion associated transmembrane protein [Source:HGNC Symbol;Acc:14604]
AMN	320421	-2.92544	CCACGACGACGUCUUCUUUtt	AAGAAG	82.7155	98.2073	0.345416	-18.4055	-8.19268	-0.347112	-14.2758	-0.602401	amnion associated transmembrane protein [Source:HGNC Symbol;Acc:14604]
AMN1	310254	0.515612	GCUGCUUAAGUAUUACUGAtt	CAGUAA	66.7055	77.4905	-1.09267	15.7919	7.69042	0.392893	4.77746	0.207863	antagonist of mitotic exit network 1 homolog (S. cerevisiae) [Source:HGNC Symbol;Acc:27281]
AMN1	322542	0.515612	CAAUCUCACUGACGAAGGAtt	CCUUCG	62.7878	94.7192	0.10328	-0.99416	-0.99416	-0.0117277	-0.993236	-0.0375428	antagonist of mitotic exit network 1 homolog (S. cerevisiae) [Source:HGNC Symbol;Acc:27281]
AMN1	334830	0.515612	GGAGCUGCGAUAUAUCAGAtt	CUGAUA	107.227	107.227	0.971509	-134.665	-126.251	-5.84754	-129.141	-5.48719	antagonist of mitotic exit network 1 homolog (S. cerevisiae) [Source:HGNC Symbol;Acc:27281]
AMOT	310059	-3.0001	CAUCGUUUGUCUAUACCAAtt	UGGUAU	4.95194	70.5957	-1.57129	90.4517	35.5472	1.69076	57.1635	2.43564	angiomotin [Source:HGNC Symbol;Acc:17810]
AMOT	334635	-3.0001	CCCAGAUUAUUGAGAAGGAtt	CCUUCU	64.3607	100	0.469858	-31.2994	-31.2994	-1.42367	-37.8645	-1.60554	angiomotin [Source:HGNC Symbol;Acc:17810]
AMOT	322347	-3.0001	GAAAAACUCCCAUUCAGAUtt	UCUGAA	66.3039	86.7696	-0.448547	-12.1278	0	0.0345909	-3.16661	-0.129968	angiomotin [Source:HGNC Symbol;Acc:17810]
AMOTL1	334639	2.66322	CAACUUUUCUUCCACGGAAtt	UCCGUG	96.2322	100	0.469858	-38.9294	-30.7376	-1.3975	-38.2094	-1.6202	angiomotin like 1 [Source:HGNC Symbol;Acc:17811]
AMOTL1	322351	2.66322	CGAAGGGCAUGAAGACAAAtt	UUGUCU	34.324	53.9725	-2.72521	-11.272	-11.272	-0.490577	-29.2041	-1.23724	angiomotin like 1 [Source:HGNC Symbol;Acc:17811]
AMOTL1	310063	2.66322	GCAGCGAUCUCGUAAAGAUtt	UCUUUA	59.1902	74.5866	-1.29425	26.0292	22.4987	1.08282	17.4	0.744649	angiomotin like 1 [Source:HGNC Symbol;Acc:17811]
AMOTL2	306269	4.36694	GACUUCAACCGGGAUCUUAtt	AAGAUC	109.626	109.626	1.13807	-8.13522	0	0.0345909	6.39445	0.276627	angiomotin like 2 [Source:HGNC Symbol;Acc:17812]
AMOTL2	330845	4.36694	ACACCACUCUCAUCCGACAtt	GUCGGA	102.349	102.349	0.632932	-60.2343	-60.2343	-2.77177	-57.0577	-2.42175	angiomotin like 2 [Source:HGNC Symbol;Acc:17812]
AMOTL2	318557	4.36694	AGACCAUGCGGAACAAGAUtt	UCUUGU	101.579	101.579	0.579494	-7.77465	-7.77465	-0.327636	-6.23608	-0.260501	angiomotin like 2 [Source:HGNC Symbol;Acc:17812]
AMPD1	272823	-2.8669	GACACCUUCUUAGACGAUAtt	AUCGUC	91.6745	100	0.469858	-27.559	-4.68869	-0.183859	-16.0942	-0.679728	adenosine monophosphate deaminase 1 [Source:HGNC Symbol;Acc:468]
AMPD1	282807	-2.8669	GGACCUGUUAAGACCUAUAtt	AUAGGU	75.9552	100	0.469858	6.95117	6.95117	0.358451	2.16831	0.0969054	adenosine monophosphate deaminase 1 [Source:HGNC Symbol;Acc:468]
AMPD1	292791	-2.8669	GCAGAUUACUGGUGACUAUtt	UAGUCA	95.931	100	0.469858	10.9159	0	0.0345909	-0.122005	-0.000492689	adenosine monophosphate deaminase 1 [Source:HGNC Symbol;Acc:468]
AMPD2	282809	3.52192	CACCGAGAUUUCUACAACAtt	GUUGUA	41.31	72.6472	-1.42888	55.4841	27.3511	1.3089	29.3669	1.25356	adenosine monophosphate deaminase 2 [Source:HGNC Symbol;Acc:469]
AMPD2	292793	3.52192	GGAACUGCAUCUCUUCUUAtt	AAGAAG	87.7241	100	0.469858	-6.31119	0	0.0345909	-2.69636	-0.10997	adenosine monophosphate deaminase 2 [Source:HGNC Symbol;Acc:469]
AMPD2	272825	3.52192	CCCUAUGCCUACUACCUGUtt	CAGGUA	89.2423	100	0.469858	-16.348	-16.348	-0.727073	-21.1464	-0.894579	adenosine monophosphate deaminase 2 [Source:HGNC Symbol;Acc:469]
AMPD3	292795	-1.72271	CGUGACCUGUAUUUGAAAAtt	UUUCAA	92.4828	98.1926	0.344394	3.37665	0	0.0345909	1.64165	0.0745087	adenosine monophosphate deaminase 3 [Source:HGNC Symbol;Acc:470]
AMPD3	272827	-1.72271	CAGCCUUCAUGAGAUGUUAtt	AACAUC	35.1731	72.7727	-1.42017	11.5855	10.2658	0.512881	26.728	1.14133	adenosine monophosphate deaminase 3 [Source:HGNC Symbol;Acc:470]
AMPD3	282811	-1.72271	GGACUUCUAUAACGUGAGAtt	CUCACG	94.1683	97.7756	0.315448	-1.65297	0	0.0345909	-7.62916	-0.319743	adenosine monophosphate deaminase 3 [Source:HGNC Symbol;Acc:470]
AMPH	298833	-2.91165	GGAUGAGAGUCGAAUCUCUtt	GAGAUU	77.7169	98.7324	0.381867	15.6376	15.6376	0.763157	22.9395	0.980225	amphiphysin [Source:HGNC Symbol;Acc:471]
AMPH	301905	-2.91165	CAGGAUACUUCAUUAUUCAtt	GAAUAA	76.0922	89.9831	-0.225483	14.9668	14.9668	0.731907	29.1071	1.24251	amphiphysin [Source:HGNC Symbol;Acc:471]
AMPH	300369	-2.91165	GGAAGCUAGUGGACUAUGAtt	CAUAGU	75.5142	100	0.469858	-62.69	-44.338	-2.03115	-46.7498	-1.98339	amphiphysin [Source:HGNC Symbol;Acc:471]
AMT	282813	-0.461641	GACUUGAUUGUAACCAAUAtt	AUUGGU	85.4352	100	0.469858	59.7433	13.3782	0.657891	28.8277	1.23063	aminomethyltransferase [Source:HGNC Symbol;Acc:473]
AMT	272829	-0.461641	GGAAUGACAUUGAUGAACAtt	GUUCAU	113.19	113.19	1.38545	-5.3558	0	0.0345909	-5.78373	-0.241264	aminomethyltransferase [Source:HGNC Symbol;Acc:473]
AMT	292797	-0.461641	CUCUUUGACGUGUCUCAUAtt	AUGAGA	45.2414	77.3043	-1.10559	62.3775	35.2084	1.67497	29.4307	1.25627	aminomethyltransferase [Source:HGNC Symbol;Acc:473]
AMTN	336510	0.744669	GCACUAUCCUAAGCUCAGAtt	CUGAGC	81.3199	100	0.469858	0.890488	0	0.0345909	-7.8395	-0.328688	amelotin [Source:HGNC Symbol;Acc:33188]
AMTN	324222	0.744669	GGUUGAAUGUACAACAGCAtt	GCUGUU	55.9585	98.8863	0.392548	-10.4334	-10.4334	-0.451507	-17.9033	-0.756665	amelotin [Source:HGNC Symbol;Acc:33188]
AMTN	311934	0.744669	UCAGGUCUUUCCUUCUUUAtt	AAAGAA	98.0213	100	0.469858	-17.4489	-17.4489	-0.778365	-23.2259	-0.983012	amelotin [Source:HGNC Symbol;Acc:33188]
AMY1A	292799	-3.04381	CGGAAGGUAGUAAACCUUUtt	AAGGUU	85.0345	100	0.469858	-10.0908	-10.0908	-0.435549	-24.9983	-1.05839	amylase, alpha 1A (salivary) [Source:HGNC Symbol;Acc:474]
AMY1A	272831	-3.04381	UGGAGUAACUAAAGAAGUUtt	ACUUCU	62.4883	100	0.469858	39.1289	16.8124	0.817894	35.8828	1.53065	amylase, alpha 1A (salivary) [Source:HGNC Symbol;Acc:474]
AMY1A	282815	-3.04381	UUUACAAACUGGUAUGAUAtt	AUCAUA	118.989	118.989	1.78799	-0.915904	0	0.0345909	8.20725	0.353718	amylase, alpha 1A (salivary) [Source:HGNC Symbol;Acc:474]
AMY2A	292801	-3.05683	CCAUGACAAUCAACGAGGAtt	CCUCGU	97.1034	100	0.469858	-36.395	-36.395	-1.66108	-36.5527	-1.54975	amylase, alpha 2A (pancreatic) [Source:HGNC Symbol;Acc:477]
AMY2A	282817	-3.05683	CAAUGAUGGUAAAUGUAAAtt	UUACAU	81.5858	98.5828	0.371484	-1.12593	0	0.0345909	3.72323	0.16303	amylase, alpha 2A (pancreatic) [Source:HGNC Symbol;Acc:477]
AMY2A	272833	-3.05683	GAAGUAAACCUUUCAUUUAtt	AAAUGA	94.5744	100	0.469858	-29.6263	-25.9069	-1.17243	-24.659	-1.04395	amylase, alpha 2A (pancreatic) [Source:HGNC Symbol;Acc:477]
AMY2B	282819	-1.10281	UCAUAUGUCUGGUAAUGCUtt	GCAUUA	85.8949	100	0.469858	29.407	13.3796	0.657956	7.03181	0.303732	amylase, alpha 2B (pancreatic) [Source:HGNC Symbol;Acc:478]
AMY2B	292803	-1.10281	AUGUCUUACCUAAAGAACUtt	GUUCUU	91.931	100	0.469858	4.14681	0	0.0345909	-12.1282	-0.511069	amylase, alpha 2B (pancreatic) [Source:HGNC Symbol;Acc:478]
AMY2B	272835	-1.10281	UCCUUAUGGUUUUACACGAtt	CGUGUA	91.8616	100	0.469858	-23.9419	-8.50236	-0.36154	-13.6829	-0.577187	amylase, alpha 2B (pancreatic) [Source:HGNC Symbol;Acc:478]
AMZ1	288247	-2.82316	AGAGGUACCAGAGACUCUAtt	AGAGUC	80.9703	99.4315	0.430392	27.0661	15.9208	0.776352	20.766	0.887793	archaelysin family metallopeptidase 1 [Source:HGNC Symbol;Acc:22231]
AMZ1	278263	-2.82316	GGAAGCACAUCUACCUACAtt	GUAGGU	50.8984	92.1237	-0.0768894	13.6602	13.0517	0.642679	8.94636	0.38515	archaelysin family metallopeptidase 1 [Source:HGNC Symbol;Acc:22231]
AMZ1	298231	-2.82316	GUUCAGUGCUGCAAGGUCAtt	GACCUU	84.7653	100	0.469858	7.33215	7.33215	0.376201	2.99835	0.132204	archaelysin family metallopeptidase 1 [Source:HGNC Symbol;Acc:22231]
AMZ2	276381	3.57298	GGAAUUUACCGAAACCCGUtt	CGGGUU	128.991	128.991	2.48233	-1.71384	-1.71384	-0.045258	-13.2003	-0.556663	archaelysin family metallopeptidase 2 [Source:HGNC Symbol;Acc:28041]
AMZ2	286365	3.57298	CUCUAAACCUUUGCCCUAUtt	UAGGGC	58.8398	71.9712	-1.47581	26.2795	16.2953	0.793802	20.5049	0.876689	archaelysin family metallopeptidase 2 [Source:HGNC Symbol;Acc:28041]
AMZ2	296349	3.57298	GAUUGAUCUUUACCCAAGAtt	CUUGGG	63.0643	100	0.469858	-27.0928	-9.35512	-0.401271	-6.26325	-0.261656	archaelysin family metallopeptidase 2 [Source:HGNC Symbol;Acc:28041]
ANAPC1	331911	3.26594	CUAUUGUAAUGACUUAUGAtt	CAUAAG	32.6009	69.4004	-1.65426	4.40257	4.40257	0.23971	1.83028	0.0825304	anaphase promoting complex subunit 1 [Source:HGNC Symbol;Acc:19988]
ANAPC1	307335	3.26594	CGAUUACUAAUAUAAGAGAtt	CUCUUA	70.9189	80.0364	-0.915944	9.32956	9.32956	0.469262	5.26469	0.228583	anaphase promoting complex subunit 1 [Source:HGNC Symbol;Acc:19988]
ANAPC1	319623	3.26594	CCAUGGUUAGGAUCACUAUtt	UAGUGA	53.958	78.8216	-1.00027	-11.0547	0	0.0345909	6.68616	0.289032	anaphase promoting complex subunit 1 [Source:HGNC Symbol;Acc:19988]
ANAPC10	295049	1.62123	GUUACGAGAUGACAAUCUAtt	AGAUUG	89.9475	100	0.469858	9.07967	2.51648	0.151836	16.8142	0.71974	anaphase promoting complex subunit 10 [Source:HGNC Symbol;Acc:24077]
ANAPC10	275081	1.62123	CAGUCAGAGUAGGAAAUAAtt	UAUUUC	42.5515	92.0081	-0.0849144	65.2666	64.3054	3.03063	57.3574	2.44388	anaphase promoting complex subunit 10 [Source:HGNC Symbol;Acc:24077]
ANAPC10	285065	1.62123	GAGCUCCAUUGGUAAAUUUtt	AAUUUA	75.9782	98.5465	0.368965	10.9038	6.32274	0.329172	19.055	0.815031	anaphase promoting complex subunit 10 [Source:HGNC Symbol;Acc:24077]
ANAPC11	286515	4.55587	ACUCAUUAAACUACUCAAAtt	UUGAGU	63.9779	86.6025	-0.460147	20.9971	20.9971	1.01286	31.657	1.35095	anaphase promoting complex subunit 11 [Source:HGNC Symbol;Acc:14452]
ANAPC11	296499	4.55587	UGUUGACACUUUUAUCCAAtt	UGGAUA	23.6662	27.434	-4.56742	83.5464	83.5464	3.92708	89.169	3.79671	anaphase promoting complex subunit 11 [Source:HGNC Symbol;Acc:14452]
ANAPC11	276531	4.55587	GAAUAAACAUCUCCGUGAAtt	UCACGG	106.354	106.354	0.910948	20.2101	11.2604	0.559223	14.5915	0.625216	anaphase promoting complex subunit 11 [Source:HGNC Symbol;Acc:14452]
ANAPC13	317905	4.46841	ACCUAAAACUCUUCAUUGAtt	CAAUGA	86.5276	100	0.469858	11.9493	11.9493	0.591316	1.01068	0.047676	anaphase promoting complex subunit 13 [Source:HGNC Symbol;Acc:24540]
ANAPC13	330193	4.46841	CUGAAUAACUAAAAUCUCUtt	GAGAUU	64.0696	85.0851	-0.565479	15.5176	15.5176	0.757569	14.2271	0.609718	anaphase promoting complex subunit 13 [Source:HGNC Symbol;Acc:24540]
ANAPC13	305617	4.46841	GGAGUGUAUUUAGCCUGUAtt	ACAGGC	24.4781	100	0.469858	48.7706	9.97787	0.499467	33.159	1.41482	anaphase promoting complex subunit 13 [Source:HGNC Symbol;Acc:24540]
ANAPC2	285986	4.21811	CACUGGAUCGUAUCUACAAtt	UGUAGA	47.9134	63.7483	-2.04661	30.2964	30.2964	1.44612	44.0223	1.87679	anaphase promoting complex subunit 2 [Source:HGNC Symbol;Acc:19989]
ANAPC2	276002	4.21811	UGGUGACCAUGGACGUGGAtt	CCACGU	100.917	100.917	0.533543	-18.673	-18.673	-0.835397	-16.1341	-0.681425	anaphase promoting complex subunit 2 [Source:HGNC Symbol;Acc:19989]
ANAPC2	295970	4.21811	GCGGUGAUCUUGCUGUAUUtt	AUACAG	50.7133	50.7133	-2.95145	17.0915	4.40453	0.239801	14.6021	0.625666	anaphase promoting complex subunit 2 [Source:HGNC Symbol;Acc:19989]
ANAPC4	306089	3.45267	CACUGGGACUUAUUCUACAtt	GUAGAA	18.1768	37.0098	-3.9027	17.7133	17.7133	0.859864	30.4929	1.30144	anaphase promoting complex subunit 4 [Source:HGNC Symbol;Acc:19990]
ANAPC4	318377	3.45267	GGCAAGUUUUCAUCGAGUUtt	ACUCGA	26.873	38.3238	-3.81149	43.1433	39.5267	1.87617	36.3677	1.55127	anaphase promoting complex subunit 4 [Source:HGNC Symbol;Acc:19990]
ANAPC4	330665	3.45267	CCAGACCUUUAUAAUCGAAtt	UCGAUU	77.0841	88.3253	-0.340561	9.85724	0	0.0345909	-2.81524	-0.115026	anaphase promoting complex subunit 4 [Source:HGNC Symbol;Acc:19990]
ANAPC5	306273	5.21491	GAAGGCGAGUUGAAGGAUAtt	AUCCUU	25.1987	64.5439	-1.99138	9.69907	8.78143	0.443724	3.15103	0.138697	anaphase promoting complex subunit 5 [Source:HGNC Symbol;Acc:15713]
ANAPC5	318561	5.21491	GGAAAGCGGUUGUAUUACAtt	GUAAUA	26.711	46.02	-3.27725	37.388	35.0411	1.66718	29.3166	1.25142	anaphase promoting complex subunit 5 [Source:HGNC Symbol;Acc:15713]
ANAPC5	330849	5.21491	GCACUUGAAGGAACGAUUUtt	AAUCGU	25.1429	37.8265	-3.84601	35.9989	35.9989	1.7118	49.3135	2.10181	anaphase promoting complex subunit 5 [Source:HGNC Symbol;Acc:15713]
ANAPC7	296441	4.64704	GCAAUGGACCAGUAUAGUAtt	ACUAUA	114.979	114.979	1.50968	-25.0233	-25.0233	-1.13126	-22.6058	-0.95664	anaphase promoting complex subunit 7 [Source:HGNC Symbol;Acc:17380]
ANAPC7	286457	4.64704	CGAGAUAACGUGGACCUAUtt	UAGGUC	49.6685	94.4238	0.082775	25.7857	0	0.0345909	11.8859	0.510159	anaphase promoting complex subunit 7 [Source:HGNC Symbol;Acc:17380]
ANAPC7	276473	4.64704	GUUGGAUCUUUAUCUGAUAtt	AUCAGA	101.509	101.509	0.574617	-32.2159	-30.122	-1.36882	-26.8596	-1.13754	anaphase promoting complex subunit 7 [Source:HGNC Symbol;Acc:17380]
ANG	282821	-3.12193	GGUCACCACUUGCAAGCUAtt	AGCUUG	36.8285	74.5052	-1.2999	-6.88332	0	0.0345909	8.55203	0.368381	angiogenin, ribonuclease, RNase A family, 5 [Source:HGNC Symbol;Acc:483]
ANG	292805	-3.12193	CCAGCACUAUGAUGCCAAAtt	UUGGCA	106.69	106.69	0.934231	-14.8334	-14.8334	-0.656506	-29.0519	-1.23077	angiogenin, ribonuclease, RNase A family, 5 [Source:HGNC Symbol;Acc:483]
ANG	272837	-3.12193	GAAUAAGCAAGUCUUCUUUtt	AAGAAG	95.0421	100	0.469858	-10.3297	-0.116892	0.0291448	-6.80773	-0.284811	angiogenin, ribonuclease, RNase A family, 5 [Source:HGNC Symbol;Acc:483]
ANGEL1	285728	1.354	GGAGCUACUUAAUCGGGAUtt	UCCCGA	89.8721	93.2217	-0.00066477	-7.08317	-3.43927	-0.125647	-4.63803	-0.192542	angel homolog 1 (Drosophila) [Source:HGNC Symbol;Acc:19961]
ANGEL1	295712	1.354	GACUGGGUGUAAAACCGAUtt	UCGGUU	93.286	100	0.469858	2.5166	1.78307	0.117665	0.372788	0.020549	angel homolog 1 (Drosophila) [Source:HGNC Symbol;Acc:19961]
ANGEL1	275744	1.354	CCGCAGUGGAAAUACCAUAtt	AUGGUA	74.6775	92.7436	-0.0338531	-15.4963	-2.86034	-0.0986745	-6.37026	-0.266207	angel homolog 1 (Drosophila) [Source:HGNC Symbol;Acc:19961]
ANGEL2	278039	2.05453	GCAAUCUGCGUAGCAAAUAtt	AUUUGC	45.5974	87.1903	-0.419347	42.8377	18.224	0.883659	22.6598	0.96833	angel homolog 2 (Drosophila) [Source:HGNC Symbol;Acc:30534]
ANGEL2	298007	2.05453	GCUCCUUACCCAUACUUCAtt	GAAGUA	83.8616	100	0.469858	-32.1946	-25.2395	-1.14134	-14.0807	-0.594102	angel homolog 2 (Drosophila) [Source:HGNC Symbol;Acc:30534]
ANGEL2	288023	2.05453	GACUGUCACUUCUUACAGAtt	CUGUAA	79.1976	93.3998	0.0116986	14.3942	14.3942	0.705225	20.42	0.87308	angel homolog 2 (Drosophila) [Source:HGNC Symbol;Acc:30534]
ANGPT1	272839	-1.86255	GAGACUGUGCAGAUGUAUAtt	AUACAU	130.309	129.522	2.51919	-13.6049	-1.68868	-0.0440861	8.69247	0.374353	angiopoietin 1 [Source:HGNC Symbol;Acc:484]
ANGPT1	292807	-1.86255	GGUUACUCGUCAAACAUAUtt	UAUGUU	28.4138	76.995	-1.12707	-14.8156	-8.04343	-0.340158	-10.5264	-0.442953	angiopoietin 1 [Source:HGNC Symbol;Acc:484]
ANGPT1	282823	-1.86255	GGAAGAGUUGGACACCUUAtt	AAGGUG	72.2781	100	0.469858	-10.8478	-3.25634	-0.117124	-2.69952	-0.110105	angiopoietin 1 [Source:HGNC Symbol;Acc:484]
ANGPT2	272841	-3.18335	CCACGAGACUUGAACUUCAtt	GAAGUU	77.5491	100	0.469858	-16.9893	-11.0818	-0.481716	-2.88793	-0.118117	angiopoietin 2 [Source:HGNC Symbol;Acc:485]
ANGPT2	282825	-3.18335	CCUUCCAACUUGAACGGAAtt	UCCGUU	88.9974	100	0.469858	-12.5854	-10.5936	-0.45897	-6.62292	-0.276951	angiopoietin 2 [Source:HGNC Symbol;Acc:485]
ANGPT2	292809	-3.18335	GGAUGGAGACAACGACAAAtt	UUGUCG	103.172	103.172	0.690076	-13.9363	-13.9363	-0.614713	-28.1821	-1.19378	angiopoietin 2 [Source:HGNC Symbol;Acc:485]
ANGPT4	296393	-3.02334	GCGAGACACUUGUAGUCCAtt	GGACUA	104.651	104.282	0.767111	2.01701	0	0.0345909	-0.278659	-0.00715456	angiopoietin 4 [Source:HGNC Symbol;Acc:487]
ANGPT4	286409	-3.02334	GGCUUUCUGUGGUCGGGUAtt	ACCCGA	109.116	109.116	1.10266	-10.302	-5.14805	-0.20526	-11.3098	-0.476268	angiopoietin 4 [Source:HGNC Symbol;Acc:487]
ANGPT4	276425	-3.02334	AGACCUUUCUGUCCACCAAtt	UGGUGG	65.1311	92.6696	-0.03899	11.9072	11.9072	0.589355	15.5968	0.667966	angiopoietin 4 [Source:HGNC Symbol;Acc:487]
ANGPTL1	272670	-2.99471	GAACUCUCGUGUUACUCAAtt	UGAGUA	82.5935	98.5026	0.365914	-30.7305	-29.3224	-1.33156	-21.8866	-0.926059	angiopoietin-like 1 [Source:HGNC Symbol;Acc:489]
ANGPTL1	282654	-2.99471	GCUUUCGUCUGGAACCUGAtt	CAGGUU	79.5608	94.6658	0.099578	33.5138	9.73285	0.488051	-3.04169	-0.124655	angiopoietin-like 1 [Source:HGNC Symbol;Acc:489]
ANGPTL1	292638	-2.99471	GAACAGUGCUUGAGGAUAUtt	UAUCCU	106.459	106.459	0.918248	20.2923	20.2923	0.980023	20.9023	0.893591	angiopoietin-like 1 [Source:HGNC Symbol;Acc:489]
ANGPTL2	285514	-2.90582	GAGAGUUCAUUUACCUAAAtt	UUAGGU	118.763	118.763	1.77234	-14.1007	0	0.0345909	-6.65175	-0.278178	angiopoietin-like 2 [Source:HGNC Symbol;Acc:490]
ANGPTL2	275530	-2.90582	GGCUCUUACUCACUCAAGAtt	CUUGAG	77.7	92.7905	-0.0305996	-11.8608	-11.8608	-0.518011	-14.759	-0.622947	angiopoietin-like 2 [Source:HGNC Symbol;Acc:490]
ANGPTL2	295498	-2.90582	GGAACAUUGACGGCGAAUAtt	AUUCGC	96.27	100	0.469858	-14.7161	-14.4442	-0.638376	-19.1259	-0.808654	angiopoietin-like 2 [Source:HGNC Symbol;Acc:490]
ANGPTL3	276110	-3.00694	CCAUAGUGAAGCAAUCUAAtt	UAGAUU	82.0104	100	0.469858	1.25659	0	0.0345909	-7.73368	-0.324188	angiopoietin-like 3 [Source:HGNC Symbol;Acc:491]
ANGPTL3	286094	-3.00694	CGAAACCAACUAUACGCUAtt	AGCGUA	71.6126	89.7662	-0.240538	-12.7442	0	0.0345909	-10.1262	-0.425931	angiopoietin-like 3 [Source:HGNC Symbol;Acc:491]
ANGPTL3	296078	-3.00694	GGUAGUCCAUGGACAUUAAtt	UAAUGU	100.071	100.071	0.47481	14.1051	0	0.0345909	1.32746	0.0611473	angiopoietin-like 3 [Source:HGNC Symbol;Acc:491]
ANGPTL4	286485	-0.547046	GGUCUGGAGAAGGUGCAUAtt	AUGCAC	70.221	100	0.469858	-0.346517	-0.346517	0.0184464	-4.77117	-0.198204	angiopoietin-like 4 [Source:HGNC Symbol;Acc:16039]
ANGPTL4	276501	-0.547046	ACAAGCACCUAGACCAUGAtt	CAUGGU	79.9047	99.2267	0.41618	8.86253	0	0.0345909	-4.05403	-0.167706	angiopoietin-like 4 [Source:HGNC Symbol;Acc:16039]
ANGPTL4	296469	-0.547046	GGCUGGACAGUAAUUCAGAtt	CUGAAU	95.212	100	0.469858	-16.0467	-6.91599	-0.28763	-11.1989	-0.471549	angiopoietin-like 4 [Source:HGNC Symbol;Acc:16039]
ANGPTL5	278296	-3.0263	GCUUAUGCAUCAUAUGAUAtt	AUCAUA	82.7283	90.9465	-0.158607	-17.5341	-8.47967	-0.360483	-12.5134	-0.527453	angiopoietin-like 5 [Source:HGNC Symbol;Acc:19705]
ANGPTL5	298264	-3.0263	CGAGCUCAUGAAUAGAGUUtt	ACUCUA	82.4549	93.3429	0.00774595	-16.9524	-4.37698	-0.169336	-7.57521	-0.317449	angiopoietin-like 5 [Source:HGNC Symbol;Acc:19705]
ANGPTL5	288280	-3.0263	CGGACUCUUCAGUAGUUAAtt	UAACUA	76.7543	93.8238	0.0411248	27.4891	27.4891	1.31533	27.8241	1.18795	angiopoietin-like 5 [Source:HGNC Symbol;Acc:19705]
ANGPTL6	297440	-2.85114	UCAGCACCGUGGAUAGGGAtt	CCCUAU	97.7763	100	0.469858	-3.47766	-2.4722	-0.0805908	5.11178	0.22208	angiopoietin-like 6 [Source:HGNC Symbol;Acc:23140]
ANGPTL6	287456	-2.85114	GAACCCGUGUAUCAGCUGAtt	CAGCUG	74.5476	83.3051	-0.689042	9.96339	4.59263	0.248565	2.72121	0.120418	angiopoietin-like 6 [Source:HGNC Symbol;Acc:23140]
ANGPTL6	277472	-2.85114	GGUUCAGUCAACUUCUUCAtt	GAAGAA	41.4825	44.0563	-3.41356	-66.9442	-54.9693	-2.52647	-40.4554	-1.71572	angiopoietin-like 6 [Source:HGNC Symbol;Acc:23140]
ANGPTL7	285139	-2.90042	GGAUCUACCUACUCCCUCAtt	GAGGGA	79.5543	98.8813	0.392201	-1.51238	0	0.0345909	22.91	0.978969	angiopoietin-like 7 [Source:HGNC Symbol;Acc:24078]
ANGPTL7	275155	-2.90042	GCAAUGAACUCAACAGCUAtt	AGCUGU	99.3388	100	0.469858	0.268431	0	0.0345909	-17.8821	-0.755759	angiopoietin-like 7 [Source:HGNC Symbol;Acc:24078]
ANGPTL7	295123	-2.90042	CCAUCAUCCAGAGACGAAAtt	UUCGUC	104.501	104.501	0.782311	-16.3151	-6.72817	-0.278879	-20.1639	-0.852797	angiopoietin-like 7 [Source:HGNC Symbol;Acc:24078]
ANK1	272869	-2.03878	GCAUGACCUCUGUAAGGGAtt	CCCUUA	72.1235	84.8972	-0.578526	26.5928	26.5928	1.27357	29.5089	1.25959	ankyrin 1, erythrocytic [Source:HGNC Symbol;Acc:492]
ANK1	282853	-2.03878	GAGAGAGAGGGAUAGAAAAtt	UUUCUA	79.5748	88.7212	-0.313078	-4.18113	-4.18113	-0.160211	-11.1304	-0.468636	ankyrin 1, erythrocytic [Source:HGNC Symbol;Acc:492]
ANK1	292837	-2.03878	AAAUCAGUUUAACACCUUAtt	AAGGUG	97.3793	100	0.469858	11.3304	11.3304	0.562484	19.3511	0.827625	ankyrin 1, erythrocytic [Source:HGNC Symbol;Acc:492]
ANK2	292839	-3.08948	GGAAAAUCAUUAGGCGGUAtt	ACCGCC	99.5862	100	0.469858	-19.2856	0	0.0345909	-13.46	-0.567706	ankyrin 2, neuronal [Source:HGNC Symbol;Acc:493]
ANK2	282855	-3.08948	GACCUAGAAAAGAAACGAAtt	UCGUUU	85.0905	100	0.469858	14.6045	10.5845	0.527728	9.80674	0.421738	ankyrin 2, neuronal [Source:HGNC Symbol;Acc:493]
ANK2	272871	-3.08948	GGGAGCAAAUGUUAACGCAtt	GCGUUA	104.022	104.022	0.749083	-10.6876	0	0.0345909	0.111197	0.00942448	ankyrin 2, neuronal [Source:HGNC Symbol;Acc:493]
ANK3	282857	-2.43667	GCAUCCUUAGCUUUACGUAtt	ACGUAA	90.7785	99.4106	0.428942	3.63966	1.7713	0.117117	8.7218	0.3756	ankyrin 3, node of Ranvier (ankyrin G) [Source:HGNC Symbol;Acc:494]
ANK3	292841	-2.43667	GAGUUAGGGAAAAAGCGUAtt	ACGCUU	97.5172	100	0.469858	6.36501	6.36501	0.331141	7.98774	0.344383	ankyrin 3, node of Ranvier (ankyrin G) [Source:HGNC Symbol;Acc:494]
ANK3	272873	-2.43667	CAUCACCACUAGCAGCAUAtt	AUGCUG	94.3873	100	0.469858	-28.7941	-28.7941	-1.30695	-12.4822	-0.526123	ankyrin 3, node of Ranvier (ankyrin G) [Source:HGNC Symbol;Acc:494]
ANKAR	321898	-1.30668	CAACGGCUCUGCUAUCAUUtt	AUGAUA	55.719	69.5727	-1.6423	-40.0766	-33.2081	-1.5126	-25.5143	-1.08033	ankyrin and armadillo repeat containing [Source:HGNC Symbol;Acc:26350]
ANKAR	334186	-1.30668	GCUUAGCAAAUGAUCAAUAtt	AUUGAU	41.7481	79.7236	-0.937656	-3.60174	-0.753432	-0.000512024	-1.34585	-0.0525383	ankyrin and armadillo repeat containing [Source:HGNC Symbol;Acc:26350]
ANKAR	309610	-1.30668	CCUAAUCAGUUCAUUCGUAtt	ACGAAU	92.6417	95.9171	0.186436	1.18754	1.18754	0.0899195	12.1344	0.520724	ankyrin and armadillo repeat containing [Source:HGNC Symbol;Acc:26350]
ANKDD1A	323434	-0.770068	GCAUAUUCCUGGGAGUUCAtt	GAACUC	37.5878	56.0291	-2.58245	-12.7833	0	0.0345909	1.96827	0.0883988	ankyrin repeat and death domain containing 1A [Source:HGNC Symbol;Acc:28002]
ANKDD1A	335722	-0.770068	ACCACAAUGUCAAAGACAAtt	UGUCUU	48.0647	91.0612	-0.150645	10.4473	1.50419	0.104672	2.08112	0.0931976	ankyrin repeat and death domain containing 1A [Source:HGNC Symbol;Acc:28002]
ANKDD1A	311146	-0.770068	AGCUGAUCGUUUCUACAGAtt	CUGUAG	87.0173	100	0.469858	1.38678	1.38678	0.0992021	7.36686	0.31798	ankyrin repeat and death domain containing 1A [Source:HGNC Symbol;Acc:28002]
ANKFN1	322415	1.14057	GAAAGACUAUGACGACAGAtt	CUGUCG	93.3445	100	0.469858	-3.0712	-1.23531	-0.022963	-0.960229	-0.0361391	ankyrin-repeat and fibronectin type III domain containing 1 [Source:HGNC Symbol;Acc:26766]
ANKFN1	334703	1.14057	CCAAUAUCCUCAUCCUCAUtt	UGAGGA	65.596	80.0857	-0.912522	-72.5702	-72.3317	-3.33539	-74.2991	-3.15496	ankyrin-repeat and fibronectin type III domain containing 1 [Source:HGNC Symbol;Acc:26766]
ANKFN1	310127	1.14057	GCAUUACAGUUGCCGGGAAtt	UCCCGG	84.1247	95.0033	0.123008	-1.50642	0	0.0345909	-1.70238	-0.0676999	ankyrin-repeat and fibronectin type III domain containing 1 [Source:HGNC Symbol;Acc:26766]
ANKFY1	318605	3.55337	GAAACUAGCAAAUCGGUUUtt	AACCGA	93.3222	97.3979	0.289232	23.4752	23.4752	1.12832	28.3756	1.2114	ankyrin repeat and FYVE domain containing 1 [Source:HGNC Symbol;Acc:20763]
ANKFY1	330893	3.55337	GUACAGCGAUCUGAAGAUAtt	AUCUUC	50.4127	96.8112	0.248503	-51.45	-37.8633	-1.72949	-41.9086	-1.77752	ankyrin repeat and FYVE domain containing 1 [Source:HGNC Symbol;Acc:20763]
ANKFY1	306317	3.55337	GGACUUCAUUUGAUGAGAAtt	UCUCAU	74.4186	91.5982	-0.113363	-9.48389	-7.50176	-0.314922	0.921053	0.0438645	ankyrin repeat and FYVE domain containing 1 [Source:HGNC Symbol;Acc:20763]
ANKH	307027	4.75251	CACUGAUAGCUUAUAGUGAtt	CACUAU	85.3694	93.6782	0.0310198	-9.77192	-1.33006	-0.0273776	-0.0396705	0.00300868	ANKH inorganic pyrophosphate transport regulator [Source:HGNC Symbol;Acc:15492]
ANKH	319315	4.75251	GGAUACUACAUUAUCAAUAtt	AUUGAU	79.0017	100	0.469858	-22.0013	-19.153	-0.857761	-12.4833	-0.526171	ANKH inorganic pyrophosphate transport regulator [Source:HGNC Symbol;Acc:15492]
ANKH	331603	4.75251	CGUGCUAUGUCUACCGGAAtt	UCCGGU	72.7848	85.5247	-0.534968	-13.5577	-2.49944	-0.0818599	2.28305	0.101785	ANKH inorganic pyrophosphate transport regulator [Source:HGNC Symbol;Acc:15492]
ANKHD1-EIF4EBP3	336678	NA	GAUUCGGCAUCCUCGCUUAtt	AAGCGA	86.2416	97.8661	0.321731	-66.5909	-55.4744	-2.55	-47.5891	-2.01908	ANKHD1-EIF4EBP3 readthrough [Source:HGNC Symbol;Acc:33530]
ANKHD1-EIF4EBP3	324390	NA	CCCACAUUGAUGUUCGUAAtt	UACGAA	90.3946	96.767	0.245438	11.8836	11.8836	0.588257	17.834	0.763108	ANKHD1-EIF4EBP3 readthrough [Source:HGNC Symbol;Acc:33530]
ANKHD1-EIF4EBP3	312102	NA	GAACGUAUCUGAUUAUACAtt	GUAUAA	107.884	107.884	1.01716	4.66861	0	0.0345909	-5.25264	-0.218679	ANKHD1-EIF4EBP3 readthrough [Source:HGNC Symbol;Acc:33530]
ANKIB1	296216	3.5315	CAGCAUGCCUUGUACAGCAtt	GCUGUA	97.8112	100	0.469858	-13.9582	-0.449734	0.0136374	3.64125	0.159544	ankyrin repeat and IBR domain containing 1 [Source:HGNC Symbol;Acc:22215]
ANKIB1	276248	3.5315	GAGCAGUAAGACUAACGAAtt	UCGUUA	79.3487	100	0.469858	-28.1831	-20.2096	-0.906991	-25.1257	-1.0638	ankyrin repeat and IBR domain containing 1 [Source:HGNC Symbol;Acc:22215]
ANKIB1	286232	3.5315	GGAUCUUCGUAGACUAAAAtt	UUUAGU	75.6906	85.2391	-0.554788	30.1479	22.2039	1.06909	21.363	0.913184	ankyrin repeat and IBR domain containing 1 [Source:HGNC Symbol;Acc:22215]
ANKK1	289436	-2.8675	GGUUCCGCAUCAUCCAUGAtt	CAUGGA	73.9946	85.6685	-0.524984	5.04755	5.04755	0.26976	25.9985	1.11031	ankyrin repeat and kinase domain containing 1 [Source:HGNC Symbol;Acc:21027]
ANKK1	269468	-2.8675	AGCACAUCGUGUCUAUCUAtt	AGAUAG	122.494	122.494	2.0313	-18.8286	-18.8286	-0.842648	-28.2933	-1.19851	ankyrin repeat and kinase domain containing 1 [Source:HGNC Symbol;Acc:21027]
ANKK1	279452	-2.8675	GCAAAUACCUGAUCUGCAAtt	UGCAGA	119.105	119.105	1.79604	-24.339	-24.339	-1.09938	-22.8361	-0.966436	ankyrin repeat and kinase domain containing 1 [Source:HGNC Symbol;Acc:21027]
ANKLE1	321579	2.02762	CCAUAGCACUCCAAAAGCAtt	GCUUUU	11.178	85.6055	-0.52936	52.8587	26.7337	1.28013	27.5469	1.17616	ankyrin repeat and LEM domain containing 1 [Source:HGNC Symbol;Acc:26812]
ANKLE1	309291	2.02762	CGUCAGAUCUUGGACAUCUtt	GAUGUC	55.2617	93.9641	0.0508698	-16.9092	-2.70423	-0.0914011	1.44043	0.0659518	ankyrin repeat and LEM domain containing 1 [Source:HGNC Symbol;Acc:26812]
ANKLE1	333867	2.02762	AGACAUCCAUUGAUAGUGAtt	CACUAU	83.7628	92.0716	-0.0805032	2.74246	2.74246	0.162364	11.488	0.493234	ankyrin repeat and LEM domain containing 1 [Source:HGNC Symbol;Acc:26812]
ANKMY1	306104	0.394514	CAGUUUCACGGGCACAUUUtt	AAUGUG	71.1	100	0.469858	14.4509	0	0.0345909	4.01798	0.175565	ankyrin repeat and MYND domain containing 1 [Source:HGNC Symbol;Acc:20987]
ANKMY1	318392	0.394514	GAGUUUGGGUUGAACAUGAtt	CAUGUU	81.8675	100	0.469858	39.4558	1.40617	0.100105	3.61507	0.158431	ankyrin repeat and MYND domain containing 1 [Source:HGNC Symbol;Acc:20987]
ANKMY1	330680	0.394514	GUGCAGUGCUGAGACGAAAtt	UUCGUC	69.1741	86.1504	-0.491531	-10.152	-0.565126	0.00826128	-13.8013	-0.582219	ankyrin repeat and MYND domain containing 1 [Source:HGNC Symbol;Acc:20987]
ANKMY2	331681	3.43589	GCUGGAACAUUAUUAUCCAtt	GGAUAA	72.0728	83.0499	-0.706761	-12.3745	-0.269138	0.0220516	-15.875	-0.670406	ankyrin repeat and MYND domain containing 2 [Source:HGNC Symbol;Acc:25370]
ANKMY2	307105	3.43589	GAGCCGAUGUAAAUUGUCAtt	GACAAU	67.8931	100	0.469858	8.52731	0	0.0345909	16.4021	0.702212	ankyrin repeat and MYND domain containing 2 [Source:HGNC Symbol;Acc:25370]
ANKMY2	319393	3.43589	GACUGGAUUAUUACACUAAtt	UAGUGU	77.3666	100	0.469858	2.66123	1.88289	0.122316	9.31773	0.400943	ankyrin repeat and MYND domain containing 2 [Source:HGNC Symbol;Acc:25370]
ANKRA2	299730	1.53601	UAACCGAUUUGAUAUGAAUtt	UUCAUA	88.5839	100	0.469858	0.969866	0.969866	0.0797776	0.787718	0.0381943	ankyrin repeat, family A (RFXANK-like), 2 [Source:HGNC Symbol;Acc:13208]
ANKRA2	302802	1.53601	UCCCAGCACUUAUAGCCUAtt	AGGCUA	61.1537	83.6442	-0.665505	-26.8682	-26.8682	-1.21722	-27.1075	-1.14808	ankyrin repeat, family A (RFXANK-like), 2 [Source:HGNC Symbol;Acc:13208]
ANKRA2	301266	1.53601	GGACCCAAAUUCAGAAGAAtt	UCUUCU	48.2712	96.9626	0.25901	-3.45102	-3.45102	-0.126194	-12.6721	-0.534199	ankyrin repeat, family A (RFXANK-like), 2 [Source:HGNC Symbol;Acc:13208]
ANKRD1	318075	2.68992	CGAGAUAAGUUGCUCAGCAtt	GCUGAG	71.987	100	0.469858	-32.5286	-20.5304	-0.921935	-17.7933	-0.751985	ankyrin repeat domain 1 (cardiac muscle) [Source:HGNC Symbol;Acc:15819]
ANKRD1	305787	2.68992	CGAAUUCCGUGAUAUGCUUtt	AGCAUA	71.765	96.3985	0.219858	-15.6716	-15.6716	-0.695562	-22.8508	-0.96706	ankyrin repeat domain 1 (cardiac muscle) [Source:HGNC Symbol;Acc:15819]
ANKRD1	330363	2.68992	GCAAUUGUGGAGAAGUUAAtt	UAACUU	62.5048	73.1853	-1.39153	-6.47135	0	0.0345909	6.33926	0.27428	ankyrin repeat domain 1 (cardiac muscle) [Source:HGNC Symbol;Acc:15819]
ANKRD10	318982	3.79514	GCUCCGUAUCGAAUACAUUtt	AUGUAU	52.0903	94.8278	0.110826	-6.30707	0	0.0345909	11.8281	0.507699	ankyrin repeat domain 10 [Source:HGNC Symbol;Acc:20265]
ANKRD10	331270	3.79514	GCACGUUGAUAGGGAGUUUtt	AACUCC	93.3438	100	0.469858	11.2862	0.0132147	0.0352066	6.52875	0.282338	ankyrin repeat domain 10 [Source:HGNC Symbol;Acc:20265]
ANKRD10	306694	3.79514	GAAUGUAUUUCCUAAUCAUtt	UGAUUA	78.2374	94.6452	0.098144	9.69384	0.13496	0.0408788	5.60433	0.243026	ankyrin repeat domain 10 [Source:HGNC Symbol;Acc:20265]
ANKRD11	330529	3.26369	GAGGUUAAAAGUUACACUAtt	AGUGUA	74.1373	96.6911	0.240166	-11.8298	-7.66784	-0.322659	-9.69194	-0.407465	ankyrin repeat domain 11 [Source:HGNC Symbol;Acc:21316]
ANKRD11	318241	3.26369	GAAAGACCGUUCGAAUAAAtt	UUAUUC	87.785	100	0.469858	-14.1693	-14.1693	-0.625565	-32.7376	-1.38751	ankyrin repeat domain 11 [Source:HGNC Symbol;Acc:21316]
ANKRD11	305953	3.26369	CAUCGUAUCCUGUCAGACAtt	GUCUGA	66.2787	85.8916	-0.5095	-1.04971	0	0.0345909	-0.656804	-0.0232356	ankyrin repeat domain 11 [Source:HGNC Symbol;Acc:21316]
ANKRD12	329894	0.366084	CCUCAGUACUAUGACGAAUtt	UUCGUC	56	72.9763	-1.40603	-13.4281	-3.8412	-0.144373	-17.025	-0.719311	ankyrin repeat domain 12 [Source:HGNC Symbol;Acc:29135]
ANKRD12	305318	0.366084	GCCUGAUCUUGUUCGGUAUtt	UACCGA	91.0588	100	0.469858	0.624901	0.624901	0.0637055	5.18645	0.225255	ankyrin repeat domain 12 [Source:HGNC Symbol;Acc:29135]
ANKRD12	317606	0.366084	CAGACAAGUUUUGAACGAAtt	UCGUUC	87.7606	100	0.469858	-27.5046	-1.74765	-0.0468333	-2.1606	-0.0871862	ankyrin repeat domain 12 [Source:HGNC Symbol;Acc:29135]
ANKRD13A	333165	2.57127	GAGUCUUACUCCGACAUAAtt	UAUGUC	78.6672	100	0.469858	-28.0921	-26.3721	-1.1941	-17.0808	-0.721684	ankyrin repeat domain 13A [Source:HGNC Symbol;Acc:21268]
ANKRD13A	320877	2.57127	GGACAUUGGAAGGCCGAAAtt	UUCGGC	96.6695	100	0.469858	-11.3359	-11.3359	-0.493555	-14.4718	-0.610732	ankyrin repeat domain 13A [Source:HGNC Symbol;Acc:21268]
ANKRD13A	308589	2.57127	GGAACCCGCUGGAAUCUUUtt	AAGAUU	93.4218	100	0.469858	-2.84903	0	0.0345909	1.80832	0.0815967	ankyrin repeat domain 13A [Source:HGNC Symbol;Acc:21268]
ANKRD13B	309112	3.37484	GAGAUGAAAUGGGAGUUCAtt	GAACUC	102.601	102.601	0.650384	-17.4706	0	0.0345909	0.529758	0.0272243	ankyrin repeat domain 13B [Source:HGNC Symbol;Acc:26363]
ANKRD13B	321400	3.37484	GCUUCCCAGUUAAGAUUGAtt	CAAUCU	70.8251	73.3759	-1.37829	-17.1366	-17.1366	-0.763816	-20.467	-0.865685	ankyrin repeat domain 13B [Source:HGNC Symbol;Acc:26363]
ANKRD13B	333688	3.37484	GGUCAAAGGCUGUAAGACAtt	GUCUUA	85.0758	100	0.469858	-31.5913	-31.5913	-1.43727	-32.0031	-1.35627	ankyrin repeat domain 13B [Source:HGNC Symbol;Acc:26363]
ANKRD13C	332613	3.20566	GCAGAAAGAUAAUCACGGAtt	CCGUGA	111.66	111.66	1.27927	-8.538	-2.27763	-0.0715257	-6.57264	-0.274813	ankyrin repeat domain 13C [Source:HGNC Symbol;Acc:25374]
ANKRD13C	308037	3.20566	GGCGGUACCUUUACCAGAAtt	UCUGGU	44.9923	87.7862	-0.377981	25.4893	8.69007	0.439468	3.62125	0.158693	ankyrin repeat domain 13C [Source:HGNC Symbol;Acc:25374]
ANKRD13C	320325	3.20566	GCACUUUAACAAGCUUAGAtt	CUAAGC	90.0458	100	0.469858	-5.28236	0	0.0345909	7.31167	0.315633	ankyrin repeat domain 13C [Source:HGNC Symbol;Acc:25374]
ANKRD13D	323551	2.60632	GGACAAGUCGAGGAGCAAAtt	UUGCUC	48.2445	82.5517	-0.741344	5.34846	5.34846	0.283779	6.03328	0.261268	ankyrin repeat domain 13 family, member D [Source:HGNC Symbol;Acc:27880]
ANKRD13D	311263	2.60632	GGAACUGCUCAACAAACUUtt	AGUUUG	63.3019	100	0.469858	45.0081	0.271342	0.0472329	8.26004	0.355964	ankyrin repeat domain 13 family, member D [Source:HGNC Symbol;Acc:27880]
ANKRD13D	335839	2.60632	GUACAGAGGUUCAAGGCAAtt	UGCCUU	58.5789	100	0.469858	-102.068	-96.9937	-4.48442	-101.933	-4.33014	ankyrin repeat domain 13 family, member D [Source:HGNC Symbol;Acc:27880]
ANKRD16	318452	0.390514	AUAUGAACCAGACUACAGAtt	CUGUAG	98.1989	100	0.469858	17.4876	17.4876	0.849351	29.9826	1.27974	ankyrin repeat domain 16 [Source:HGNC Symbol;Acc:23471]
ANKRD16	330740	0.390514	GGCUGCUCCUCGAUGAACAtt	GUUCAU	84.5714	95.5301	0.159576	19.4373	19.4373	0.940189	18.1766	0.777677	ankyrin repeat domain 16 [Source:HGNC Symbol;Acc:23471]
ANKRD16	306164	0.390514	CAGUCAAGGUGCUUCUUAAtt	UAAGAA	58.2867	82.036	-0.77714	49.312	32.2592	1.53757	48.3396	2.06039	ankyrin repeat domain 16 [Source:HGNC Symbol;Acc:23471]
ANKRD17	305584	3.49505	CUCAUAUUGAUGUACGUAAtt	UACGUA	65.5991	81.0048	-0.84872	27.7088	24.3101	1.16722	19.5241	0.834979	ankyrin repeat domain 17 [Source:HGNC Symbol;Acc:23575]
ANKRD17	330160	3.49505	GGAGCGAAUGUGAAUAGAAtt	UCUAUU	82.5265	100	0.469858	10.1142	3.30439	0.188545	6.75991	0.292168	ankyrin repeat domain 17 [Source:HGNC Symbol;Acc:23575]
ANKRD17	317872	3.49505	CCAGCUACCUUCGACCUUAtt	AAGGUC	88.0491	100	0.469858	-9.46693	0	0.0345909	17.5354	0.750408	ankyrin repeat domain 17 [Source:HGNC Symbol;Acc:23575]
ANKRD2	330100	-2.85998	ACACCAAUGUGAGGGAUAAtt	UAUCCC	59.8336	100	0.469858	-11.2722	-11.2722	-0.490588	-15.262	-0.644337	ankyrin repeat domain 2 (stretch responsive muscle) [Source:HGNC Symbol;Acc:495]
ANKRD2	305524	-2.85998	AAAUGAAGGUCAUUGAGAAtt	UCUCAA	91.4498	98.6647	0.377167	-9.6995	0	0.0345909	5.22113	0.22673	ankyrin repeat domain 2 (stretch responsive muscle) [Source:HGNC Symbol;Acc:495]
ANKRD2	317812	-2.85998	CCGCUACAAAAUCAUCAAAtt	UUGAUG	80.3436	97.5522	0.299939	14.4709	13.1457	0.647058	15.2347	0.652568	ankyrin repeat domain 2 (stretch responsive muscle) [Source:HGNC Symbol;Acc:495]
ANKRD20A3	324661	NA	GAAAGAAACCUAAAACUUGtt	AAGUUU	79.735	100	0.469858	13.2745	13.2745	0.653058	8.32805	0.358856	ankyrin repeat domain 20 family, member A3 [Source:HGNC Symbol;Acc:31981]
ANKRD20A3	312373	NA	ACGGGUUCCGGAUACCGAAtt	UCGGUA	90.8983	100	0.469858	6.36363	6.36363	0.331077	8.76132	0.377281	ankyrin repeat domain 20 family, member A3 [Source:HGNC Symbol;Acc:31981]
ANKRD20A3	336949	NA	CAAAACAACUUGAACCAACtt	UUGGUU	103.037	103.037	0.680685	33.9115	5.90668	0.309788	15.5757	0.667068	ankyrin repeat domain 20 family, member A3 [Source:HGNC Symbol;Acc:31981]
ANKRD22	308894	-3.17688	CGCAUUACAUUAUGCCUGUtt	CAGGCA	83.1579	100	0.469858	27.7128	0	0.0345909	6.70219	0.289714	ankyrin repeat domain 22 [Source:HGNC Symbol;Acc:28321]
ANKRD22	321182	-3.17688	GGAUAUUGCACGGAGAUUAtt	AAUCUC	96.0126	100	0.469858	19.3263	17.5118	0.850476	18.2717	0.781721	ankyrin repeat domain 22 [Source:HGNC Symbol;Acc:28321]
ANKRD22	333470	-3.17688	CUUCAUUGAUUAUCUACUAtt	AGUAGA	86.4326	100	0.469858	-25.8795	-16.598	-0.738724	-20.0012	-0.845878	ankyrin repeat domain 22 [Source:HGNC Symbol;Acc:28321]
ANKRD23	310172	-3.102	GAUUUAAUCUGGAUAACCUtt	GGUUAU	103.059	103.059	0.682172	61.4615	7.67252	0.392059	41.0399	1.74997	ankyrin repeat domain 23 [Source:HGNC Symbol;Acc:24470]
ANKRD23	334748	-3.102	ACUUGGUUCAAAGACGGAAtt	UCCGUC	86.9673	98.5848	0.371619	-0.432192	-0.432192	0.0144548	-7.79015	-0.326589	ankyrin repeat domain 23 [Source:HGNC Symbol;Acc:24470]
ANKRD23	322460	-3.102	GAACGCACAGGAUAAGGAAtt	UCCUUA	67.6434	100	0.469858	0.43679	0.43679	0.0549413	11.7097	0.502662	ankyrin repeat domain 23 [Source:HGNC Symbol;Acc:24470]
ANKRD24	322440	-3.01947	GGAUGAUCGAGAUGCCUAUtt	UAGGCA	52.2394	98.32	0.353237	5.9598	5.9598	0.312262	3.4052	0.149506	ankyrin repeat domain 24 [Source:HGNC Symbol;Acc:29424]
ANKRD24	334728	-3.01947	AGUCUUCAAUCUUAAGGAAtt	UCCUUA	67.3255	100	0.469858	-18.9606	-16.0119	-0.711415	-14.701	-0.620481	ankyrin repeat domain 24 [Source:HGNC Symbol;Acc:29424]
ANKRD24	310152	-3.01947	GAAUACUAGCUAUGACGUAtt	ACGUCA	85.1733	98.2124	0.345769	-6.91825	-6.91825	-0.287735	-6.75384	-0.282519	ankyrin repeat domain 24 [Source:HGNC Symbol;Acc:29424]
ANKRD26	329598	1.02204	CAAGGUUAAUGUACUACAAtt	UGUAGU	43.5888	86.709	-0.452754	-1.64009	0	0.0345909	16.4865	0.705802	ankyrin repeat domain 26 [Source:HGNC Symbol;Acc:29186]
ANKRD26	317310	1.02204	GAAUUCUCAUAGUCAUGAAtt	UCAUGA	113.576	113.576	1.41223	-15.5534	-15.5534	-0.690051	-21.1613	-0.895215	ankyrin repeat domain 26 [Source:HGNC Symbol;Acc:29186]
ANKRD26	305022	1.02204	GCCUAUUGAAAAUCCAGGAtt	CCUGGA	61.3682	86.7298	-0.451313	-0.274281	0	0.0345909	-0.451017	-0.0144843	ankyrin repeat domain 26 [Source:HGNC Symbol;Acc:29186]
ANKRD27	308309	2.38726	CGAAUGCUCUCUACACCAAtt	UGGUGU	83.8829	100	0.469858	19.1178	0	0.0345909	-13.463	-0.567832	ankyrin repeat domain 27 (VPS9 domain) [Source:HGNC Symbol;Acc:25310]
ANKRD27	332885	2.38726	CCAGUCUACUUGUCAGUUUtt	AACUGA	62.2394	73.7254	-1.35403	-4.90075	-0.229564	0.0238953	-2.86892	-0.117309	ankyrin repeat domain 27 (VPS9 domain) [Source:HGNC Symbol;Acc:25310]
ANKRD27	320597	2.38726	GCACGAGGCUGUGAUUGAAtt	UCAAUC	34.6522	64.3017	-2.00819	52.7628	26.3605	1.26275	34.1318	1.45619	ankyrin repeat domain 27 (VPS9 domain) [Source:HGNC Symbol;Acc:25310]
ANKRD28	305278	3.27086	GAAUGAACCUAGCUCCUAUtt	UAGGAG	69.7133	100	0.469858	-7.23906	0	0.0345909	14.9595	0.640865	ankyrin repeat domain 28 [Source:HGNC Symbol;Acc:29024]
ANKRD28	317566	3.27086	GAAUGAUCAGCGUAGUCAAtt	UGACUA	89.845	100	0.469858	-9.7395	-9.7395	-0.419179	-8.56263	-0.35944	ankyrin repeat domain 28 [Source:HGNC Symbol;Acc:29024]
ANKRD28	329854	3.27086	CCGUUAUACCAACACCUCAtt	GAGGUG	34.3925	86.1338	-0.492684	-7.08947	-7.08947	-0.295712	-9.83215	-0.413428	ankyrin repeat domain 28 [Source:HGNC Symbol;Acc:29024]
ANKRD29	309887	-1.29205	AACCAAAAAUGAACGUAUAtt	AUACGU	88.1182	98.8216	0.388056	-14.6277	-14.0421	-0.61964	-18.011	-0.761243	ankyrin repeat domain 29 [Source:HGNC Symbol;Acc:27110]
ANKRD29	322175	-1.29205	CCACUGAAUUUAGGACCAAtt	UGGUCC	91.6667	99.6256	0.443871	15.2861	2.80028	0.165058	17.1677	0.734771	ankyrin repeat domain 29 [Source:HGNC Symbol;Acc:27110]
ANKRD29	334463	-1.29205	CAGUUGCGCUGCUCCUAGAtt	CUAGGA	89.8217	100	0.469858	3.69416	2.45305	0.14888	7.95912	0.343167	ankyrin repeat domain 29 [Source:HGNC Symbol;Acc:27110]
ANKRD30A	287709	-2.94589	GUACGAUAUAUAACAAUGAtt	CAUUGU	39.0767	81.6014	-0.807308	7.17673	0.450329	0.0555721	16.1922	0.693289	ankyrin repeat domain 30A [Source:HGNC Symbol;Acc:17234]
ANKRD30A	277725	-2.94589	GCAAGAUAACAAUUGAUAUtt	UAUCAA	103.033	103.033	0.680365	-26.9797	-18.7589	-0.839402	-18.987	-0.80275	ankyrin repeat domain 30A [Source:HGNC Symbol;Acc:17234]
ANKRD30A	297693	-2.94589	CCGUAUAUAUCAAUAUGAAtt	UCAUAU	92.6047	100	0.469858	-5.66553	0	0.0345909	-12.6193	-0.531954	ankyrin repeat domain 30A [Source:HGNC Symbol;Acc:17234]
ANKRD31	335138	-2.98614	GCUCUGUUACAGACUAGAAtt	UCUAGU	76.0482	100	0.469858	-10.4187	-10.4187	-0.450825	-25.0044	-1.05864	ankyrin repeat domain 31 [Source:HGNC Symbol;Acc:26853]
ANKRD31	322850	-2.98614	GCUAUUACAGUAUCUGAUAtt	AUCAGA	79.9466	91.5944	-0.11363	-1.87449	0	0.0345909	2.37493	0.105692	ankyrin repeat domain 31 [Source:HGNC Symbol;Acc:26853]
ANKRD31	310562	-2.98614	GGGUAUCCAUAGAGUCAUUtt	AUGACU	31.2865	59.1935	-2.36278	19.5813	0	0.0345909	9.90499	0.425917	ankyrin repeat domain 31 [Source:HGNC Symbol;Acc:26853]
ANKRD32	320420	NA	GAACCUUACUAAUGCUGAAtt	UCAGCA	93.3778	100	0.469858	-18.0327	-6.01015	-0.245426	-4.22451	-0.174957	ankyrin repeat domain 32 [Source:HGNC Symbol;Acc:25408]
ANKRD32	332708	NA	CCACCAGUGUUCAUACUGAtt	CAGUAU	61.6988	85.8355	-0.513391	9.17135	9.17135	0.461891	6.22101	0.269251	ankyrin repeat domain 32 [Source:HGNC Symbol;Acc:25408]
ANKRD32	308132	NA	GGCUCCUUUUUACUUAGUAtt	ACUAAG	57.7504	76.6764	-1.14918	-0.205269	0	0.0345909	12.8871	0.552734	ankyrin repeat domain 32 [Source:HGNC Symbol;Acc:25408]
ANKRD33	311421	-2.97175	AAUCUGCUCUCAACCUAUAtt	AUAGGU	51.7483	78.4577	-1.02553	-1.00696	-0.73609	0.000295956	-6.82256	-0.285441	ankyrin repeat domain 33 [Source:HGNC Symbol;Acc:13788]
ANKRD33	323709	-2.97175	AGGCUAGAUUGAUUACGGAtt	CCGUAA	100.041	100.041	0.472726	-6.82371	0	0.0345909	-1.06707	-0.0406828	ankyrin repeat domain 33 [Source:HGNC Symbol;Acc:13788]
ANKRD33	335997	-2.97175	AGAGCAUACUCUACAGUGUtt	CACUGU	85.1531	100	0.469858	-79.8068	-61.126	-2.81331	-54.3319	-2.30583	ankyrin repeat domain 33 [Source:HGNC Symbol;Acc:13788]
ANKRD33B	313627	-1.93583	GACUCUUGCUGUAAAGUGAtt	CACUUU	95.5424	100	0.469858	-1.62441	0	0.0345909	9.672	0.416009	ankyrin repeat domain 33B [Source:HGNC Symbol;Acc:35240]
ANKRD33B	338203	-1.93583	CGCUGACUACGAAGAGUUUtt	AACUCU	90.3933	100	0.469858	-67.8124	-44.0594	-2.01817	-46.6718	-1.98008	ankyrin repeat domain 33B [Source:HGNC Symbol;Acc:35240]
ANKRD33B	325915	-1.93583	GGACGACUCUUUCUACCCUtt	GGGUAG	68.5976	94.3194	0.0755338	42.8436	13.0133	0.640891	23.9859	1.02472	ankyrin repeat domain 33B [Source:HGNC Symbol;Acc:35240]
ANKRD34A	335490	NA	CAAUAUCGCAGACCGAUUAtt	AAUCGG	101.366	101.366	0.564702	-15.7476	-8.48224	-0.360603	-14.3334	-0.604847	ankyrin repeat domain 34A [Source:HGNC Symbol;Acc:27639]
ANKRD34A	323202	NA	GGUGGGUCAGGGUAAGCUAtt	AGCUUA	52.1517	97.1479	0.271873	-13.6891	-7.49034	-0.31439	-10.4127	-0.438116	ankyrin repeat domain 34A [Source:HGNC Symbol;Acc:27639]
ANKRD34A	310914	NA	GCAGUAUCUCAAUUCUCCAtt	GGAGAA	66.7311	98.396	0.358515	-21.4619	0	0.0345909	-10.9585	-0.461327	ankyrin repeat domain 34A [Source:HGNC Symbol;Acc:27639]
ANKRD34B	323517	-2.82743	CCUUAAGAAGUAUAGUUCAtt	GAACUA	71.6233	85.5939	-0.530164	-0.296841	-0.240485	0.0233865	3.60221	0.157884	ankyrin repeat domain 34B [Source:HGNC Symbol;Acc:33736]
ANKRD34B	311229	-2.82743	GAUCGCUUGUAAGACCAAAtt	UUGGUC	103.375	103.375	0.704131	-4.50347	-4.50347	-0.175229	-34.5094	-1.46285	ankyrin repeat domain 34B [Source:HGNC Symbol;Acc:33736]
ANKRD34B	335805	-2.82743	CAAUGCCGAUCCCAACAUAtt	AUGUUG	81.3403	100	0.469858	-26.6241	-26.6241	-1.20584	-33.1174	-1.40366	ankyrin repeat domain 34B [Source:HGNC Symbol;Acc:33736]
ANKRD34C	311852	-3.17422	GGCAUUCUAUGCAAAUUGAtt	CAAUUU	101.147	101.147	0.549503	-9.30669	0	0.0345909	4.99625	0.217167	ankyrin repeat domain 34C [Source:HGNC Symbol;Acc:33888]
ANKRD34C	336428	-3.17422	CCAACAGUAUCGAUAGCAAtt	UGCUAU	65.3113	98.0778	0.336427	-73.519	-69.8578	-3.22014	-63.9693	-2.71567	ankyrin repeat domain 34C [Source:HGNC Symbol;Acc:33888]
ANKRD34C	324140	-3.17422	GAGUUGACUUAAGAAGUAAtt	UACUUC	48.8627	100	0.469858	-19.5177	-6.70961	-0.278015	-8.71914	-0.366096	ankyrin repeat domain 34C [Source:HGNC Symbol;Acc:33888]
ANKRD35	334242	-2.82595	GGAUAAUGAUGGACGUACAtt	GUACGU	92.0069	97.4717	0.294354	-38.7893	-30.2617	-1.37532	-42.1331	-1.78706	ankyrin repeat domain 35 [Source:HGNC Symbol;Acc:26323]
ANKRD35	321954	-2.82595	GCAAAUCCUUAGCAUGGAAtt	UCCAUG	55.5556	82.9979	-0.710372	-14.1914	0	0.0345909	10.2082	0.43881	ankyrin repeat domain 35 [Source:HGNC Symbol;Acc:26323]
ANKRD35	309666	-2.82595	CCACCAAGCUUGACUCGAAtt	UCGAGU	82.3884	96.5723	0.23192	-2.67569	-2.67569	-0.0900713	-6.75105	-0.2824	ankyrin repeat domain 35 [Source:HGNC Symbol;Acc:26323]
ANKRD36	311495	1.00252	GGUAAUCUAGAGAAACUGAtt	CAGUUU	75	98.2852	0.350826	0.414621	0.414621	0.0539084	19.4619	0.832334	ankyrin repeat domain 36 [Source:HGNC Symbol;Acc:24079]
ANKRD36	323783	1.00252	ACAUGGUAAUCUAGAGAAAtt	UUCUCU	50.2745	69.9794	-1.61407	35.7292	25.948	1.24353	27.09	1.15673	ankyrin repeat domain 36 [Source:HGNC Symbol;Acc:24079]
ANKRD36	336071	1.00252	GUCUUACAUGGUAAUCUAGtt	UAGAUU	26.0483	51.7799	-2.87741	5.93146	0	0.0345909	-14.8058	-0.624936	ankyrin repeat domain 36 [Source:HGNC Symbol;Acc:24079]
ANKRD36B	307112	0.343828	AGAUAAAUGUCGUCACUUAtt	AAGUGA	80.7128	92.5697	-0.0459292	18.1179	18.1179	0.878717	18.6991	0.799895	NA
ANKRD36B	319400	0.343828	AGAGUUGUCUCCUCAGAAAtt	UUCUGA	59.4664	82.0016	-0.779527	20.3145	20.3145	0.981058	28.2703	1.20692	NA
ANKRD36B	331688	0.343828	AGUGUCUUGUCAGAAACAAtt	UGUUUC	72.1519	100	0.469858	0.221095	0	0.0345909	8.22025	0.354271	NA
ANKRD37	335866	1.28012	CCCAAAUUGAUUUAUGUAAtt	UACAUA	120.508	120.508	1.89348	-49.7607	-41.1942	-1.88468	-34.8267	-1.47635	ankyrin repeat domain 37 [Source:HGNC Symbol;Acc:29593]
ANKRD37	311290	1.28012	GUUUCUUACAACAAUUAAAtt	UUAAUU	78.6257	100	0.469858	3.24258	0	0.0345909	0.779408	0.0378409	ankyrin repeat domain 37 [Source:HGNC Symbol;Acc:29593]
ANKRD37	323578	1.28012	AGACAAUAAAAGCAAGUGAtt	CACUUG	55.5143	77.1787	-1.11432	-9.02082	-9.02082	-0.385696	-10.7905	-0.454183	ankyrin repeat domain 37 [Source:HGNC Symbol;Acc:29593]
ANKRD39	318294	3.28857	AGAUGAUCAUAUUCUAAAUtt	UUUAGA	102.714	102.714	0.658285	-4.56983	0	0.0345909	1.1282	0.0526738	ankyrin repeat domain 39 [Source:HGNC Symbol;Acc:28640]
ANKRD39	330582	3.28857	GUGAAGCAUUUAAUCCAGAtt	CUGGAU	100.659	100.659	0.515616	0.134599	0	0.0345909	-7.81111	-0.327481	ankyrin repeat domain 39 [Source:HGNC Symbol;Acc:28640]
ANKRD39	306006	3.28857	GCAUGACCAGUCUGCAUAAtt	UAUGCA	65.6692	100	0.469858	14.9681	0	0.0345909	-11.9322	-0.502736	ankyrin repeat domain 39 [Source:HGNC Symbol;Acc:28640]
ANKRD40	333250	3.82213	GAACCCAUCUCUUCGAGAAtt	UCUCGA	70.6217	83.8938	-0.648181	-6.38783	-6.38783	-0.263023	-8.72107	-0.366178	ankyrin repeat domain 40 [Source:HGNC Symbol;Acc:28233]
ANKRD40	320962	3.82213	GAUCAAGUGGAGAAGAUCAtt	GAUCUU	83.006	99.5301	0.43724	10.7154	10.7154	0.533831	18.6589	0.798186	ankyrin repeat domain 40 [Source:HGNC Symbol;Acc:28233]
ANKRD40	308674	3.82213	CACUGGGCAUGUAAACGAAtt	UCGUUU	60.6463	91.8015	-0.099253	22.431	18.4109	0.89237	16.376	0.701106	ankyrin repeat domain 40 [Source:HGNC Symbol;Acc:28233]
ANKRD42	335841	1.47859	GGAUCAACUCCUAUGCAUAtt	AUGCAU	82.9578	93.144	-0.00605942	-49.3567	-49.3567	-2.26497	-76.3829	-3.24357	ankyrin repeat domain 42 [Source:HGNC Symbol;Acc:26752]
ANKRD42	311265	1.47859	GGACUACAAUGGAAACCUUtt	AGGUUU	88.8416	100	0.469858	18.1798	0	0.0345909	-7.8921	-0.330925	ankyrin repeat domain 42 [Source:HGNC Symbol;Acc:26752]
ANKRD42	323553	1.47859	CAGUGUGACUGAUAAGAGAtt	CUCUUA	64.6014	73.719	-1.35448	7.36961	7.36961	0.377946	7.4303	0.320678	ankyrin repeat domain 42 [Source:HGNC Symbol;Acc:26752]
ANKRD43	309434	NA	GGCUCCACGUAAAAAGACAtt	GUCUUU	65.9539	100	0.469858	-0.0494438	0	0.0345909	0.215958	0.0138796	NA
ANKRD43	321722	NA	CGCUUCAAGCAGUUCGUCAtt	GACGAA	106.707	106.707	0.93542	-14.8495	-8.86067	-0.378234	-15.8073	-0.667529	NA
ANKRD43	334010	NA	GGUUGUCAGCUUUAAGAUAtt	AUCUUA	80.2454	96.2677	0.210772	-7.64686	0	0.0345909	8.45858	0.364406	NA
ANKRD44	333292	0.197035	CCACUUAGCUGCCUACAAUtt	UUGUAG	43.5595	71.9624	-1.47641	-0.107928	0	0.0345909	17.0111	0.728113	ankyrin repeat domain 44 [Source:HGNC Symbol;Acc:25259]
ANKRD44	321004	0.197035	GGAUAAGGACUUGAAUACAtt	GUAUUC	62.7669	100	0.469858	-13.471	-13.471	-0.593032	-30.577	-1.29563	ankyrin repeat domain 44 [Source:HGNC Symbol;Acc:25259]
ANKRD44	308716	0.197035	GCAUCAGACAUGGAUAGAAtt	UCUAUC	70.629	91.208	-0.14045	26.7083	12.4832	0.61619	19.5779	0.83727	ankyrin repeat domain 44 [Source:HGNC Symbol;Acc:25259]
ANKRD45	311437	-3.08314	GCUGCUAGAUAUUCUCAGAtt	CUGAGA	82.7607	91.7927	-0.0998625	-1.38389	-0.0312771	0.0331337	10.3858	0.446362	ankyrin repeat domain 45 [Source:HGNC Symbol;Acc:24786]
ANKRD45	336013	-3.08314	ACAUCGUUGGGAGAAAUUUtt	AAUUUC	70.2484	100	0.469858	-49.2434	-32.9632	-1.50119	-33.4113	-1.41616	ankyrin repeat domain 45 [Source:HGNC Symbol;Acc:24786]
ANKRD45	323725	-3.08314	AACUGGAUGUUGAUAUAGAtt	CUAUAU	98.4717	100	0.469858	29.5409	23.7866	1.14282	20.5477	0.878509	ankyrin repeat domain 45 [Source:HGNC Symbol;Acc:24786]
ANKRD46	334721	0.965507	UGUGGAUACUAUCCAAUUUtt	AAUUGG	60.1606	100	0.469858	5.13294	0	0.0345909	-15.4052	-0.650427	ankyrin repeat domain 46 [Source:HGNC Symbol;Acc:27229]
ANKRD46	322433	0.965507	CCAAUGGACUCAAAAUUGAtt	CAAUUU	56.6764	70.3879	-1.58571	-29.8886	-14.4097	-0.636767	-15.1626	-0.640111	ankyrin repeat domain 46 [Source:HGNC Symbol;Acc:27229]
ANKRD46	310145	0.965507	UGAUCUUCGUCAUUGCUUUtt	AAGCAA	77.7163	93.1148	-0.00808592	-5.00934	-2.76543	-0.0942526	7.85457	0.33872	ankyrin repeat domain 46 [Source:HGNC Symbol;Acc:27229]
ANKRD47	310696	NA	CUGCCAUCCUAGACAAUGAtt	CAUUGU	52.924	95.4487	0.153923	33.9117	27.1853	1.30117	21.5527	0.921251	NA
ANKRD47	322984	NA	UGCUAACACUGGCCGAAGAtt	CUUCGG	83.0591	88.4823	-0.329663	-6.91749	-6.50105	-0.268298	-8.94417	-0.375665	NA
ANKRD49	330718	2.68491	CGUGAACACUAGGGAUGAAtt	UCAUCC	67.3016	84.6986	-0.592311	6.39544	4.64583	0.251044	12.25	0.525642	ankyrin repeat domain 49 [Source:HGNC Symbol;Acc:25970]
ANKRD49	318430	2.68491	CGUCAAACCAGGGCUGAAAtt	UUCAGC	83.6243	99.3428	0.424237	-2.64023	0	0.0345909	-5.60167	-0.233522	ankyrin repeat domain 49 [Source:HGNC Symbol;Acc:25970]
ANKRD49	306142	2.68491	GGAGGACAAGUAUCUAUCAtt	GAUAGA	82.72	100	0.469858	0.505183	0.505183	0.0581277	-1.29552	-0.0503976	ankyrin repeat domain 49 [Source:HGNC Symbol;Acc:25970]
ANKRD5	307419	NA	GAAUACCUGUGGAUAUGAAtt	UCAUAU	80.7704	100	0.469858	-16.1053	-10.085	-0.435275	-6.92976	-0.29	NA
ANKRD5	319707	NA	CCGUAUUACAUGAUUGAGAtt	CUCAAU	80.1292	93.7725	0.0375693	-20.1808	-5.76849	-0.234167	-0.720783	-0.0259564	NA
ANKRD5	331995	NA	GGAUUAUGCAAGCUCAGAAtt	UCUGAG	73.8314	90.4203	-0.195128	30.697	22.993	1.10585	21.5185	0.919792	NA
ANKRD50	319539	1.94225	CCACGAACAAUGCAAGAUAtt	AUCUUG	71.0843	99.9611	0.467161	-2.54216	0	0.0345909	3.96364	0.173254	ankyrin repeat domain 50 [Source:HGNC Symbol;Acc:29223]
ANKRD50	307251	1.94225	GUUUACUGGUUUUCGAAAAtt	UUUCGA	108.652	108.652	1.07044	-10.4777	-2.77927	-0.0948971	-9.86445	-0.414801	ankyrin repeat domain 50 [Source:HGNC Symbol;Acc:29223]
ANKRD50	331827	1.94225	GCUUUGCGACAACACCUCAtt	GAGGUG	40.1108	91.8521	-0.0957438	-0.78714	-0.78714	-0.00208253	-1.55816	-0.0615667	ankyrin repeat domain 50 [Source:HGNC Symbol;Acc:29223]
ANKRD53	332599	-3.06371	GCAGUGUGCACUUCCCAUUtt	AUGGGA	73.7365	99.7985	0.45587	-21.1866	-5.75125	-0.233364	-3.13082	-0.128446	ankyrin repeat domain 53 [Source:HGNC Symbol;Acc:25691]
ANKRD53	320311	-3.06371	GCGCAGACCUCAAUGCUCAtt	GAGCAU	89.6865	100	0.469858	31.8799	1.64421	0.111196	11.8196	0.507337	ankyrin repeat domain 53 [Source:HGNC Symbol;Acc:25691]
ANKRD53	308023	-3.06371	CUACCUGAUUGAGUAUCAAtt	UGAUAC	82.8321	100	0.469858	7.15668	0	0.0345909	8.92113	0.384077	ankyrin repeat domain 53 [Source:HGNC Symbol;Acc:25691]
ANKRD54	321643	2.96684	CGGAGGGUGUAAUAGUUUUtt	AAACUA	102.408	102.408	0.636983	3.85151	3.85151	0.214035	9.18314	0.395219	ankyrin repeat domain 54 [Source:HGNC Symbol;Acc:25185]
ANKRD54	333931	2.96684	GGUGCACGCUCUGAAGAGAtt	CUCUUC	87.9346	100	0.469858	15.8222	0	0.0345909	0.301899	0.0175343	ankyrin repeat domain 54 [Source:HGNC Symbol;Acc:25185]
ANKRD54	309355	2.96684	GCACCAACCACGUUCCUGUtt	CAGGAA	77.2651	97.5235	0.297951	-2.43563	-2.43563	-0.0788869	-4.47686	-0.185688	ankyrin repeat domain 54 [Source:HGNC Symbol;Acc:25185]
ANKRD55	307803	-2.9461	AAAUAUCUCUUACCAGAAAtt	UUCUGG	72.1805	98.2784	0.350348	32.4855	12.379	0.611338	6.11069	0.26456	ankyrin repeat domain 55 [Source:HGNC Symbol;Acc:25681]
ANKRD55	332379	-2.9461	CGAUCUCAGAAAAGUCGAAtt	UCGACU	88.2353	96.4413	0.222828	9.11369	1.58927	0.108636	10.6061	0.455732	ankyrin repeat domain 55 [Source:HGNC Symbol;Acc:25681]
ANKRD55	320091	-2.9461	CCACCAAUCAGAACGCAGAtt	CUGCGU	64.934	85.3374	-0.547968	-24.7494	-14.2047	-0.627214	-21.7142	-0.918724	ankyrin repeat domain 55 [Source:HGNC Symbol;Acc:25681]
ANKRD56	311310	NA	GGAUUGUCCUUGAUGUAAAtt	UUACAU	78.2609	95.258	0.140682	18.6098	18.6098	0.901637	16.7979	0.719046	NA
ANKRD56	323598	NA	GGCAGUAUCUAACCAGUAAtt	UACUGG	78.5626	100	0.469858	-9.13546	0	0.0345909	-0.430688	-0.0136198	NA
ANKRD56	335886	NA	CUGCACUACUCAAAAGUCAtt	GACUUU	26.3432	65.1508	-1.94925	7.79883	0	0.0345909	-5.11098	-0.212655	NA
ANKRD57	307314	NA	GACUCAACAAAAUCCGAUUtt	AUCGGA	92.8955	100	0.469858	-14.6142	-10.4725	-0.453332	-6.70233	-0.280328	NA
ANKRD57	319602	NA	CAGCUCUAGUGGACGUAUAtt	AUACGU	88.4491	99.1525	0.411026	-5.28677	-4.70112	-0.184437	-2.28523	-0.0924865	NA
ANKRD57	331890	NA	GUGCUUCCCUCGCAUCUCAtt	GAGAUG	60.0879	82.7691	-0.726249	-22.5705	-22.5705	-1.01699	-28.4952	-1.20709	NA
ANKRD58	311454	NA	CGAGGAGCUCAUUCUGGUAtt	ACCAGA	88.9024	94.5254	0.0898276	-26.2763	-16.4886	-0.733623	-16.777	-0.708766	NA
ANKRD58	323742	NA	GCGCUGGGUUUAUUAGGAAtt	UCCUAA	76.0017	95.54	0.16026	-6.1768	-4.01563	-0.1525	-2.88794	-0.118117	NA
ANKRD58	336030	NA	GAGUUAAGAUUGUAAACCAtt	GGUUUA	84.4598	100	0.469858	40.6645	25.7558	1.23457	27.6233	1.17941	NA
ANKRD6	317360	-2.7519	CAGAGAAUGUGGUUCAGCUtt	GCUGAA	96.4725	100	0.469858	-7.77518	0	0.0345909	1.06911	0.050161	ankyrin repeat domain 6 [Source:HGNC Symbol;Acc:17280]
ANKRD6	305072	-2.7519	GGAUCGGUUCAGGACAAAAtt	UUUGUC	81.4079	100	0.469858	-26.9747	-25.8981	-1.17202	-7.12312	-0.298223	ankyrin repeat domain 6 [Source:HGNC Symbol;Acc:17280]
ANKRD6	329648	-2.7519	GAACCUGCAUGCUCAUAAUtt	UUAUGA	80	95.8703	0.183188	3.25251	3.25251	0.186127	2.90053	0.128044	ankyrin repeat domain 6 [Source:HGNC Symbol;Acc:17280]
ANKRD60	309556	-2.87409	GCAUCAUGACGGAUGGACAtt	GUCCAU	84.0743	100	0.469858	-19.754	0	0.0345909	-7.70469	-0.322955	NA
ANKRD60	321844	-2.87409	GUACCUUCUAGAACACGGAtt	CCGUGU	96.7326	100	0.469858	-7.39228	0	0.0345909	8.52223	0.367113	NA
ANKRD60	334132	-2.87409	CCUUCUACCGAACCGCAAAtt	UUGCGG	76.9734	91.0823	-0.149176	-18.0619	-12.5054	-0.548046	-16.4582	-0.695208	NA
ANKRD7	319409	-3.04163	GGAUAUUCGUUAUAAUACUtt	GUAUUA	101.205	101.205	0.553493	-3.59204	-2.18458	-0.0671901	-2.6525	-0.108105	ankyrin repeat domain 7 [Source:HGNC Symbol;Acc:18588]
ANKRD7	307121	-3.04163	CACUAUUAGUUGCCGUUAUtt	UAACGG	82.6674	84.9869	-0.572302	-9.43532	-5.50945	-0.222098	-2.89539	-0.118434	ankyrin repeat domain 7 [Source:HGNC Symbol;Acc:18588]
ANKRD7	331697	-3.04163	GAUCAAGAAAUAUGAUGUAtt	ACAUCA	105.459	105.459	0.848793	-1.47979	-1.47979	-0.0343537	0.59961	0.0301948	ankyrin repeat domain 7 [Source:HGNC Symbol;Acc:18588]
ANKRD9	321442	1.36098	GGUGAGGACAAGUUCCAGUtt	CUGGAA	113.857	113.857	1.43177	3.07136	0	0.0345909	-2.57273	-0.104713	ankyrin repeat domain 9 [Source:HGNC Symbol;Acc:20096]
ANKRD9	309154	1.36098	GCAAGUCGUCGUUCGCCUUtt	AGGCGA	70.6502	91.5198	-0.118806	-15.8571	0	0.0345909	14.995	0.642376	ankyrin repeat domain 9 [Source:HGNC Symbol;Acc:20096]
ANKRD9	333730	1.36098	CCCUAGGCGCUGGAUUUUGtt	AAAAUC	38.9465	71.9188	-1.47944	-1.34013	0	0.0345909	13.7094	0.587704	ankyrin repeat domain 9 [Source:HGNC Symbol;Acc:20096]
ANKS1A	275680	2.22965	CGAGUCCUGUGGUUAUGAAtt	UCAUAA	46.0007	62.1418	-2.15812	3.35607	0	0.0345909	0.26985	0.0161714	ankyrin repeat and sterile alpha motif domain containing 1A [Source:HGNC Symbol;Acc:20961]
ANKS1A	285664	2.22965	CCUUAUGAACUGUUGUUAAtt	UAACAA	114.072	114.072	1.44672	-19.852	-0.649288	0.00434011	1.25074	0.0578848	ankyrin repeat and sterile alpha motif domain containing 1A [Source:HGNC Symbol;Acc:20961]
ANKS1A	295648	2.22965	GGAGGACCUCUGUACCUUUtt	AAGGUA	96.4121	100	0.469858	-22.9157	-22.9157	-1.03307	-34.9279	-1.48065	ankyrin repeat and sterile alpha motif domain containing 1A [Source:HGNC Symbol;Acc:20961]
ANKS1B	331807	-2.8931	CCAUUGAACUGGGCGACUAtt	AGUCGC	80.9335	100	0.469858	9.85011	8.20442	0.416841	19.6566	0.840617	ankyrin repeat and sterile alpha motif domain containing 1B [Source:HGNC Symbol;Acc:24600]
ANKS1B	307231	-2.8931	CCAGUCGUGUGAUUACAAAtt	UUGUAA	91.8655	100	0.469858	-1.10148	0	0.0345909	2.82685	0.124911	ankyrin repeat and sterile alpha motif domain containing 1B [Source:HGNC Symbol;Acc:24600]
ANKS1B	319519	-2.8931	GGCUAACUGUCAGAAGUCUtt	GACUUC	10.4991	67.3774	-1.79469	20.729	8.99869	0.453846	11.2948	0.48502	ankyrin repeat and sterile alpha motif domain containing 1B [Source:HGNC Symbol;Acc:24600]
ANKS3	309014	2.43524	GUGCAGAGCUAGAAAUGAAtt	UCAUUU	64.644	97.2137	0.276442	15.534	0	0.0345909	-5.15065	-0.214341	ankyrin repeat and sterile alpha motif domain containing 3 [Source:HGNC Symbol;Acc:29422]
ANKS3	333590	2.43524	CAAGCUAAAAGUUACAUGAtt	CAUGUA	90.3432	100	0.469858	-38.0385	-17.5023	-0.780854	-20.4027	-0.862952	ankyrin repeat and sterile alpha motif domain containing 3 [Source:HGNC Symbol;Acc:29422]
ANKS3	321302	2.43524	CGGAGAGAGUUAGAUUUGAtt	CAAAUC	78.484	100	0.469858	-3.25888	0	0.0345909	9.51584	0.409368	ankyrin repeat and sterile alpha motif domain containing 3 [Source:HGNC Symbol;Acc:29422]
ANKS4B	335311	-3.1547	AGAUCUAAAUCUUUCGGAUtt	UCCGAA	82.2381	94.8977	0.115672	-3.42548	0	0.0345909	0.869084	0.0416545	ankyrin repeat and sterile alpha motif domain containing 4B [Source:HGNC Symbol;Acc:26795]
ANKS4B	323023	-3.1547	AGAUAGCAAGAGAGAGUUUtt	AACUCU	77.8014	91.1712	-0.143005	-28.7912	-5.03819	-0.200142	-12.7414	-0.537145	ankyrin repeat and sterile alpha motif domain containing 4B [Source:HGNC Symbol;Acc:26795]
ANKS4B	310735	-3.1547	GCAUGACUCCUACUCUCUUtt	AGAGAG	57.5113	92.7641	-0.0324349	20.089	14.8569	0.726785	41.6914	1.77767	ankyrin repeat and sterile alpha motif domain containing 4B [Source:HGNC Symbol;Acc:26795]
ANKS6	334969	2.02001	GCCGGAUUAUUGGAGCAGAtt	CUGCUC	55.7151	64.4013	-2.00128	13.4296	13.4296	0.660287	10.5085	0.451582	ankyrin repeat and sterile alpha motif domain containing 6 [Source:HGNC Symbol;Acc:26724]
ANKS6	322681	2.02001	GACACGUUAUUGACAACCAtt	GGUUGU	86.2606	86.5129	-0.466366	-2.57023	-2.57023	-0.085158	-19.4754	-0.823519	ankyrin repeat and sterile alpha motif domain containing 6 [Source:HGNC Symbol;Acc:26724]
ANKS6	310393	2.02001	GAAUGAUCCCGACACGGAAtt	UCCGUG	78.7135	100	0.469858	-24.104	-15.9122	-0.706771	-15.9086	-0.671836	ankyrin repeat and sterile alpha motif domain containing 6 [Source:HGNC Symbol;Acc:26724]
ANKZF1	286723	4.03821	GGAUCUUUGUGAGUCUGAAtt	UCAGAC	65.4846	100	0.469858	21.7102	0	0.0345909	-0.443852	-0.0141796	ankyrin repeat and zinc finger domain containing 1 [Source:HGNC Symbol;Acc:25527]
ANKZF1	296707	4.03821	GCAGAACUGCUGCUACAGAtt	CUGUAG	91.4513	100	0.469858	28.4784	28.4784	1.36142	20.6994	0.884959	ankyrin repeat and zinc finger domain containing 1 [Source:HGNC Symbol;Acc:25527]
[truncated: 62,756 more rows]

## Sheet: on-target-gene
SYMBOL	Gene.name	RPKM	viability.seedcorrected.median	viability.z.seedcorrected.median	exosome.seedcorrected.median	exosome.z.seedcorrected.median	exosome.gespeRcorrected.median	exosome.z.gespeRcorrected.median
TM9SF2	transmembrane 9 superfamily member 2 [Source:HGNC Symbol;Acc:11865]	5.71525	100	0.469858	-84.6611	-3.62794	-84.6611	-3.59561
FLJ45187	NA	NA	104.32	0.769752	-81.8393	-4.12817	-81.8393	-3.47561
COPG	NA	NA	16.887	-5.29956	-79.8676	-3.85117	-79.8676	-3.39176
COPA	coatomer protein complex, subunit alpha [Source:HGNC Symbol;Acc:2230]	6.14633	20.5608	-5.04453	-79.0658	-3.43684	-79.0658	-3.35767
ARCN1	archain 1 [Source:HGNC Symbol;Acc:649]	4.97152	16.2728	-5.34219	-78.8231	-3.88722	-78.8231	-3.34735
COPB2	coatomer protein complex, subunit beta 2 (beta prime) [Source:HGNC Symbol;Acc:2232]	5.4971	17.7056	-5.24273	-77.5059	-3.13625	-77.5059	-3.29133
LOC391269	NA	NA	97.0005	0.261642	-75.2151	-3.51541	-75.2151	-3.19391
LCP2	lymphocyte cytosolic protein 2 (SH2 domain containing leukocyte protein of 76kDa) [Source:HGNC Symbol;Acc:6529]	-2.99072	98.0903	0.33729	-61.0363	-3.16093	-61.0363	-2.59094
NAPA	N-ethylmaleimide-sensitive factor attachment protein, alpha [Source:HGNC Symbol;Acc:7641]	4.66572	75.4499	-1.23432	-58.8829	-2.84832	-58.8829	-2.49937
MGC27121	NA	NA	100	0.469858	-57.0786	-2.46631	-57.0786	-2.42264
COPZ1	coatomer protein complex, subunit zeta 1 [Source:HGNC Symbol;Acc:2243]	6.3768	29.0181	-4.45746	-54.8402	-2.81426	-54.8402	-2.32745
NDST1	N-deacetylase/N-sulfotransferase (heparan glucosaminyl) 1 [Source:HGNC Symbol;Acc:7680]	3.52329	100	0.469858	-54.6966	-2.54508	-54.6966	-2.32134
C4orf41	NA	NA	88.23	-0.347173	-54.6947	-2.03799	-54.6947	-2.32126
ASRGL1	asparaginase like 1 [Source:HGNC Symbol;Acc:16448]	1.72707	100	0.469858	-51.6825	-2.03139	-51.6825	-2.19316
RASGEF1A	RasGEF domain family, member 1A [Source:HGNC Symbol;Acc:24246]	-3.01834	94.009	0.0539816	-51.2525	-2.34191	-51.2525	-2.17487
hCG_1815504	NA	NA	97.9736	0.329194	-47.3821	-2.36337	-47.3821	-2.01028
LOC729312	NA	NA	100	0.469858	-47.1194	-1.95693	-47.1194	-1.99911
COPE	coatomer protein complex, subunit epsilon [Source:HGNC Symbol;Acc:2234]	5.06925	99.8205	0.457401	-46.9056	-1.24316	-46.9056	-1.99002
LOC729204	NA	NA	87.9656	-0.365528	-46.521	-1.85598	-46.521	-1.97366
ATP6V0C	ATPase, H+ transporting, lysosomal 16kDa, V0 subunit c [Source:HGNC Symbol;Acc:855]	-2.97327	96.6192	0.235174	-45.497	-2.06776	-45.497	-1.93012
CIB1	calcium and integrin binding 1 (calmyrin) [Source:HGNC Symbol;Acc:16920]	6.06178	100	0.469858	-45.337	-1.78114	-45.337	-1.92331
VPS18	vacuolar protein sorting 18 homolog (S. cerevisiae) [Source:HGNC Symbol;Acc:15972]	3.39606	100	0.469858	-43.8864	-0.994603	-43.8864	-1.86163
ZNF202	zinc finger protein 202 [Source:HGNC Symbol;Acc:12994]	0.952289	98.5074	0.366247	-43.6148	-1.82045	-43.6148	-1.85007
C3orf58	chromosome 3 open reading frame 58 [Source:HGNC Symbol;Acc:28490]	1.91517	100	0.469858	-43.6079	-1.91433	-43.6079	-1.84978
ADAM33	ADAM metallopeptidase domain 33 [Source:HGNC Symbol;Acc:15478]	-2.83144	80.8241	-0.861266	-43.4981	-2.2235	-43.4981	-1.84511
FGFR1	fibroblast growth factor receptor 1 [Source:HGNC Symbol;Acc:3688]	1.71283	95.201	0.136727	-43.4619	-1.80244	-43.4619	-1.84357
OVCH1	ovochymase 1 [Source:HGNC Symbol;Acc:23080]	-3.04249	109.529	1.13133	-43.1487	-1.54977	-43.1487	-1.83025
PRDM4	PR domain containing 4 [Source:HGNC Symbol;Acc:9348]	2.78071	100	0.469858	-42.5448	-1.06219	-42.5448	-1.80457
CTH	cystathionase (cystathionine gamma-lyase) [Source:HGNC Symbol;Acc:2501]	1.01798	100	0.469858	-42.4358	-2.19023	-42.4358	-1.79993
EPHB1	EPH receptor B1 [Source:HGNC Symbol;Acc:3392]	-2.98872	94.8963	0.115577	-42.3601	-2.192	-42.3601	-1.79672
MOV10L1	Mov10l1, Moloney leukemia virus 10-like 1, homolog (mouse) [Source:HGNC Symbol;Acc:7201]	-2.98421	100	0.469858	-42.3122	-1.82541	-42.3122	-1.79468
EXT2	exostosin glycosyltransferase 2 [Source:HGNC Symbol;Acc:3513]	4.05638	100	0.469858	-41.9688	-2.02611	-41.9688	-1.78007
LOC729332	NA	NA	100	0.469858	-41.8339	-1.87085	-41.8339	-1.77434
C6orf156	NA	NA	100	0.469858	-41.0613	-1.93579	-41.0613	-1.74148
TIGD3	tigger transposable element derived 3 [Source:HGNC Symbol;Acc:18334]	-1.67098	100	0.469858	-40.9819	-2.10223	-40.9819	-1.73811
TRIM41	tripartite motif containing 41 [Source:HGNC Symbol;Acc:19013]	3.76083	100	0.469858	-40.7899	-1.96112	-40.7899	-1.72994
RAB7A	RAB7A, member RAS oncogene family [Source:HGNC Symbol;Acc:9788]	6.61422	98.5989	0.372598	-40.7017	-1.56246	-40.7017	-1.72619
ATP6V0D1	ATPase, H+ transporting, lysosomal 38kDa, V0 subunit d1 [Source:HGNC Symbol;Acc:13724]	4.5768	85.3859	-0.544603	-40.5631	-1.95287	-40.5631	-1.7203
RPE	ribulose-5-phosphate-3-epimerase [Source:HGNC Symbol;Acc:10293]	5.23007	100	0.469858	-40.3158	-1.63991	-40.3158	-1.70978
LOC728626	NA	NA	100	0.469858	-40.0428	-1.85421	-40.0428	-1.69817
LOC729382	NA	NA	100	0.469858	-39.5299	-1.59374	-39.5299	-1.67636
HNRNPC	heterogeneous nuclear ribonucleoprotein C (C1/C2) [Source:HGNC Symbol;Acc:5035]	6.79497	63.2428	-2.0817	-39.4068	-1.31755	-39.4068	-1.67112
CRAT	carnitine O-acetyltransferase [Source:HGNC Symbol;Acc:2342]	2.6104	100	0.469858	-39.3288	-1.2097	-39.3288	-1.66781
LOC388931	NA	NA	100	0.469858	-39.1336	-1.30485	-39.1336	-1.6595
IRAK1	interleukin-1 receptor-associated kinase 1 [Source:HGNC Symbol;Acc:6112]	6.5454	100	0.469858	-39.0391	-1.82413	-39.0391	-1.65549
MMEL1	membrane metallo-endopeptidase-like 1 [Source:HGNC Symbol;Acc:14668]	-2.90924	99.8648	0.460474	-38.714	-1.6457	-38.714	-1.64166
CANX	calnexin [Source:HGNC Symbol;Acc:1473]	7.58404	96.1371	0.201711	-38.7108	-0.789213	-38.7108	-1.64152
UCP2	uncoupling protein 2 (mitochondrial, proton carrier) [Source:HGNC Symbol;Acc:12518]	2.93858	92.9027	-0.0228136	-38.5924	-1.03027	-38.5924	-1.63649
LOC644151	NA	NA	99.9008	0.462974	-38.4816	-0.704196	-38.4816	-1.63178
GPR97	G protein-coupled receptor 97 [Source:HGNC Symbol;Acc:13728]	NA	92.9435	-0.0199817	-38.3287	-1.46868	-38.3287	-1.62528
PAX8	paired box 8 [Source:HGNC Symbol;Acc:8622]	-3.00371	97.3012	0.282518	-38.2486	-1.17128	-38.2486	-1.62187
OR2A25	olfactory receptor, family 2, subfamily A, member 25 [Source:HGNC Symbol;Acc:19562]	-3.00364	100	0.469858	-38.2253	-1.40843	-38.2253	-1.62088
DYSF	dysferlin [Source:HGNC Symbol;Acc:3097]	-2.90208	100	0.469858	-38.1666	-1.62212	-38.1666	-1.61838
LOC729623	NA	NA	97.4356	0.291846	-37.9511	-1.02125	-37.9511	-1.60922
EP400	E1A binding protein p400 [Source:HGNC Symbol;Acc:11958]	2.29003	63.968	-2.03136	-37.8989	-1.44397	-37.8989	-1.607
FGFR2	fibroblast growth factor receptor 2 [Source:HGNC Symbol;Acc:3689]	-3.04389	100	0.469858	-37.8524	-1.58914	-37.8524	-1.60502
EXTL3	exostosin-like glycosyltransferase 3 [Source:HGNC Symbol;Acc:3518]	1.92259	100	0.469858	-37.8299	-1.65833	-37.8299	-1.60406
DHRS13	dehydrogenase/reductase (SDR family) member 13 [Source:HGNC Symbol;Acc:28326]	2.42754	99.8555	0.459826	-37.7495	-0.691401	-37.7495	-1.60065
MAP4K4	mitogen-activated protein kinase kinase kinase kinase 4 [Source:HGNC Symbol;Acc:6866]	4.04778	100	0.469858	-37.4433	-1.41883	-37.4433	-1.58762
ARID5B	AT rich interactive domain 5B (MRF1-like) [Source:HGNC Symbol;Acc:17362]	1.20192	88.9462	-0.297459	-37.4365	-1.22385	-37.4365	-1.58733
ZNF148	zinc finger protein 148 [Source:HGNC Symbol;Acc:12933]	1.79876	100	0.469858	-37.3687	-1.64577	-37.3687	-1.58445
ALDOB	aldolase B, fructose-bisphosphate [Source:HGNC Symbol;Acc:417]	-2.94359	83.1875	-0.697209	-37.2823	-1.14858	-37.2823	-1.58078
UBE2V2	ubiquitin-conjugating enzyme E2 variant 2 [Source:HGNC Symbol;Acc:12495]	3.83078	100	0.469858	-37.118	-1.07223	-37.118	-1.57379
CDC42SE2	CDC42 small effector 2 [Source:HGNC Symbol;Acc:18547]	2.61437	100	0.469858	-37.0877	-1.3589	-37.0877	-1.5725
FLJ00038	NA	NA	100	0.469858	-36.9816	-1.17548	-36.9816	-1.56799
IGFBP7	insulin-like growth factor binding protein 7 [Source:HGNC Symbol;Acc:5476]	8.55277	100	0.469858	-36.9585	-1.98122	-36.9585	-1.56701
LOC650433	NA	NA	100	0.469858	-36.9116	-0.517173	-36.9116	-1.56501
NPFF	neuropeptide FF-amide peptide precursor [Source:HGNC Symbol;Acc:7901]	NA	100	0.469858	-36.9094	-1.40104	-36.9094	-1.56492
hCG_1781062	NA	NA	111.283	1.25309	-36.7984	-1.84189	-36.7984	-1.5602
LOC729596	NA	NA	97.1364	0.271079	-36.7588	-0.379855	-36.7588	-1.55851
KIAA1012	NA	NA	100	0.469858	-36.7378	-1.3942	-36.7378	-1.55762
UGT8	UDP glycosyltransferase 8 [Source:HGNC Symbol;Acc:12555]	3.26145	100	0.469858	-36.6203	-1.88142	-36.6203	-1.55262
LOC643227	NA	NA	97.114	0.269521	-36.5716	-0.194636	-36.5716	-1.55055
DDI2	DNA-damage inducible 1 homolog 2 (S. cerevisiae) [Source:HGNC Symbol;Acc:24578]	1.80722	94.2992	0.0741284	-36.3851	-1.48168	-36.3851	-1.54262
BAI3	brain-specific angiogenesis inhibitor 3 [Source:HGNC Symbol;Acc:945]	NA	89.3419	-0.269993	-36.0696	-2.19301	-36.0696	-1.52921
SENP5	SUMO1/sentrin specific peptidase 5 [Source:HGNC Symbol;Acc:28407]	2.57109	97.811	0.317908	-35.996	-1.0859	-35.996	-1.52607
DRGX	dorsal root ganglia homeobox [Source:HGNC Symbol;Acc:21536]	-2.96259	58.6432	-2.40099	-35.9463	-0.853189	-35.9463	-1.52396
ALPP	alkaline phosphatase, placental [Source:HGNC Symbol;Acc:439]	0.073368	87.4873	-0.398732	-35.8068	-1.40742	-35.8068	-1.51803
PPP6C	protein phosphatase 6, catalytic subunit [Source:HGNC Symbol;Acc:9323]	4.60564	100	0.469858	-35.7541	-1.86983	-35.7541	-1.51579
ILKAP	integrin-linked kinase-associated serine/threonine phosphatase [Source:HGNC Symbol;Acc:15566]	3.91442	100	0.469858	-35.7258	-1.78252	-35.7258	-1.51458
LOC340096	NA	NA	100.578	0.509959	-35.4695	-1.18308	-35.4695	-1.50369
FAM166A	family with sequence similarity 166, member A [Source:HGNC Symbol;Acc:33818]	-3.06063	79.3135	-0.966128	-35.4126	-1.11977	-35.4126	-1.50127
CEACAM18	carcinoembryonic antigen-related cell adhesion molecule 18 [Source:HGNC Symbol;Acc:31949]	NA	89.461	-0.261725	-35.3892	-1.24684	-35.3892	-1.50027
PMPCB	peptidase (mitochondrial processing) beta [Source:HGNC Symbol;Acc:9119]	5.78372	93.8964	0.0461699	-35.3612	-0.857135	-35.3612	-1.49908
LASS6	NA	NA	96.2424	0.209018	-35.2113	-0.40209	-35.2113	-1.49271
LNP1	leukemia NUP98 fusion partner 1 [Source:HGNC Symbol;Acc:28014]	-0.198908	116.874	1.64122	-35.1023	-0.237104	-35.1023	-1.48807
GPT	glutamic-pyruvate transaminase (alanine aminotransferase) [Source:HGNC Symbol;Acc:4552]	-1.73011	91.1978	-0.141162	-34.8346	-1.25786	-34.8346	-1.47669
LOC728771	NA	NA	100	0.469858	-34.6035	-1.18313	-34.6035	-1.46686
TNS4	tensin 4 [Source:HGNC Symbol;Acc:24352]	5.44316	43.6686	-3.44047	-34.5077	-1.29649	-34.5077	-1.46278
FLJ38973	NA	NA	100	0.469858	-34.3838	-0.379306	-34.3838	-1.45751
LOC729018	NA	NA	100	0.469858	-34.3536	-1.00584	-34.3536	-1.45623
LOC728769	NA	NA	100	0.469858	-34.3473	-1.24605	-34.3473	-1.45596
COL4A3BP	collagen, type IV, alpha 3 (Goodpasture antigen) binding protein [Source:HGNC Symbol;Acc:2205]	2.74934	100	0.469858	-34.2419	-1.42832	-34.2419	-1.45148
CDX4	caudal type homeobox 4 [Source:HGNC Symbol;Acc:1808]	-2.88478	100	0.469858	-34.2208	-1.57107	-34.2208	-1.45058
FBXL22	F-box and leucine-rich repeat protein 22 [Source:HGNC Symbol;Acc:27537]	-2.05721	92.6537	-0.0400955	-34.1388	-0.954536	-34.1388	-1.4471
ZC3H13	zinc finger CCCH-type containing 13 [Source:HGNC Symbol;Acc:20368]	2.94602	107.215	0.970726	-34.0294	-1.46108	-34.0294	-1.44244
TOMM40L	translocase of outer mitochondrial membrane 40 homolog (yeast)-like [Source:HGNC Symbol;Acc:25756]	2.12992	100	0.469858	-33.9248	-1.20735	-33.9248	-1.438
SLC16A1	solute carrier family 16 (monocarboxylate transporter), member 1 [Source:HGNC Symbol;Acc:10922]	5.19672	93.2191	-0.000850484	-33.8677	-1.58006	-33.8677	-1.43557
BHMT2	betaine--homocysteine S-methyltransferase 2 [Source:HGNC Symbol;Acc:1048]	-3.13271	94.3405	0.076996	-33.8541	-0.709252	-33.8541	-1.43499
EWSR1	EWS RNA-binding protein 1 [Source:HGNC Symbol;Acc:3508]	7.04213	100	0.469858	-33.7945	-0.94929	-33.7945	-1.43245
LOC729297	NA	NA	91.901	-0.0923493	-33.728	-0.257412	-33.728	-1.42963
PCSK7	proprotein convertase subtilisin/kexin type 7 [Source:HGNC Symbol;Acc:8748]	3.03964	100	0.469858	-33.7034	-1.38246	-33.7034	-1.42858
SLC5A3	sodium/myo-inositol cotransporter [Source:RefSeq peptide;Acc:NP_008864]	NA	100	0.469858	-33.6126	-0.997353	-33.6126	-1.42472
DEFB123	defensin, beta 123 [Source:HGNC Symbol;Acc:18103]	-3.10797	86.9025	-0.439321	-33.612	-0.786577	-33.612	-1.42469
SLCO1B3	solute carrier organic anion transporter family, member 1B3 [Source:HGNC Symbol;Acc:10961]	1.77309	86.8318	-0.444233	-33.4662	-1.74261	-33.4662	-1.41849
COPB1	coatomer protein complex, subunit beta 1 [Source:HGNC Symbol;Acc:2231]	4.83044	32.8547	-4.19113	-33.4402	-1.48146	-33.4402	-1.41739
LDB1	LIM domain binding 1 [Source:HGNC Symbol;Acc:6532]	3.8992	85.1681	-0.559718	-33.4302	-1.3766	-33.4302	-1.41696
MCHR2	melanin-concentrating hormone receptor 2 [Source:HGNC Symbol;Acc:20867]	-3.20072	96.0981	0.198999	-33.3929	-1.1691	-33.3929	-1.41538
LOC729397	NA	NA	100	0.469858	-33.3723	-1.69891	-33.3723	-1.4145
LOC390335	NA	NA	100	0.469858	-33.2356	-1.30268	-33.2356	-1.40869
OR9I1	NA	-3.08678	96.8317	0.249926	-33.1544	-1.65639	-33.1544	-1.40523
ERBB2	v-erb-b2 avian erythroblastic leukemia viral oncogene homolog 2 [Source:HGNC Symbol;Acc:3430]	4.05601	100	0.469858	-33.1359	0.0345909	-33.1359	-1.40444
ANKRD34B	ankyrin repeat domain 34B [Source:HGNC Symbol;Acc:33736]	-2.82743	100	0.469858	-33.1174	-0.175229	-33.1174	-1.40366
WWTR1	WW domain containing transcription regulator 1 [Source:HGNC Symbol;Acc:24042]	3.19358	100	0.469858	-33.0287	-0.249834	-33.0287	-1.39989
RSPH10B	radial spoke head 10 homolog B (Chlamydomonas) [Source:HGNC Symbol;Acc:27362]	-3.09996	96.0032	0.192417	-32.9673	-1.48468	-32.9673	-1.39728
FOXO4	forkhead box O4 [Source:HGNC Symbol;Acc:7139]	2.74733	97.0833	0.267395	-32.922	-1.0643	-32.922	-1.39535
HS6ST2	heparan sulfate 6-O-sulfotransferase 2 [Source:HGNC Symbol;Acc:19133]	4.18909	103.033	0.680365	-32.859	-1.25091	-32.859	-1.39267
LOC653428	NA	NA	100	0.469858	-32.816	-0.290491	-32.816	-1.39084
TRIM25	tripartite motif containing 25 [Source:HGNC Symbol;Acc:12932]	3.89366	88.9651	-0.296144	-32.7462	-1.53556	-32.7462	-1.38787
HNRPF	NA	NA	100	0.469858	-32.6252	-0.833322	-32.6252	-1.38273
TXNDC6	NA	NA	100	0.469858	-32.5887	-0.969311	-32.5887	-1.38118
DPEP1	dipeptidase 1 (renal) [Source:HGNC Symbol;Acc:3002]	-3.10491	100	0.469858	-32.5739	-1.86038	-32.5739	-1.38055
C17orf76	NA	NA	100	0.469858	-32.5394	-0.985612	-32.5394	-1.37908
LOC644297	NA	NA	78.0398	-1.05454	-32.4728	-0.732655	-32.4728	-1.37625
LOC732398	NA	NA	100	0.469858	-32.4163	-1.33531	-32.4163	-1.37384
LOC728133	NA	NA	100	0.469858	-32.3216	-0.531314	-32.3216	-1.36982
MAF	v-maf avian musculoaponeurotic fibrosarcoma oncogene homolog [Source:HGNC Symbol;Acc:6776]	-2.96648	100	0.469858	-32.1187	-1.27646	-32.1187	-1.36119
VASP	vasodilator-stimulated phosphoprotein [Source:HGNC Symbol;Acc:12652]	5.01272	100	0.469858	-32.0999	-1.19373	-32.0999	-1.36039
LIMK1	LIM domain kinase 1 [Source:HGNC Symbol;Acc:6613]	3.80619	100	0.469858	-32.0811	-1.66175	-32.0811	-1.35959
LOC729658	NA	NA	100	0.469858	-32.046	-0.702701	-32.046	-1.3581
DPYD	dihydropyrimidine dehydrogenase [Source:HGNC Symbol;Acc:3012]	1.36985	103.279	0.697453	-32.0447	-0.910692	-32.0447	-1.35804
GJB6	gap junction protein, beta 6, 30kDa [Source:HGNC Symbol;Acc:4288]	-2.9689	111.282	1.25301	-31.9309	-0.500386	-31.9309	-1.3532
LOC651987	NA	NA	100	0.469858	-31.9001	-0.0757813	-31.9001	-1.35189
SIPA1	signal-induced proliferation-associated 1 [Source:HGNC Symbol;Acc:10885]	2.55633	90.6501	-0.179177	-31.8832	-1.17767	-31.8832	-1.35118
LOC401498	NA	NA	94.1774	0.065672	-31.8275	-1.24898	-31.8275	-1.3488
UGT2B15	UDP glucuronosyltransferase 2 family, polypeptide B15 [Source:HGNC Symbol;Acc:12546]	-3.15786	109.237	1.11105	-31.7923	-0.832001	-31.7923	-1.34731
TRIM26	tripartite motif containing 26 [Source:HGNC Symbol;Acc:12962]	3.83624	98.1163	0.339101	-31.7883	-1.0904	-31.7883	-1.34714
IFITM5	interferon induced transmembrane protein 5 [Source:HGNC Symbol;Acc:16644]	-2.86938	80.4413	-0.887836	-31.7575	-0.52993	-31.7575	-1.34583
FOXP1	forkhead box P1 [Source:HGNC Symbol;Acc:3823]	1.79991	100	0.469858	-31.7424	-1.19446	-31.7424	-1.34519
P2RX5	purinergic receptor P2X, ligand-gated ion channel, 5 [Source:HGNC Symbol;Acc:8536]	3.41425	100	0.469858	-31.7404	-1.01261	-31.7404	-1.3451
TMED8	transmembrane emp24 protein transport domain containing 8 [Source:HGNC Symbol;Acc:18633]	2.14603	100	0.469858	-31.7232	-1.07706	-31.7232	-1.34437
CCR1	chemokine (C-C motif) receptor 1 [Source:HGNC Symbol;Acc:1602]	-2.9785	73.98	-1.33636	-31.6968	-1.87469	-31.6968	-1.34325
USO1	USO1 vesicle transport factor [Source:HGNC Symbol;Acc:30904]	4.18808	97.4189	0.29069	-31.675	-1.3953	-31.675	-1.34232
ARL1	ADP-ribosylation factor-like 1 [Source:HGNC Symbol;Acc:692]	2.97247	100	0.469858	-31.6088	-1.52051	-31.6088	-1.3395
USP39	ubiquitin specific peptidase 39 [Source:HGNC Symbol;Acc:20071]	4.3134	81.8409	-0.790682	-31.5864	-0.577947	-31.5864	-1.33855
SPAG9	sperm associated antigen 9 [Source:HGNC Symbol;Acc:14524]	3.61739	108.601	1.06691	-31.5522	-0.968445	-31.5522	-1.3371
LOC728187	NA	NA	100.718	0.519672	-31.4923	-1.41355	-31.4923	-1.33455
SSR3	signal sequence receptor, gamma (translocon-associated protein gamma) [Source:HGNC Symbol;Acc:11325]	5.26784	100	0.469858	-31.4877	-1.77202	-31.4877	-1.33436
MAST4	microtubule associated serine/threonine kinase family member 4 [Source:HGNC Symbol;Acc:19037]	-0.285812	102.033	0.610985	-31.4794	-1.04466	-31.4794	-1.334
NDST2	N-deacetylase/N-sulfotransferase (heparan glucosaminyl) 2 [Source:HGNC Symbol;Acc:7681]	-3.07809	113.26	1.39033	-31.4645	-1.60996	-31.4645	-1.33337
NTM	neurotrimin [Source:HGNC Symbol;Acc:17941]	-3.04047	96.8482	0.25107	-31.4265	-0.743942	-31.4265	-1.33175
TMEM201	transmembrane protein 201 [Source:HGNC Symbol;Acc:33719]	2.44106	66.4885	-1.85639	-31.4212	-0.883966	-31.4212	-1.33153
LOC728775	NA	NA	100	0.469858	-31.3776	-1.08481	-31.3776	-1.32967
LOC732144	NA	NA	100	0.469858	-31.3596	-0.00845559	-31.3596	-1.32891
LOC732474	NA	NA	104.124	0.756139	-31.357	-0.81763	-31.357	-1.3288
MGC87042	NA	NA	100	0.469858	-31.3154	-0.846864	-31.3154	-1.32703
ARFIP2	ADP-ribosylation factor interacting protein 2 [Source:HGNC Symbol;Acc:17160]	4.70556	100	0.469858	-31.2395	-0.645331	-31.2395	-1.3238
ING3	inhibitor of growth family, member 3 [Source:HGNC Symbol;Acc:14587]	2.68228	100	0.469858	-31.2206	-1.50076	-31.2206	-1.323
LOC729147	NA	NA	85.4159	-0.54252	-31.2032	-0.760545	-31.2032	-1.32226
USP32	ubiquitin specific peptidase 32 [Source:HGNC Symbol;Acc:19143]	2.89161	94.0414	0.0562347	-31.1985	-1.46457	-31.1985	-1.32205
FAM171A1	family with sequence similarity 171, member A1 [Source:HGNC Symbol;Acc:23522]	2.27159	100	0.469858	-31.1839	-1.04826	-31.1839	-1.32144
hCG_1789710	NA	NA	100	0.469858	-31.1468	-1.08543	-31.1468	-1.31986
NKAIN2	Na+/K+ transporting ATPase interacting 2 [Source:HGNC Symbol;Acc:16443]	-2.94978	100	0.469858	-31.1449	-0.629626	-31.1449	-1.31978
DEFB113	NA	NA	100	0.469858	-31.1059	0.0345909	-31.1059	-1.31812
C10orf93	NA	NA	86.8073	-0.445933	-31.1037	-0.532065	-31.1037	-1.31803
C10orf120	chromosome 10 open reading frame 120 [Source:HGNC Symbol;Acc:25707]	-2.95339	100	0.469858	-31.0899	-1.29389	-31.0899	-1.31744
LOC645848	NA	NA	100.304	0.490994	-31.0325	-0.350465	-31.0325	-1.315
CYP2R1	cytochrome P450, family 2, subfamily R, polypeptide 1 [Source:HGNC Symbol;Acc:20580]	1.29312	100	0.469858	-30.9813	-1.16881	-30.9813	-1.31282
RNF151	ring finger protein 151 [Source:HGNC Symbol;Acc:23235]	-3.17713	100	0.469858	-30.9194	-1.07708	-30.9194	-1.31019
ENHO	energy homeostasis associated [Source:HGNC Symbol;Acc:24838]	-3.14581	100	0.469858	-30.8763	-0.867506	-30.8763	-1.30836
LOC642026	NA	NA	100	0.469858	-30.873	-0.520052	-30.873	-1.30821
LOC728857	NA	NA	100	0.469858	-30.8098	-0.768985	-30.8098	-1.30553
NKX3-2	NK3 homeobox 2 [Source:HGNC Symbol;Acc:951]	-0.519694	100	0.469858	-30.7997	-0.91899	-30.7997	-1.3051
PI4K2A	Phosphatidylinositol 4-kinase type 2-alpha; Uncharacterized protein [Source:UniProtKB/TrEMBL;Acc:E9PAM4]	0.322447	80.6683	-0.872079	-30.7923	-1.12743	-30.7923	-1.30478
ALG10B	ALG10B, alpha-1,2-glucosyltransferase [Source:HGNC Symbol;Acc:31088]	1.5598	100	0.469858	-30.789	-1.45103	-30.789	-1.30464
RILPL2	Rab interacting lysosomal protein-like 2 [Source:HGNC Symbol;Acc:28787]	2.77813	118.715	1.76901	-30.7875	-0.865842	-30.7875	-1.30458
USP3	ubiquitin specific peptidase 3 [Source:HGNC Symbol;Acc:12626]	2.59627	99.4458	0.43139	-30.7206	-0.77938	-30.7206	-1.30173
TBC1D28	TBC1 domain family, member 28 [Source:HGNC Symbol;Acc:26858]	-2.9403	100	0.469858	-30.6716	-0.120546	-30.6716	-1.29965
PMVK	phosphomevalonate kinase [Source:HGNC Symbol;Acc:9141]	5.15618	100	0.469858	-30.652	-1.31455	-30.652	-1.29881
TMED2	transmembrane emp24 domain trafficking protein 2 [Source:HGNC Symbol;Acc:16996]	5.89004	105.926	0.881254	-30.5929	-1.06199	-30.5929	-1.2963
LSM14B	LSM14B, SCD6 homolog B (S. cerevisiae) [Source:HGNC Symbol;Acc:15887]	4.13661	100	0.469858	-30.5552	-0.465431	-30.5552	-1.2947
DEFB114	defensin, beta 114 [Source:HGNC Symbol;Acc:18095]	-3.01574	100	0.469858	-30.4803	-0.757116	-30.4803	-1.29152
PLXNC1	plexin C1 [Source:HGNC Symbol;Acc:9106]	-2.98911	100	0.469858	-30.4656	-1.00724	-30.4656	-1.29089
MLC1	megalencephalic leukoencephalopathy with subcortical cysts 1 [Source:HGNC Symbol;Acc:17082]	-2.81442	100	0.469858	-30.4636	-1.29525	-30.4636	-1.2908
LOC727916	NA	NA	100	0.469858	-30.4492	-1.055	-30.4492	-1.29019
VPS41	vacuolar protein sorting 41 homolog (S. cerevisiae) [Source:HGNC Symbol;Acc:12713]	2.4609	97.9382	0.326738	-30.3769	-0.957591	-30.3769	-1.28712
DSCR6	NA	NA	100	0.469858	-30.3601	0.0292248	-30.3601	-1.2864
GPR85	G protein-coupled receptor 85 [Source:HGNC Symbol;Acc:4536]	-3.23057	104.344	0.771435	-30.2543	-0.810138	-30.2543	-1.2819
MBTPS1	membrane-bound transcription factor peptidase, site 1 [Source:HGNC Symbol;Acc:15456]	4.41952	100	0.469858	-30.2423	-0.38771	-30.2423	-1.28139
CAPNS2	calpain, small subunit 2 [Source:HGNC Symbol;Acc:16371]	-2.9979	100	0.469858	-30.091	-0.95898	-30.091	-1.27496
LOC729645	NA	NA	112.576	1.34281	-30.034	-0.90121	-30.034	-1.27253
TRPS1	trichorhinophalangeal syndrome I [Source:HGNC Symbol;Acc:12340]	0.762357	89.2233	-0.27822	-29.9949	-0.27917	-29.9949	-1.27087
SHROOM4	shroom family member 4 [Source:HGNC Symbol;Acc:29215]	-3.0706	100	0.469858	-29.9937	-0.805886	-29.9937	-1.27082
THAP3	THAP domain containing, apoptosis associated protein 3 [Source:HGNC Symbol;Acc:20855]	2.30601	96.1647	0.203627	-29.9224	-0.969506	-29.9224	-1.26779
LOC729249	NA	NA	93.2857	0.00377286	-29.9182	-1.12577	-29.9182	-1.26761
CD59	CD59 molecule, complement regulatory protein [Source:HGNC Symbol;Acc:1689]	8.51117	100	0.469858	-29.9027	-0.568895	-29.9027	-1.26695
SCFD1	sec1 family domain containing 1 [Source:HGNC Symbol;Acc:20726]	3.72029	98.5377	0.368352	-29.8923	-1.53836	-29.8923	-1.26651
LOC732438	NA	NA	98.1033	0.338196	-29.8896	-2.00911	-29.8896	-1.26639
OR51D1	olfactory receptor, family 51, subfamily D, member 1 [Source:HGNC Symbol;Acc:15193]	-2.9986	100	0.469858	-29.8583	-0.811191	-29.8583	-1.26506
BCL2L14	BCL2-like 14 (apoptosis facilitator) [Source:HGNC Symbol;Acc:16657]	-2.82505	69.1211	-1.67365	-29.856	-0.561866	-29.856	-1.26497
DDN	dendrin [Source:HGNC Symbol;Acc:24458]	-1.58797	91.6854	-0.107312	-29.7564	-0.623456	-29.7564	-1.26073
TTPA	tocopherol (alpha) transfer protein [Source:HGNC Symbol;Acc:12404]	-3.05473	99.4747	0.433396	-29.706	-0.64574	-29.706	-1.25859
LOC728834	NA	NA	99.2506	0.417838	-29.6395	-0.707119	-29.6395	-1.25576
S100A6	S100 calcium binding protein A6 [Source:HGNC Symbol;Acc:10496]	10.3791	99.4482	0.431552	-29.6022	-0.503561	-29.6022	-1.25417
SORCS1	sortilin-related VPS10 domain containing receptor 1 [Source:HGNC Symbol;Acc:16697]	-3.07248	100	0.469858	-29.5509	-1.40323	-29.5509	-1.25199
HYAL1	hyaluronoglucosaminidase 1 [Source:HGNC Symbol;Acc:5320]	1.14309	84.9604	-0.57414	-29.4948	-0.506518	-29.4948	-1.2496
TMPRSS11A	transmembrane protease, serine 11A [Source:HGNC Symbol;Acc:27954]	-3.09666	100	0.469858	-29.4481	-0.461041	-29.4481	-1.24762
MKRN3	makorin ring finger protein 3 [Source:HGNC Symbol;Acc:7114]	1.53113	100	0.469858	-29.4285	-1.15506	-29.4285	-1.24679
ZNF708	zinc finger protein 708 [Source:HGNC Symbol;Acc:12945]	-0.089283	99.3017	0.421384	-29.4064	-1.09851	-29.4064	-1.24585
C14orf21	NA	NA	99.5945	0.441708	-29.3783	-1.08235	-29.3783	-1.24465
CPA5	carboxypeptidase A5 [Source:HGNC Symbol;Acc:15722]	-3.07106	74.8296	-1.27739	-29.369	-1.15996	-29.369	-1.24426
GNAZ	guanine nucleotide binding protein (G protein), alpha z polypeptide [Source:HGNC Symbol;Acc:4395]	1.47738	73.7115	-1.355	-29.3649	-1.38205	-29.3649	-1.24408
VAV1	vav 1 guanine nucleotide exchange factor [Source:HGNC Symbol;Acc:12657]	-2.90515	100	0.469858	-29.3389	-1.66411	-29.3389	-1.24297
IRG1	immunoresponsive 1 homolog (mouse) [Source:HGNC Symbol;Acc:33904]	NA	100	0.469858	-29.3228	-0.713122	-29.3228	-1.24229
ACTL6A	actin-like 6A [Source:HGNC Symbol;Acc:24124]	5.52989	93.1408	-0.00628246	-29.3193	-0.970098	-29.3193	-1.24214
LOC729792	NA	NA	100	0.469858	-29.296	-0.540899	-29.296	-1.24115
PRKAR1A	protein kinase, cAMP-dependent, regulatory, type I, alpha [Source:HGNC Symbol;Acc:9388]	5.52029	100	0.469858	-29.2825	-1.25819	-29.2825	-1.24058
GLIPR1L1	GLI pathogenesis-related 1 like 1 [Source:HGNC Symbol;Acc:28392]	-3.11074	74.8756	-1.27419	-29.2354	-0.786476	-29.2354	-1.23857
AMOTL1	angiomotin like 1 [Source:HGNC Symbol;Acc:17811]	2.66322	74.5866	-1.29425	-29.2041	-0.490577	-29.2041	-1.23724
EN2	engrailed homeobox 2 [Source:HGNC Symbol;Acc:3343]	-3.09903	100	0.469858	-29.2008	0.0345909	-29.2008	-1.2371
LOC644196	NA	NA	100	0.469858	-29.1724	-0.676606	-29.1724	-1.23589
C4orf34	NA	NA	85.5579	-0.532664	-29.1454	-1.12047	-29.1454	-1.23475
LDLRAD1	low density lipoprotein receptor class A domain containing 1 [Source:HGNC Symbol;Acc:32069]	-2.96419	109.882	1.15586	-29.0907	-0.0846266	-29.0907	-1.23242
LOC729670	NA	NA	106.643	0.931017	-29.0531	-0.871495	-29.0531	-1.23082
TRIP11	thyroid hormone receptor interactor 11 [Source:HGNC Symbol;Acc:12305]	1.83761	100.748	0.521791	-29.0508	-0.829037	-29.0508	-1.23072
SARDH	sarcosine dehydrogenase [Source:HGNC Symbol;Acc:10536]	-2.97134	84.1184	-0.63259	-29.0129	-1.65098	-29.0129	-1.22911
OR2L13	olfactory receptor, family 2, subfamily L, member 13 [Source:HGNC Symbol;Acc:19578]	-2.90302	100	0.469858	-29.0035	-0.354813	-29.0035	-1.22871
TMPRSS13	transmembrane protease, serine 13 [Source:HGNC Symbol;Acc:29808]	-2.90367	85.9359	-0.50642	-28.994	-0.874723	-28.994	-1.22831
LOC402164	NA	NA	76.7354	-1.14509	-28.9772	-1.58216	-28.9772	-1.22759
LRRN1	leucine rich repeat neuronal 1 [Source:HGNC Symbol;Acc:20980]	-2.96809	100	0.469858	-28.8504	-0.160879	-28.8504	-1.2222
SNX19	sorting nexin 19 [Source:HGNC Symbol;Acc:21532]	2.70893	100	0.469858	-28.8104	-0.99544	-28.8104	-1.2205
PLTP	phospholipid transfer protein [Source:HGNC Symbol;Acc:9093]	0.802077	100	0.469858	-28.7335	-1.6023	-28.7335	-1.21723
YEATS4	YEATS domain containing 4 [Source:HGNC Symbol;Acc:24859]	4.34078	96.1444	0.202218	-28.7165	-0.688575	-28.7165	-1.21651
LOC729928	NA	NA	100	0.469858	-28.6951	-0.571359	-28.6951	-1.2156
UBE2A	ubiquitin-conjugating enzyme E2A [Source:HGNC Symbol;Acc:12472]	5.19358	92.7979	-0.0300886	-28.661	-0.752375	-28.661	-1.21415
ZNF287	zinc finger protein 287 [Source:HGNC Symbol;Acc:13502]	-1.64413	100	0.469858	-28.6499	-0.666737	-28.6499	-1.21368
LOC729253	NA	NA	100	0.469858	-28.6479	-1.06414	-28.6479	-1.21359
UBE3A	ubiquitin protein ligase E3A [Source:HGNC Symbol;Acc:12496]	3.96273	36.555	-3.93427	-28.6154	-1.24345	-28.6154	-1.21221
YWHAZ	tyrosine 3-monooxygenase/tryptophan 5-monooxygenase activation protein, zeta polypeptide [Source:HGNC Symbol;Acc:12855]	6.91706	100	0.469858	-28.594	-1.02329	-28.594	-1.2113
LOC441617	NA	NA	100	0.469858	-28.5828	-0.369784	-28.5828	-1.21082
FGFR3	fibroblast growth factor receptor 3 [Source:HGNC Symbol;Acc:3690]	-0.44719	92.9742	-0.0178483	-28.5626	-0.755205	-28.5626	-1.20996
NME6	NME/NM23 nucleoside diphosphate kinase 6 [Source:HGNC Symbol;Acc:20567]	3.00303	100	0.469858	-28.529	-1.06244	-28.529	-1.20853
METAP2	methionyl aminopeptidase 2 [Source:HGNC Symbol;Acc:16672]	5.2636	100	0.469858	-28.4728	-0.292774	-28.4728	-1.20614
WISP1	WNT1 inducible signaling pathway protein 1 [Source:HGNC Symbol;Acc:12769]	-3.07627	101.347	0.563337	-28.4525	-1.40621	-28.4525	-1.20528
LOC646070	NA	NA	100	0.469858	-28.403	-0.962948	-28.403	-1.20317
ACAD9	acyl-CoA dehydrogenase family, member 9 [Source:HGNC Symbol;Acc:21497]	4.51376	102.853	0.667908	-28.4023	-0.309382	-28.4023	-1.20315
LOC729793	NA	NA	107.268	0.974403	-28.4012	-0.343785	-28.4012	-1.2031
UCP1	uncoupling protein 1 (mitochondrial, proton carrier) [Source:HGNC Symbol;Acc:12517]	-3.05393	100	0.469858	-28.371	-1.50831	-28.371	-1.20181
PLXNA2	plexin A2 [Source:HGNC Symbol;Acc:9100]	1.21276	99.4697	0.433044	-28.3227	-0.403583	-28.3227	-1.19976
LOC732305	NA	NA	100	0.469858	-28.2885	-0.948899	-28.2885	-1.19831
LIMS2	LIM and senescent cell antigen-like domains 2 [Source:HGNC Symbol;Acc:16084]	2.93013	100	0.469858	-28.2776	-0.735103	-28.2776	-1.19784
ZNHIT2	zinc finger, HIT-type containing 2 [Source:HGNC Symbol;Acc:1177]	3.37922	100	0.469858	-28.2698	-1.06435	-28.2698	-1.19751
UBE2H	ubiquitin-conjugating enzyme E2H [Source:HGNC Symbol;Acc:12484]	4.95897	95.2966	0.143363	-28.2601	-0.58932	-28.2601	-1.1971
GPR124	G protein-coupled receptor 124 [Source:HGNC Symbol;Acc:17849]	NA	100	0.469858	-28.2117	-0.381441	-28.2117	-1.19504
LOC388279	NA	NA	100	0.469858	-28.1843	-0.862578	-28.1843	-1.19387
ARHGDIB	Rho GDP dissociation inhibitor (GDI) beta [Source:HGNC Symbol;Acc:679]	1.99875	100	0.469858	-28.178	-0.805271	-28.178	-1.19361
LCN10	lipocalin 10 [Source:HGNC Symbol;Acc:20892]	-3.06429	100	0.469858	-28.1309	-0.500883	-28.1309	-1.1916
LOC646056	NA	NA	100	0.469858	-28.1082	-0.532029	-28.1082	-1.19064
WNT3	wingless-type MMTV integration site family, member 3 [Source:HGNC Symbol;Acc:12782]	1.1542	88.7147	-0.313529	-28.0577	-0.539968	-28.0577	-1.18849
CALM2	calmodulin 2 (phosphorylase kinase, delta) [Source:HGNC Symbol;Acc:1445]	8.56436	90.5557	-0.185733	-28.0533	-1.31077	-28.0533	-1.1883
F5	coagulation factor V (proaccelerin, labile factor) [Source:HGNC Symbol;Acc:3542]	-3.08792	84.9241	-0.576659	-28.0311	-1.11377	-28.0311	-1.18736
CUL2	cullin 2 [Source:HGNC Symbol;Acc:2552]	3.4432	67.6037	-1.77898	-28.0208	-0.282593	-28.0208	-1.18692
PKP2	plakophilin 2 [Source:HGNC Symbol;Acc:9024]	0.036074	103.538	0.715456	-27.9995	-1.15205	-27.9995	-1.18601
LOC255649	NA	NA	100	0.469858	-27.9927	-1.24005	-27.9927	-1.18573
USP4	ubiquitin specific peptidase 4 (proto-oncogene) [Source:HGNC Symbol;Acc:12627]	2.98648	87.4251	-0.403044	-27.9801	-1.38497	-27.9801	-1.18519
LOC400236	NA	NA	100	0.469858	-27.9357	-0.961409	-27.9357	-1.1833
STRN	striatin, calmodulin binding protein [Source:HGNC Symbol;Acc:11424]	2.10175	100	0.469858	-27.9226	-0.506155	-27.9226	-1.18275
CDX1	caudal type homeobox 1 [Source:HGNC Symbol;Acc:1805]	-2.93735	100	0.469858	-27.909	-1.47528	-27.909	-1.18217
SGK3	serum/glucocorticoid regulated kinase family, member 3 [Source:HGNC Symbol;Acc:10812]	-2.98402	102.244	0.625656	-27.8913	-0.788437	-27.8913	-1.18141
YIPF6	Yip1 domain family, member 6 [Source:HGNC Symbol;Acc:28304]	3.37933	100	0.469858	-27.8675	-1.34395	-27.8675	-1.1804
C6orf189	NA	NA	100	0.469858	-27.7747	-0.420947	-27.7747	-1.17646
UNG	uracil-DNA glycosylase [Source:HGNC Symbol;Acc:12572]	5.32166	100	0.469858	-27.7612	-0.896014	-27.7612	-1.17588
VPS28	vacuolar protein sorting 28 homolog (S. cerevisiae) [Source:HGNC Symbol;Acc:18178]	4.11472	80.6268	-0.874962	-27.759	-1.07982	-27.759	-1.17579
ZBTB37	zinc finger and BTB domain containing 37 [Source:HGNC Symbol;Acc:28365]	-0.578305	100	0.469858	-27.7547	-0.554145	-27.7547	-1.17561
TIPARP	TCDD-inducible poly(ADP-ribose) polymerase [Source:HGNC Symbol;Acc:23696]	3.40305	100	0.469858	-27.7425	-0.854651	-27.7425	-1.17509
CUBN	cubilin (intrinsic factor-cobalamin receptor) [Source:HGNC Symbol;Acc:2548]	-2.79846	100	0.469858	-27.658	-0.407975	-27.658	-1.17149
LOC389101	NA	NA	102.16	0.619805	-27.6564	-0.990606	-27.6564	-1.17142
LOC642872	NA	NA	100	0.469858	-27.6415	-1.18046	-27.6415	-1.17079
CLDN7	claudin 7 [Source:HGNC Symbol;Acc:2049]	0.344169	97.9028	0.324281	-27.6205	-1.02245	-27.6205	-1.1699
TSGA14	NA	NA	100	0.469858	-27.6097	-0.758327	-27.6097	-1.16944
MYBL1	v-myb avian myeloblastosis viral oncogene homolog-like 1 [Source:HGNC Symbol;Acc:7547]	2.44446	100	0.469858	-27.5938	-0.727148	-27.5938	-1.16876
LEMD2	LEM domain containing 2 [Source:HGNC Symbol;Acc:21244]	3.31251	100	0.469858	-27.5374	-1.15955	-27.5374	-1.16636
JOSD2	Josephin domain containing 2 [Source:HGNC Symbol;Acc:28853]	2.90475	100	0.469858	-27.5164	-0.520361	-27.5164	-1.16547
VEGFC	vascular endothelial growth factor C [Source:HGNC Symbol;Acc:12682]	1.11443	100	0.469858	-27.4978	-0.405024	-27.4978	-1.16468
LOC730295	NA	NA	102.873	0.669299	-27.471	0.0345909	-27.471	-1.16354
SREBF1	sterol regulatory element binding transcription factor 1 [Source:HGNC Symbol;Acc:11289]	5.33443	102.718	0.658503	-27.4329	-1.05706	-27.4329	-1.16192
BRAF	v-raf murine sarcoma viral oncogene homolog B [Source:HGNC Symbol;Acc:1097]	1.08898	100	0.469858	-27.4287	-1.03191	-27.4287	-1.16174
NDUFA11	NADH dehydrogenase (ubiquinone) 1 alpha subcomplex, 11, 14.7kDa [Source:HGNC Symbol;Acc:20371]	-1.91045	100	0.469858	-27.4165	-1.09417	-27.4165	-1.16122
FKBP11	FK506 binding protein 11, 19 kDa [Source:HGNC Symbol;Acc:18624]	4.07983	100	0.469858	-27.394	-0.811224	-27.394	-1.16027
LOC729333	NA	NA	100	0.469858	-27.391	-0.579359	-27.391	-1.16014
XKR9	XK, Kell blood group complex subunit-related family, member 9 [Source:HGNC Symbol;Acc:20937]	-3.10492	69.9241	-1.61791	-27.35	-0.569604	-27.35	-1.15839
RNF208	ring finger protein 208 [Source:HGNC Symbol;Acc:25420]	1.73106	94.2208	0.0686877	-27.3413	-0.75034	-27.3413	-1.15803
NBPF20	neuroblastoma breakpoint family, member 20 [Source:HGNC Symbol;Acc:32000]	-0.713781	100	0.469858	-27.2857	-0.961521	-27.2857	-1.15566
LILRA4	leukocyte immunoglobulin-like receptor, subfamily A (with TM domain), member 4 [Source:HGNC Symbol;Acc:15503]	-2.81456	100	0.469858	-27.2549	-0.610793	-27.2549	-1.15435
HSP90B1	heat shock protein 90kDa beta (Grp94), member 1 [Source:HGNC Symbol;Acc:12028]	8.30232	100	0.469858	-27.212	-1.3973	-27.212	-1.15253
HSPH1	heat shock 105kDa/110kDa protein 1 [Source:HGNC Symbol;Acc:16969]	5.24043	108.328	1.04793	-27.2039	-1.0228	-27.2039	-1.15218
PI16	peptidase inhibitor 16 [Source:HGNC Symbol;Acc:21245]	-2.87123	100	0.469858	-27.1354	-1.05141	-27.1354	-1.14927
LOC730022	NA	NA	90.4059	-0.196129	-27.1221	-0.666003	-27.1221	-1.1487
LOC347119	NA	NA	92.7094	-0.0362315	-27.1195	-0.726801	-27.1195	-1.14859
BIN2	bridging integrator 2 [Source:HGNC Symbol;Acc:1053]	-3.11462	100	0.469858	-27.1045	-1.09122	-27.1045	-1.14796
DOCK3	dedicator of cytokinesis 3 [Source:HGNC Symbol;Acc:2989]	-1.46674	100	0.469858	-27.099	-1.00127	-27.099	-1.14772
UROD	uroporphyrinogen decarboxylase [Source:HGNC Symbol;Acc:12591]	5.09455	92.9288	-0.0209972	-27.0905	-1.44456	-27.0905	-1.14736
ZNF18	zinc finger protein 18 [Source:HGNC Symbol;Acc:12969]	0.65923	100	0.469858	-27.0726	-0.541045	-27.0726	-1.1466
CLDN22	claudin 22 [Source:HGNC Symbol;Acc:2044]	NA	81.4785	-0.815838	-27.0481	-1.18578	-27.0481	-1.14556
SLC2A4RG	SLC2A4 regulator [Source:HGNC Symbol;Acc:15930]	4.96058	94.3853	0.0801082	-26.9792	-0.908536	-26.9792	-1.14262
BMP8A	bone morphogenetic protein 8a [Source:HGNC Symbol;Acc:21650]	-0.836115	100	0.469858	-26.937	-0.495596	-26.937	-1.14083
hCG_1795065	NA	NA	100	0.469858	-26.9148	-0.623456	-26.9148	-1.13988
TMEM31	transmembrane protein 31 [Source:HGNC Symbol;Acc:28601]	-2.95912	100	0.469858	-26.9021	-0.789329	-26.9021	-1.13935
CDH20	cadherin 20, type 2 [Source:HGNC Symbol;Acc:1760]	-2.96691	95.8465	0.181537	-26.8901	0.0345909	-26.8901	-1.13884
ZNF678	zinc finger protein 678 [Source:HGNC Symbol;Acc:28652]	-0.221623	98.7795	0.385138	-26.8663	-0.434003	-26.8663	-1.13783
SPATA20	spermatogenesis associated 20 [Source:HGNC Symbol;Acc:26125]	3.34332	100	0.469858	-26.8541	-0.971266	-26.8541	-1.13731
PSMA8	proteasome (prosome, macropain) subunit, alpha type, 8 [Source:HGNC Symbol;Acc:22985]	-3.1122	101.351	0.56363	-26.8234	-1.11293	-26.8234	-1.136
JAKMIP1	janus kinase and microtubule interacting protein 1 [Source:HGNC Symbol;Acc:26460]	-2.92326	100	0.469858	-26.8178	-0.553941	-26.8178	-1.13576
ARID3A	AT rich interactive domain 3A (BRIGHT-like) [Source:HGNC Symbol;Acc:3031]	1.27554	100	0.469858	-26.7882	0.0345909	-26.7882	-1.1345
LOC729921	NA	NA	96.3713	0.217968	-26.7636	0.000972627	-26.7636	-1.13346
ZNF815	NA	NA	99.7707	0.453941	-26.7144	-0.442427	-26.7144	-1.13136
LOC644756	NA	NA	100	0.469858	-26.7084	-0.700567	-26.7084	-1.13111
LOC729112	NA	NA	91.5129	-0.119286	-26.701	-0.786975	-26.701	-1.13079
PCSK9	proprotein convertase subtilisin/kexin type 9 [Source:HGNC Symbol;Acc:20001]	4.94499	90.6547	-0.178859	-26.6991	-1.11786	-26.6991	-1.13071
LOC729243	NA	NA	107.457	0.987473	-26.6895	-0.854692	-26.6895	-1.13031
CKAP2L	cytoskeleton associated protein 2-like [Source:HGNC Symbol;Acc:26877]	3.67131	100	0.469858	-26.6812	-1.03566	-26.6812	-1.12995
COG1	component of oligomeric golgi complex 1 [Source:HGNC Symbol;Acc:6545]	3.225	100	0.469858	-26.6301	-0.402039	-26.6301	-1.12778
TCAP	titin-cap [Source:HGNC Symbol;Acc:11610]	-2.50455	100	0.469858	-26.6297	-1.24901	-26.6297	-1.12776
hCG_1642354	NA	NA	97.8959	0.323797	-26.6053	0.0236439	-26.6053	-1.12672
TXNDC16	thioredoxin domain containing 16 [Source:HGNC Symbol;Acc:19965]	1.91929	83.9164	-0.646609	-26.5492	-0.763088	-26.5492	-1.12434
LOC646951	NA	NA	100	0.469858	-26.5344	-0.781004	-26.5344	-1.12371
YKT6	YKT6 v-SNARE homolog (S. cerevisiae) [Source:HGNC Symbol;Acc:16959]	5.24547	82.5281	-0.742978	-26.5187	-0.760229	-26.5187	-1.12304
LOC731946	NA	NA	100	0.469858	-26.5029	-0.365883	-26.5029	-1.12237
ZNF577	zinc finger protein 577 [Source:HGNC Symbol;Acc:28673]	-2.96259	100	0.469858	-26.4531	-0.543133	-26.4531	-1.12025
CHTF18	CTF18, chromosome transmission fidelity factor 18 homolog (S. cerevisiae) [Source:HGNC Symbol;Acc:18435]	3.65427	73.7354	-1.35334	-26.4413	-0.741957	-26.4413	-1.11975
CFD	complement factor D (adipsin) [Source:HGNC Symbol;Acc:2771]	3.43717	100	0.469858	-26.4062	-1.169	-26.4062	-1.11826
PDK3	pyruvate dehydrogenase kinase, isozyme 3 [Source:HGNC Symbol;Acc:8811]	1.27599	100	0.469858	-26.3376	-0.92189	-26.3376	-1.11534
[truncated: 21,265 more rows]

## Sheet: off-target-gene
SYMBOL	Transcript.ID	Gene.name	exosome.offtarget.contribution	exosome.seedcorrected.median	exosome.z.seedcorrected.median	exosome.gespeRcorrected.median	exosome.z.gespeRcorrected.median	RPKM
[truncated: 17,602 more rows]
