# Supplementary material for: Distinct roles of COPI proteins attenuated in cell senescence
Source: Sci Adv. 2026 Jul 23;12(30):eaec2786. doi: 10.1126/sciadv.aec2786 (PMC13394425; doi:10.1126/sciadv.aec2786)
Supplement: Supplementary file 2 — Tables S1, S3 and S4 [file sciadv.aec2786_tables_s1_s3_and_s4.zip › aec2786_table_s3.xlsx]

## Sheet: Table S3 - Differential RNA exp
Gene_ID	baseMean_COPAsiRNA_vs_CTRLsiRNA	log2FoldChange_COPAsiRNA_vs_CTRLsiRNA	lfcSE_COPAsiRNA_vs_CTRLsiRNA	pvalue_COPAsiRNA_vs_CTRLsiRNA	padj_COPAsiRNA_vs_CTRLsiRNA	baseMean_COPB1siRNA_vs_CTRLsiRNA	log2FoldChange_COPB1siRNA_vs_CTRLsiRNA	lfcSE_COPB1siRNA_vs_CTRLsiRNA	pvalue_COPB1siRNA_vs_CTRLsiRNA	padj_COPB1siRNA_vs_CTRLsiRNA	baseMean_COPB2siRNA_vs_CTRLsiRNA	log2FoldChange_COPB2siRNA_vs_CTRLsiRNA	lfcSE_COPB2siRNA_vs_CTRLsiRNA	pvalue_COPB2siRNA_vs_CTRLsiRNA	padj_COPB2siRNA_vs_CTRLsiRNA	baseMean_COPDsiRNA_vs_CTRLsiRNA	log2FoldChange_COPDsiRNA_vs_CTRLsiRNA	lfcSE_COPDsiRNA_vs_CTRLsiRNA	pvalue_COPDsiRNA_vs_CTRLsiRNA	padj_COPDsiRNA_vs_CTRLsiRNA	baseMean_COPEsiRNA_vs_CTRLsiRNA	log2FoldChange_COPEsiRNA_vs_CTRLsiRNA	lfcSE_COPEsiRNA_vs_CTRLsiRNA	pvalue_COPEsiRNA_vs_CTRLsiRNA	padj_COPEsiRNA_vs_CTRLsiRNA	baseMean_COPG1siRNA_vs_CTRLsiRNA	log2FoldChange_COPG1siRNA_vs_CTRLsiRNA	lfcSE_COPG1siRNA_vs_CTRLsiRNA	pvalue_COPG1siRNA_vs_CTRLsiRNA	padj_COPG1siRNA_vs_CTRLsiRNA	baseMean_COPZ1siRNA_vs_CTRLsiRNA	log2FoldChange_COPZ1siRNA_vs_CTRLsiRNA	lfcSE_COPZ1siRNA_vs_CTRLsiRNA	pvalue_COPZ1siRNA_vs_CTRLsiRNA	padj_COPZ1siRNA_vs_CTRLsiRNA	Gene_description	Chromosome_scaffold_name	Gene_start_bp	Gene_end_bp	Strand	Karyotype_band	Gene_name	Gene_GC_content	Gene_type	miRBase_transcript_name_ID	Gene_Length
ENSG00000000003	2514.27	-1.60472	0.174848	9.98e-21	1.27e-19	2514.27	-1.31785	0.174425	9.13e-15	8.93e-14	2514.27	-0.848516	0.173578	3.34e-07	2.02e-06	2514.27	-1.08269	0.174232	1.17e-10	9.43e-10	2514.27	-0.838001	0.17434	3.26e-07	2.37e-06	2514.27	-0.884078	0.174265	9.59e-08	6.7e-07	2514.27	-0.860884	0.174423	1.67e-07	1.26e-06	tetraspanin 6 [Source:HGNC Symbol;Acc:HGNC:11858]	chrX	100627108	100639991	-1	q22.1	TSPAN6	40.4	protein_coding		4536
ENSG00000000419	4613.06	-0.321856	0.185506	0.0741669	0.137276	4613.06	-0.574049	0.187236	0.00145319	0.00408895	4613.06	-0.118492	0.182513	0.495827	0.642761	4613.06	-0.658446	0.188036	0.000249016	0.000887043	4613.06	-1.03036	0.191172	1.41e-08	1.33e-07	4613.06	-0.976905	0.190712	7.51e-08	5.32e-07	4613.06	-0.91177	0.190771	4.34e-07	3.01e-06	dolichyl-phosphate mannosyltransferase subunit 1, catalytic [Source:HGNC Symbol;Acc:HGNC:3005]	chr20	50934867	50959140	-1	q13.13	DPM1	40.2	protein_coding		9276
ENSG00000000457	1339.74	-0.33744	0.121161	0.00473145	0.0123228	1339.74	-0.757486	0.122191	3.11e-10	2.08e-09	1339.74	-0.500371	0.121408	2.66e-05	0.000126609	1339.74	-0.724267	0.122103	1.54e-09	1.1e-08	1339.74	-0.699123	0.122401	4.29e-09	4.42e-08	1339.74	-0.971381	0.123473	1.01e-15	1.98e-14	1339.74	-0.836136	0.12293	3.06e-12	5.24e-11	SCY1 like pseudokinase 3 [Source:HGNC Symbol;Acc:HGNC:19285]	chr1	169849631	169894267	-1	q24.2	SCYL3	40.14	protein_coding		6883
ENSG00000000460	294.847	-1.28881	0.169843	7.57e-15	6.71e-14	294.847	-1.35399	0.168661	2.34e-16	2.57e-15	294.847	-1.38696	0.169742	5.79e-17	7.88e-16	294.847	-1.39424	0.168909	3.01e-17	4.22e-16	294.847	-0.340361	0.159696	0.0266049	0.0610499	294.847	-1.1484	0.169038	2.24e-12	3e-11	294.847	-1.152	0.168505	1.43e-12	2.55e-11	chromosome 1 open reading frame 112 [Source:HGNC Symbol;Acc:HGNC:25565]	chr1	169662007	169854080	1	q24.2	C1orf112	39.22	protein_coding		5970
ENSG00000000938	2.07132	-0.0156249	0.778823	0.999062	0.999302	2.07132	-0.0147038	0.730772	0.970088	0.979738	2.07132	0.0466245	0.653656	0.64485	0.766184	2.07132	0.0391789	0.666569	0.788514	0.861092	2.07132	0.0468303	0.535051	0.294227	0.429808	2.07132	0.0237811	0.574935	0.875795	0.925015	2.07132	-0.00782438	0.53742	0.979747	0.986191	FGR proto-oncogene, Src family tyrosine kinase [Source:HGNC Symbol;Acc:HGNC:3697]	chr1	27612064	27635185	-1	p35.3	FGR	52.92	protein_coding		3382
ENSG00000000971	5973.68	-2.43534	0.172815	4.06e-46	1.36e-44	5973.68	-1.55849	0.172346	2.51e-20	3.49e-19	5973.68	-1.23495	0.172327	1.68e-13	1.82e-12	5973.68	-1.68761	0.172529	1.69e-23	3.55e-22	5973.68	-0.225253	0.165077	0.149172	0.254222	5973.68	-1.04852	0.172436	2.74e-10	2.78e-09	5973.68	-0.75367	0.171607	3.87e-06	2.17e-05	complement factor H [Source:HGNC Symbol;Acc:HGNC:4883]	chr1	196652043	196747504	1	q31.3	CFH	35.19	protein_coding		7980
ENSG00000001036	9314.55	-0.618046	0.0937693	3.07e-11	2.1e-10	9314.55	-0.392374	0.093407	2.25e-05	8.52e-05	9314.55	-0.440208	0.0934429	1.93e-06	1.07e-05	9314.55	-0.291279	0.0931811	0.00157454	0.00481412	9314.55	-0.296656	0.0929762	0.00118926	0.00397303	9314.55	-0.449087	0.0934667	1.11e-06	6.5e-06	9314.55	-0.341538	0.0931212	0.000195096	0.000761053	alpha-L-fucosidase 2 [Source:HGNC Symbol;Acc:HGNC:4008]	chr6	143494812	143511720	-1	q24.2	FUCA2	39.72	protein_coding		2822
ENSG00000001084	5262.44	0.317123	0.0710931	9.15e-06	3.7e-05	5262.44	0.0193442	0.0710353	0.830435	0.887014	5262.44	0.527352	0.0709768	1.01e-13	1.1e-12	5262.44	0.0444411	0.0709392	0.569961	0.689717	5262.44	-0.20324	0.0710203	0.00349879	0.010422	5262.44	-0.491204	0.0716949	4.71e-12	6.05e-11	5262.44	-0.0375322	0.0708192	0.566138	0.690371	glutamate-cysteine ligase catalytic subunit [Source:HGNC Symbol;Acc:HGNC:4311]	chr6	53497341	53616970	-1	p12.1	GCLC	40.16	protein_coding		8618
ENSG00000001167	1463.57	0.412667	0.185407	0.0222352	0.0487783	1463.57	0.615688	0.186667	0.000627638	0.00188894	1463.57	0.483464	0.18556	0.00636506	0.0189349	1463.57	0.424643	0.184925	0.016523	0.0389766	1463.57	0.356952	0.183209	0.0370636	0.0809953	1463.57	0.46215	0.18526	0.00817332	0.0217636	1463.57	0.396627	0.183994	0.0212034	0.0489476	nuclear transcription factor Y subunit alpha [Source:HGNC Symbol;Acc:HGNC:7804]	chr6	41072974	41102403	1	p21.1	NFYA	40.69	protein_coding		6209
ENSG00000001460	807.714	0.177387	0.152953	0.22946	0.344569	807.714	0.26411	0.152349	0.0758648	0.136045	807.714	0.213602	0.151773	0.145053	0.260717	807.714	-0.184925	0.152275	0.214493	0.333623	807.714	0.280636	0.15102	0.0512346	0.106509	807.714	-0.106097	0.151062	0.476264	0.616542	807.714	0.286089	0.151107	0.0472087	0.0973679	sperm tail PG-rich repeat containing 1 [Source:HGNC Symbol;Acc:HGNC:28070]	chr1	24356999	24416934	-1	p36.11	STPG1	44.09	protein_coding		8511
ENSG00000001461	10207	-0.00671275	0.18049	0.969751	0.984691	10207	0.108976	0.179947	0.530599	0.649748	10207	-0.176851	0.179179	0.304768	0.4554	10207	0.429708	0.18163	0.0136418	0.0330279	10207	1.02567	0.186622	8.24e-09	8.05e-08	10207	0.474618	0.18198	0.00578306	0.016039	10207	0.823714	0.185824	2.94e-06	1.69e-05	NIPA like domain containing 3 [Source:HGNC Symbol;Acc:HGNC:25233]	chr1	24415802	24472976	1	p36.11	NIPAL3	44.99	protein_coding		9396
ENSG00000001497	1952.39	-0.0254168	0.0831714	0.737043	0.819177	1952.39	-0.00504112	0.082714	0.946325	0.96325	1952.39	-0.109993	0.0828718	0.183993	0.312317	1952.39	-0.303717	0.0831211	0.000243809	0.000869907	1952.39	-0.127357	0.0825453	0.123438	0.218101	1952.39	-0.324605	0.0834656	8.77e-05	0.000359987	1952.39	-0.0703409	0.0824365	0.399938	0.537197	LAS1 like ribosome biogenesis factor [Source:HGNC Symbol;Acc:HGNC:25726]	chrX	65438549	65534810	-1	q12	LAS1L	42.78	protein_coding		12555
ENSG00000001561	55.2256	1.8775	0.331732	2.42e-09	1.42e-08	55.2256	1.01749	0.333995	0.000782621	0.00231328	55.2256	1.72153	0.333245	3.5e-08	2.35e-07	55.2256	1.68937	0.332263	5.35e-08	3.21e-07	55.2256	0.00998919	0.296216	0.965528	0.97905	55.2256	0.607261	0.332709	0.0300008	0.0675297	55.2256	0.584456	0.330473	0.0333618	0.0724873	ectonucleotide pyrophosphatase/phosphodiesterase 4 [Source:HGNC Symbol;Acc:HGNC:3359]	chr6	46129989	46146688	1	p21.1	ENPP4	36.05	protein_coding		4644
ENSG00000001617	1388.09	0.331927	0.213789	0.106028	0.184603	1388.09	0.147433	0.211355	0.466642	0.589715	1388.09	0.00573051	0.208896	0.97933	0.987888	1388.09	0.486235	0.214589	0.0164213	0.0387801	1388.09	1.13421	0.221811	5.6e-08	4.71e-07	1388.09	0.649029	0.217766	0.00131795	0.0042316	1388.09	0.652186	0.21824	0.0011569	0.00373133	semaphorin 3F [Source:HGNC Symbol;Acc:HGNC:10728]	chr3	50155045	50189075	1	p21.31	SEMA3F	57.74	protein_coding		4826
ENSG00000001626	42.5572	-4.20315	0.486208	4.86e-19	5.54e-18	42.5572	-3.10197	0.391721	2.36e-16	2.58e-15	42.5572	-2.8454	0.385964	1.5e-14	1.74e-13	42.5572	-3.82897	0.430962	7.82e-20	1.29e-18	42.5572	-0.859466	0.334845	0.00242047	0.00751934	42.5572	-0.192294	0.288423	0.436698	0.58011	42.5572	-1.00684	0.340244	0.00056958	0.00197815	CF transmembrane conductance regulator [Source:HGNC Symbol;Acc:HGNC:1884]	chr7	117287120	117715971	1	q31.2	CFTR	36.9	protein_coding		9942
ENSG00000001629	8714.91	0.340568	0.0618273	4.01e-08	2.09e-07	8714.91	0.64844	0.0616957	8.51e-26	1.6e-24	8714.91	0.359353	0.0617664	8.77e-09	6.29e-08	8714.91	0.491481	0.0617183	2.61e-15	3.18e-14	8714.91	0.209341	0.0616458	0.000806891	0.00280933	8714.91	0.383778	0.0617865	7.24e-10	6.9e-09	8714.91	0.290981	0.0616886	3.1e-06	1.78e-05	ankyrin repeat and IBR domain containing 1 [Source:HGNC Symbol;Acc:HGNC:22215]	chr7	92245974	92401383	1	q21.2	ANKIB1	36.83	protein_coding		7389
ENSG00000001630	577.311	-0.194416	0.139826	0.155278	0.252573	577.311	-0.207888	0.13885	0.126618	0.210014	577.311	0.39018	0.137849	0.00390333	0.0122712	577.311	0.532962	0.137974	8.15e-05	0.000318228	577.311	-0.617785	0.142301	6.85e-06	3.82e-05	577.311	-0.272957	0.139088	0.0432946	0.0923059	577.311	-0.0253091	0.136221	0.85641	0.909988	cytochrome P450 family 51 subfamily A member 1 [Source:HGNC Symbol;Acc:HGNC:2649]	chr7	92112153	92134803	-1	q21.2	CYP51A1	38.25	protein_coding		3529
ENSG00000001631	642.559	0.443375	0.0937819	1.81e-06	7.95e-06	642.559	0.381733	0.093134	3.53e-05	0.000129981	642.559	0.272174	0.0936028	0.00317658	0.0102099	642.559	0.310068	0.0931098	0.000760486	0.00247285	642.559	-0.0760687	0.0941315	0.41742	0.557802	642.559	-0.0618251	0.0948971	0.50996	0.647095	642.559	-0.11949	0.0944886	0.202285	0.319506	KRIT1 ankyrin repeat containing [Source:HGNC Symbol;Acc:HGNC:1573]	chr7	92198969	92246166	-1	q21.2	KRIT1	36.48	protein_coding		6204
ENSG00000002016	676.508	0.349546	0.12051	0.0033113	0.00892169	676.508	0.0812953	0.12006	0.494047	0.615793	676.508	0.40274	0.119877	0.000623549	0.00235394	676.508	0.23191	0.11954	0.0487179	0.0996338	676.508	0.216635	0.119024	0.0618199	0.124386	676.508	-0.0609693	0.120147	0.6024	0.726874	676.508	0.0817468	0.118958	0.481824	0.615259	RAD52 homolog, DNA repair protein [Source:HGNC Symbol;Acc:HGNC:9824]	chr12	911736	990053	-1	p13.33	RAD52	45.19	protein_coding		4503
ENSG00000002079	3.46563	0.0893641	0.63728	0.829708	0.887177	3.46563	-0.213555	0.639039	0.5244	0.644006	3.46563	-0.346596	0.663165	0.24947	0.392343	3.46563	-1.80692	1.90904	0.0164272	0.0387874	3.46563	-0.107944	0.492884	0.59409	0.718947	3.46563	-4.4617	2.7257	0.00111449	0.00364044	3.46563	-0.617466	0.999967	0.0346744	0.0749398	myosin heavy chain 16 pseudogene [Source:HGNC Symbol;Acc:HGNC:31038]	chr7	99238829	99311130	1	q22.1	MYH16	49.89	transcribed_unitary_pseudogene		6307
ENSG00000002330	2344.86	-1.08736	0.144295	2.34e-14	2.02e-13	2344.86	-1.46714	0.144866	8.51e-25	1.53e-23	2344.86	-0.595266	0.142885	2.04e-05	9.86e-05	2344.86	-1.10629	0.144654	2.99e-15	3.61e-14	2344.86	-0.989763	0.144933	1.08e-12	1.97e-11	2344.86	-0.94652	0.14472	1.11e-11	1.36e-10	2344.86	-1.07677	0.144986	1.44e-14	3.41e-13	BCL2 associated agonist of cell death [Source:HGNC Symbol;Acc:HGNC:936]	chr11	64269830	64284704	-1	q13.1	BAD	53.92	protein_coding		1708
ENSG00000002549	5158.57	-1.04726	0.163466	3.84e-11	2.6e-10	5158.57	-1.14595	0.163568	6.33e-13	5.43e-12	5158.57	-0.541596	0.161476	0.000435406	0.00169371	5158.57	-0.800138	0.162832	3.29e-07	1.79e-06	5158.57	-0.718459	0.163147	3.1e-06	1.85e-05	5158.57	-0.873522	0.163623	2.37e-08	1.82e-07	5158.57	-0.757112	0.163335	9.76e-07	6.27e-06	leucine aminopeptidase 3 [Source:HGNC Symbol;Acc:HGNC:18449]	chr4	17577198	17607972	1	p15.32	LAP3	44.16	protein_coding		3779
ENSG00000002586	13112.7	-0.121059	0.150319	0.413742	0.54173	13112.7	0.0528857	0.149854	0.72251	0.808166	13112.7	-0.41102	0.150811	0.00503009	0.0153777	13112.7	0.072664	0.149256	0.621347	0.732633	13112.7	0.637194	0.152436	1.37e-05	7.21e-05	13112.7	0.718691	0.152671	1.14e-06	6.64e-06	13112.7	0.675909	0.152628	4.14e-06	2.31e-05	CD99 molecule (Xg blood group) [Source:HGNC Symbol;Acc:HGNC:7082]	chrX	2691187	2741309	1	p22.33	CD99	47.38	protein_coding		4858
ENSG00000002587	2.20609	-2.75969	1.8531	0.00567545	0.0145283	2.20609	-1.60469	1.60564	0.0196839	0.0425756	2.20609	-1.8918	1.87466	0.0143604	0.0387373	2.20609	-3.16868	1.83376	0.00336798	0.00954662	2.20609	-0.147194	0.502325	0.478617	0.615077	2.20609	-0.374969	0.655095	0.151968	0.260389	2.20609	-1.77321	2.27602	0.0132151	0.0324217	heparan sulfate-glucosamine 3-sulfotransferase 1 [Source:HGNC Symbol;Acc:HGNC:5194]	chr4	11393150	11429564	-1	p15.33	HS3ST1	43.92	protein_coding		7435
ENSG00000002726	0.623438	0.117026	0.786329	0.564712	NA	0.623438	0.0881593	0.73346	0.697368	NA	0.623438	-0.0116287	0.652033	0.977217	NA	0.623438	-0.0126281	0.666008	0.951544	NA	0.623438	0.0468064	0.533468	0.701051	NA	0.623438	0.0787536	0.581867	0.338511	NA	0.623438	-0.00798979	0.537279	0.9707	NA	amine oxidase copper containing 1 [Source:HGNC Symbol;Acc:HGNC:80]	chr7	150824627	150861504	1	q36.1	AOC1	47.8	protein_coding		3786
ENSG00000002745	3344.17	-0.979248	0.109696	1.86e-19	2.17e-18	3344.17	-0.0620884	0.107734	0.556243	0.67162	3344.17	-1.07917	0.109831	2.39e-23	4.6e-22	3344.17	-0.561595	0.108717	1.33e-07	7.63e-07	3344.17	-0.508192	0.108611	1.66e-06	1.05e-05	3344.17	-0.0917182	0.107171	0.38802	0.534034	3344.17	-0.174195	0.107097	0.100504	0.182377	Wnt family member 16 [Source:HGNC Symbol;Acc:HGNC:16267]	chr7	121325367	121341104	1	q31.31	WNT16	38.61	protein_coding		3264
ENSG00000002746	486.649	0.636755	0.189753	0.000532894	0.00166877	486.649	0.422824	0.187941	0.019384	0.0419718	486.649	0.096814	0.185447	0.58867	0.721506	486.649	0.670719	0.18958	0.000216293	0.000780198	486.649	0.269177	0.184405	0.119246	0.212073	486.649	0.281504	0.185578	0.107613	0.197429	486.649	0.452412	0.187785	0.00993144	0.0252444	HECT, C2 and WW domain containing E3 ubiquitin protein ligase 1 [Source:HGNC Symbol;Acc:HGNC:22195]	chr7	43112629	43566001	1	p14.1	HECW1	42.03	protein_coding		13935
ENSG00000002822	19.4206	0.0781017	0.444634	0.832942	0.889532	19.4206	0.457791	0.461229	0.214264	0.322994	19.4206	-0.419505	0.473064	0.229283	0.368798	19.4206	0.156428	0.421488	0.637002	0.745458	19.4206	0.271969	0.408956	0.337448	0.475858	19.4206	0.27284	0.418127	0.367919	0.512809	19.4206	-0.264056	0.419158	0.354242	0.490647	mitotic arrest deficient 1 like 1 [Source:HGNC Symbol;Acc:HGNC:6762]	chr7	1815793	2233243	-1	p22.3	MAD1L1	55.65	protein_coding		6955
ENSG00000002834	28956.5	-0.519869	0.142206	0.000194529	0.00065559	28956.5	-0.40567	0.1417	0.00344973	0.00893935	28956.5	-0.340135	0.141161	0.0133514	0.0363139	28956.5	-0.101327	0.1403	0.458693	0.590622	28956.5	0.722684	0.143251	1.71e-07	1.31e-06	28956.5	0.688818	0.142941	6.51e-07	3.96e-06	28956.5	0.236947	0.139706	0.0788886	0.149405	LIM and SH3 protein 1 [Source:HGNC Symbol;Acc:HGNC:6513]	chr17	38869859	38921770	1	q12	LASP1	53.69	protein_coding		7061
ENSG00000002919	1206.02	-0.258761	0.10278	0.0119627	0.0281981	1206.02	0.0337642	0.101503	0.738514	0.820423	1206.02	-0.235019	0.102156	0.0195282	0.0504673	1206.02	-0.378238	0.102455	0.000183152	0.000669325	1206.02	-0.0211249	0.100854	0.827717	0.894194	1206.02	0.006768	0.10128	0.948284	0.976095	1206.02	-0.0119017	0.100868	0.900904	0.938919	sorting nexin 11 [Source:HGNC Symbol;Acc:HGNC:14975]	chr17	48103357	48123601	1	q21.32	SNX11	48.03	protein_coding		4133
ENSG00000002933	404.496	-2.73773	0.192669	1.4e-46	4.77e-45	404.496	-1.66172	0.183789	2.78e-20	3.85e-19	404.496	-2.07521	0.186702	1.17e-29	3e-28	404.496	-2.33675	0.187294	1.29e-36	5.18e-35	404.496	-1.30521	0.183419	1.57e-13	3.26e-12	404.496	-0.545151	0.177877	0.00128788	0.00414333	404.496	-0.483022	0.176724	0.00392769	0.0111315	transmembrane protein 176A [Source:HGNC Symbol;Acc:HGNC:24930]	chr7	150800403	150805118	1	q36.1	TMEM176A	57.55	protein_coding		3477
ENSG00000003056	11239.8	-0.0636214	0.11316	0.548786	0.665597	11239.8	-0.776531	0.1141	4.72e-12	3.74e-11	11239.8	0.226255	0.112839	0.044317	0.100777	11239.8	-0.360553	0.113166	0.00109144	0.00344015	11239.8	-0.43984	0.11339	6.65e-05	0.000299217	11239.8	-0.358064	0.113022	0.00108865	0.00356456	11239.8	-0.402517	0.113224	0.00025615	0.0009712	mannose-6-phosphate receptor, cation dependent [Source:HGNC Symbol;Acc:HGNC:6752]	chr12	8940361	8949761	-1	p13.31	M6PR	42.37	protein_coding		3585
ENSG00000003096	667.79	-2.19708	0.147727	7.08e-51	2.71e-49	667.79	-1.77266	0.145402	5.31e-35	1.53e-33	667.79	-2.41387	0.148366	1.28e-60	1e-58	667.79	-1.83288	0.145557	2.98e-37	1.22e-35	667.79	-0.933578	0.143613	1.95e-11	2.95e-10	667.79	-1.6086	0.145742	3.12e-29	1.79e-27	667.79	-1.57499	0.145306	2.58e-28	2.11e-26	kelch like family member 13 [Source:HGNC Symbol;Acc:HGNC:22931]	chrX	117897813	118117340	-1	q24	KLHL13	36.56	protein_coding		6983
ENSG00000003137	15.751	-0.094319	0.593288	0.809971	0.873382	15.751	0.276907	0.59245	0.465828	0.588987	15.751	-0.222376	0.561565	0.49001	0.637584	15.751	-0.336701	0.606102	0.328885	0.462871	15.751	0.377034	0.576302	0.174603	0.287326	15.751	2.26513	0.939901	0.000814466	0.00272939	15.751	0.384741	0.581378	0.173819	0.283204	cytochrome P450 family 26 subfamily B member 1 [Source:HGNC Symbol;Acc:HGNC:20581]	chr2	72129238	72147862	-1	p13.2	CYP26B1	59.85	protein_coding		4839
ENSG00000003147	1.14803	-0.113415	0.739437	0.64583	0.749074	1.14803	-0.0648629	0.689601	0.766896	0.841052	1.14803	0.0103782	0.618326	0.985735	0.991531	1.14803	-0.316858	0.761353	0.0874195	0.161751	1.14803	-0.146698	0.549468	0.217082	NA	1.14803	-0.118189	0.573599	0.412725	0.557685	1.14803	-0.0752724	0.527979	0.555201	NA	islet cell autoantigen 1 [Source:HGNC Symbol;Acc:HGNC:5343]	chr7	8113184	8262687	-1	p21.3	ICA1	40.3	protein_coding		4883
ENSG00000003249	586.277	-0.468958	0.179085	0.00673629	0.0169357	586.277	-0.473202	0.178352	0.00602513	0.0148254	586.277	-0.835727	0.18224	1.74e-06	9.69e-06	586.277	-0.668675	0.180314	0.000110484	0.000419959	586.277	-0.218347	0.173317	0.180266	0.294458	586.277	-0.351882	0.176535	0.0352471	0.07756	586.277	0.186125	0.172233	0.255379	0.382874	dysbindin domain containing 1 [Source:HGNC Symbol;Acc:HGNC:28455]	chr16	90004871	90019890	-1	q24.3	DBNDD1	59.3	protein_coding		4462
ENSG00000003393	6434.98	-0.414855	0.0622996	1.33e-11	9.35e-11	6434.98	-0.25557	0.0619651	2.44e-05	9.22e-05	6434.98	-0.253393	0.061985	2.89e-05	0.0001368	6434.98	-0.40078	0.0620654	5.09e-11	4.22e-10	6434.98	0.191372	0.0616039	0.00233577	0.00728697	6434.98	-0.237435	0.0619871	8.31e-05	0.000343195	6434.98	0.0152028	0.0616247	0.864696	0.915884	alsin Rho guanine nucleotide exchange factor ALS2 [Source:HGNC Symbol;Acc:HGNC:443]	chr2	201700267	201782112	-1	q33.1	ALS2	38.18	protein_coding		33513
ENSG00000003400	62.3719	0.00227679	0.288536	0.993856	0.999302	62.3719	0.104352	0.283696	0.688908	0.783451	62.3719	-0.228528	0.286638	0.373253	0.528598	62.3719	0.161402	0.280065	0.525636	0.652049	62.3719	0.0963313	0.267831	0.677161	0.784789	62.3719	-0.611002	0.313127	0.0226861	0.053047	62.3719	-0.182784	0.275353	0.439451	0.576001	caspase 10 [Source:HGNC Symbol;Acc:HGNC:1500]	chr2	201182898	201229406	1	q33.1	CASP10	42.31	protein_coding		7581
ENSG00000003402	4808.85	-0.448268	0.0759863	4.01e-09	2.31e-08	4808.85	-0.157627	0.0755197	0.031234	0.0637291	4808.85	-0.42918	0.0758594	1.08e-08	7.68e-08	4808.85	-0.212597	0.0755004	0.00378994	0.0106213	4808.85	-0.0340197	0.0750764	0.63811	0.754202	4808.85	-0.0803795	0.0753349	0.261997	0.398072	4808.85	0.0679264	0.075007	0.345695	0.481629	CASP8 and FADD like apoptosis regulator [Source:HGNC Symbol;Acc:HGNC:1876]	chr2	201116154	201176687	1	q33.1	CFLAR	44.35	protein_coding		22479
ENSG00000003436	25461.8	-0.587817	0.0745347	1.45e-15	1.35e-14	25461.8	-0.722364	0.0745777	1.13e-22	1.82e-21	25461.8	-0.838272	0.074672	6.78e-30	1.77e-28	25461.8	-0.827749	0.0746425	3.26e-29	9.3e-28	25461.8	-0.896704	0.0747542	5.3e-34	5.2e-32	25461.8	-0.395382	0.0743493	5.53e-08	4e-07	25461.8	-0.596553	0.0745614	3.62e-16	1.03e-14	tissue factor pathway inhibitor [Source:HGNC Symbol;Acc:HGNC:11760]	chr2	187464230	187565760	-1	q32.1	TFPI	36.6	protein_coding		11714
ENSG00000003509	1554.81	-0.629312	0.168292	0.00012273	0.00042674	1554.81	-0.819276	0.169128	6.09e-07	2.82e-06	1554.81	-0.44009	0.166643	0.00613379	0.0183368	1554.81	-0.752377	0.168931	3.99e-06	1.9e-05	1554.81	-0.688285	0.169275	1.84e-05	9.4e-05	1554.81	-0.845275	0.170156	2.18e-07	1.43e-06	1554.81	-0.884831	0.170458	5.61e-08	4.64e-07	NADH:ubiquinone oxidoreductase complex assembly factor 7 [Source:HGNC Symbol;Acc:HGNC:28816]	chr2	37231631	37253403	1	p22.2	NDUFAF7	38.97	protein_coding		3651
ENSG00000003756	6517.17	-0.337314	0.0754842	9.34e-06	3.78e-05	6517.17	-0.337354	0.0754503	5.07e-06	2.1e-05	6517.17	-0.322921	0.0753488	1.8e-05	8.79e-05	6517.17	-0.422704	0.0754859	1.29e-08	8.3e-08	6517.17	-0.230884	0.0751367	0.00160757	0.00520006	6517.17	-0.218637	0.075198	0.00340712	0.00999392	6517.17	-0.401106	0.075384	9.54e-08	7.54e-07	RNA binding motif protein 5 [Source:HGNC Symbol;Acc:HGNC:9902]	chr3	50088919	50119021	1	p21.31	RBM5	44.45	protein_coding		10357
ENSG00000003987	16.1948	0.684798	0.51973	0.0936848	0.166955	16.1948	1.82392	0.541395	0.000102055	0.000350168	16.1948	1.2792	0.554607	0.0035553	0.0112771	16.1948	0.896414	0.535534	0.0265817	0.0591697	16.1948	0.38258	0.453526	0.204688	0.324831	16.1948	1.26232	0.566147	0.00342391	0.0100389	16.1948	1.22451	0.568216	0.00372426	0.0106209	myotubularin related protein 7 [Source:HGNC Symbol;Acc:HGNC:7454]	chr8	17296794	17413528	-1	p22	MTMR7	40.26	protein_coding		6928
ENSG00000003989	7439.61	0.0472315	0.0794469	0.526667	0.64618	7439.61	0.877972	0.0794386	6.02e-29	1.33e-27	7439.61	0.263135	0.0792403	0.000727566	0.00270304	7439.61	0.00694945	0.0791912	0.907736	0.943124	7439.61	-0.908132	0.0804306	5.14e-30	4.09e-28	7439.61	0.228418	0.0791598	0.00322438	0.00951107	7439.61	0.616374	0.0794604	3.03e-15	7.72e-14	solute carrier family 7 member 2 [Source:HGNC Symbol;Acc:HGNC:11060]	chr8	17497088	17570573	1	p22	SLC7A2	40.13	protein_coding		7905
ENSG00000004059	2749.01	-0.879146	0.109467	3.67e-16	3.54e-15	2749.01	-1.31903	0.109913	8.08e-34	2.2e-32	2749.01	-0.685018	0.108972	1.53e-10	1.3e-09	2749.01	-1.04327	0.109526	4.55e-22	8.75e-21	2749.01	-0.188617	0.106996	0.070686	0.138585	2749.01	-0.395614	0.108113	0.000185639	0.000714792	2749.01	-0.542766	0.108625	2.98e-07	2.14e-06	ADP ribosylation factor 5 [Source:HGNC Symbol;Acc:HGNC:658]	chr7	127588386	127591700	1	q32.1	ARF5	56.14	protein_coding		1825
ENSG00000004139	566.808	-0.0475006	0.17648	0.785072	0.855137	566.808	0.123702	0.174759	0.464465	0.587618	566.808	0.221793	0.174308	0.186231	0.31533	566.808	0.38571	0.175134	0.021902	0.0499174	566.808	1.08905	0.178904	1.98e-10	2.55e-09	566.808	0.975954	0.178778	1.17e-08	9.42e-08	566.808	0.819088	0.17853	1.31e-06	8.18e-06	sterile alpha and TIR motif containing 1 [Source:HGNC Symbol;Acc:HGNC:17074]	chr17	28364356	28404049	1	q11.2	SARM1	51.55	protein_coding		11105
ENSG00000004142	6067.66	-0.260455	0.059215	1.14e-05	4.57e-05	6067.66	-0.315237	0.0590756	1.04e-07	5.3e-07	6067.66	-0.306452	0.0591171	2.25e-07	1.39e-06	6067.66	-0.236669	0.0589595	6.47e-05	0.000257101	6067.66	-0.0681816	0.0587619	0.25577	0.386213	6067.66	-0.152155	0.0589681	0.010481	0.0271302	6067.66	-0.273195	0.0589973	3.71e-06	2.09e-05	DNA polymerase delta interacting protein 2 [Source:HGNC Symbol;Acc:HGNC:23781]	chr17	28346633	28357527	-1	q11.2	POLDIP2	49.87	protein_coding		2670
ENSG00000004399	2094.27	-0.18877	0.180972	0.278333	0.401075	2094.27	0.470488	0.181616	0.00731981	0.017667	2094.27	0.159576	0.178623	0.354202	0.508494	2094.27	0.419429	0.180916	0.0156631	0.0372021	2094.27	0.513811	0.182054	0.00260934	0.00804293	2094.27	1.15909	0.185716	9.89e-11	1.06e-09	2094.27	0.559116	0.18265	0.00111814	0.00362175	plexin D1 [Source:HGNC Symbol;Acc:HGNC:9107]	chr3	129555214	129606676	-1	q22.1	PLXND1	58.3	protein_coding		9557
ENSG00000004455	8243.63	0.361054	0.091947	6.72e-05	0.000242383	8243.63	0.381572	0.09192	3.03e-05	0.00011259	8243.63	0.38772	0.0918406	1.85e-05	8.98e-05	8243.63	0.128839	0.0916356	0.160024	0.264923	8243.63	-0.0732157	0.091171	0.431663	0.571243	8243.63	-0.163354	0.091566	0.0732013	0.143469	8243.63	0.00137212	0.0911357	0.964356	0.975954	adenylate kinase 2 [Source:HGNC Symbol;Acc:HGNC:362]	chr1	33007940	33080996	-1	p35.1	AK2	46.32	protein_coding		9625
ENSG00000004468	0.537942	0.0818056	0.777523	0.802441	NA	0.537942	0.0663236	0.72889	0.849138	NA	0.537942	-0.0137249	0.651859	0.975608	NA	0.537942	0.0898497	0.670987	0.559634	NA	0.537942	0.0649411	0.536479	0.440451	NA	0.537942	-0.0100388	0.574936	0.995282	NA	0.537942	0.0644778	0.541221	0.467763	NA	CD38 molecule [Source:HGNC Symbol;Acc:HGNC:1667]	chr4	15778275	15853232	1	p15.32	CD38	41.09	protein_coding		6857
ENSG00000004478	3941.08	-0.757053	0.0710516	9.84e-27	1.64e-25	3941.08	-0.685718	0.0707256	1.92e-22	3.05e-21	3941.08	-0.764815	0.0709368	2.02e-27	4.77e-26	3941.08	-0.746213	0.0707841	2.8e-26	6.95e-25	3941.08	-0.39034	0.0703439	2.01e-08	1.83e-07	3941.08	-0.665219	0.0709214	3.22e-21	1.02e-19	3941.08	-0.481233	0.0705147	5.47e-12	8.95e-11	FKBP prolyl isomerase 4 [Source:HGNC Symbol;Acc:HGNC:3720]	chr12	2794970	2805423	1	p13.33	FKBP4	51.53	protein_coding		5163
ENSG00000004487	6002.78	-1.03708	0.096104	1.18e-27	2.04e-26	6002.78	-1.0455	0.0959883	4.02e-28	8.53e-27	6002.78	-0.794862	0.0958319	4.16e-17	5.7e-16	6002.78	-0.948065	0.0959218	1.58e-23	3.34e-22	6002.78	-0.445954	0.095214	1.72e-06	1.08e-05	6002.78	-0.523708	0.0954581	2.32e-08	1.78e-07	6002.78	-0.705006	0.0958056	6.47e-14	1.41e-12	lysine demethylase 1A [Source:HGNC Symbol;Acc:HGNC:29079]	chr1	23019443	23083689	1	p36.12	KDM1A	39.17	protein_coding		5440
ENSG00000004534	3570.74	0.104	0.0541069	0.0532925	0.103454	3570.74	0.0936572	0.0538209	0.0761892	0.136511	3570.74	-0.136679	0.0541869	0.011795	0.0325943	3570.74	-0.132374	0.0540415	0.0128232	0.031279	3570.74	-0.161636	0.0541138	0.00258271	0.00797473	3570.74	0.00463085	0.0540862	0.96377	0.986324	3570.74	-0.204533	0.0541861	0.000154951	0.00061794	RNA binding motif protein 6 [Source:HGNC Symbol;Acc:HGNC:9903]	chr3	49940007	50100045	1	p21.31	RBM6	44.14	protein_coding		7299
ENSG00000004660	292.008	-0.205156	0.14941	0.164538	0.264641	292.008	-0.134091	0.146772	0.351783	0.476187	292.008	0.258489	0.144958	0.0666407	0.140826	292.008	0.201951	0.144427	0.150994	0.252579	292.008	0.581237	0.145194	3.12e-05	0.000151223	292.008	0.0766063	0.144912	0.591219	0.717349	292.008	0.660675	0.145347	2.36e-06	1.39e-05	calcium/calmodulin dependent protein kinase kinase 1 [Source:HGNC Symbol;Acc:HGNC:1469]	chr17	3860315	3894891	-1	p13.2	CAMKK1	57.17	protein_coding		7433
ENSG00000004700	6668.43	0.0467396	0.168845	0.783328	0.85372	6668.43	-0.179054	0.168698	0.268546	0.385872	6668.43	0.4364	0.16972	0.00754112	0.0219759	6668.43	-0.100615	0.167572	0.525668	0.652049	6668.43	-1.05425	0.174145	2.88e-10	3.61e-09	6668.43	-0.41014	0.169498	0.0103018	0.0267143	6668.43	-0.923106	0.173835	2.65e-08	2.33e-07	RecQ like helicase [Source:HGNC Symbol;Acc:HGNC:9948]	chr12	21468910	21501669	-1	p12.1	RECQL	37.57	protein_coding		3779
ENSG00000004766	3249.12	-0.501787	0.181174	0.00413149	0.0109022	3249.12	-0.693547	0.182416	7.57e-05	0.000265185	3249.12	-0.283736	0.178541	0.0937746	0.185671	3249.12	-0.699469	0.182624	5.97e-05	0.000238634	3249.12	-0.874312	0.184712	5.15e-07	3.61e-06	3249.12	-0.930365	0.184695	1.13e-07	7.77e-07	3249.12	-1.01994	0.185214	6.61e-09	6.56e-08	VPS50 subunit of EARP/GARPII complex [Source:HGNC Symbol;Acc:HGNC:25956]	chr7	93232340	93361123	1	q21.2	VPS50	34.82	protein_coding		9559
ENSG00000004776	161.939	0.243043	0.329956	0.417107	0.545246	161.939	0.45962	0.334946	0.122596	0.204437	161.939	0.314216	0.324689	0.265278	0.411092	161.939	0.558637	0.339276	0.0575807	0.114332	161.939	0.0775495	0.299102	0.755207	0.842769	161.939	0.393333	0.327116	0.149002	0.25622	161.939	0.579727	0.343879	0.0375154	0.0800614	heat shock protein family B (small) member 6 [Source:HGNC Symbol;Acc:HGNC:26511]	chr19	35754566	35758079	-1	q13.12	HSPB6	62.52	protein_coding		1724
ENSG00000004777	35.1522	-1.35439	0.484166	0.00115761	0.00340507	35.1522	-0.79046	0.440547	0.0310265	0.0633626	35.1522	-0.958699	0.464886	0.00997813	0.0281226	35.1522	-0.992126	0.462044	0.00838149	0.0214986	35.1522	0.572868	0.409876	0.0607937	0.122741	35.1522	0.0645129	0.35051	0.819015	0.885786	35.1522	0.110573	0.343416	0.680757	0.783912	Rho GTPase activating protein 33 [Source:HGNC Symbol;Acc:HGNC:23085]	chr19	35774532	35788822	1	q13.12	ARHGAP33	60.93	protein_coding		5260
ENSG00000004779	4955.75	-0.500339	0.157896	0.001052	0.00311897	4955.75	-0.584198	0.158067	0.000146902	0.000490717	4955.75	-0.183904	0.155448	0.2158	0.352177	4955.75	-0.725284	0.158856	2.41e-06	1.18e-05	4955.75	-0.632794	0.158906	2.75e-05	0.000134824	4955.75	-0.883859	0.160113	7.94e-09	6.54e-08	4955.75	-0.647235	0.159011	1.81e-05	8.82e-05	NADH:ubiquinone oxidoreductase subunit AB1 [Source:HGNC Symbol;Acc:HGNC:7694]	chr16	23581014	23596316	-1	p12.2	NDUFAB1	48.72	protein_coding		1548
ENSG00000004799	5.68029	0.422228	0.687872	0.30662	0.432272	5.68029	-0.365419	0.681435	0.320714	0.443728	5.68029	0.100882	0.552683	0.739804	0.834619	5.68029	-0.0592312	0.559657	0.846037	0.902034	5.68029	-0.0431565	0.473586	0.843454	0.904923	5.68029	0.547932	0.73882	0.0949486	0.178297	5.68029	-0.173914	0.51006	0.440756	0.577198	pyruvate dehydrogenase kinase 4 [Source:HGNC Symbol;Acc:HGNC:8812]	chr7	95583499	95596516	-1	q21.3	PDK4	36.08	protein_coding		4544
ENSG00000004809	0.852461	0.200065	0.806335	0.318229	NA	0.852461	-0.0196198	0.729942	0.944617	NA	0.852461	0.0710123	0.651396	0.794601	NA	0.852461	0.163339	0.690987	0.215799	NA	0.852461	0.0905979	0.540544	0.3486	NA	0.852461	-0.0113001	0.574833	0.994363	NA	0.852461	0.0685675	0.539886	0.593046	NA	solute carrier family 22 member 16 [Source:HGNC Symbol;Acc:HGNC:20302]	chr6	110424687	110476641	-1	q21	SLC22A16	41.33	protein_coding		3907
ENSG00000004838	31.4887	-0.793995	0.393107	0.0204916	0.0453913	31.4887	-0.0884408	0.343238	0.766016	0.840205	31.4887	-0.295808	0.348559	0.317261	0.469209	31.4887	-1.0669	0.408631	0.00219496	0.00650054	31.4887	-1.28708	0.428844	0.000322419	0.00123823	31.4887	-1.96841	0.453036	1.26e-06	7.29e-06	31.4887	-2.46426	0.467833	1.07e-08	1.02e-07	zinc finger MYND-type containing 10 [Source:HGNC Symbol;Acc:HGNC:19412]	chr3	50341110	50345732	-1	p21.31	ZMYND10	58.49	protein_coding		2889
ENSG00000004846	0.114993	-0.0072061	0.77942	0.999039	NA	0.114993	0.0547538	0.731551	0.902368	NA	0.114993	-0.00545904	0.652624	0.98427	NA	0.114993	0.0538528	0.667997	0.793718	NA	0.114993	-0.00371545	0.532578	0.977478	NA	0.114993	-0.00399664	0.575467	0.996959	NA	0.114993	-0.00369017	0.537608	0.979769	NA	ATP binding cassette subfamily B member 5 [Source:HGNC Symbol;Acc:HGNC:46]	chr7	20615667	20777038	1	p21.1	ABCB5	37.72	protein_coding		8796
ENSG00000004848	0.0432044	-0.00446403	0.779777	0.999035	NA	0.0432044	-0.00434618	0.73153	0.970114	NA	0.0432044	0.0490902	0.653409	0.888319	NA	0.0432044	-0.00374681	0.666863	0.966538	NA	0.0432044	-0.00223131	0.53269	0.977483	NA	0.0432044	-0.002401	0.575611	0.996964	NA	0.0432044	-0.00226246	0.537726	0.979773	NA	aristaless related homeobox [Source:HGNC Symbol;Acc:HGNC:18060]	chrX	25003694	25016420	-1	p21.3	ARX	54.62	protein_coding		3114
ENSG00000004864	1895.37	-0.769323	0.118363	4.69e-11	3.16e-10	1895.37	-0.419749	0.117013	0.000279593	0.000891925	1895.37	-0.14089	0.11602	0.219594	0.356917	1895.37	-0.717658	0.117917	6.18e-10	4.61e-09	1895.37	-0.774785	0.118433	2.23e-11	3.34e-10	1895.37	-0.580324	0.117814	4.78e-07	2.97e-06	1895.37	-0.285677	0.116048	0.0119008	0.0296085	solute carrier family 25 member 13 [Source:HGNC Symbol;Acc:HGNC:10983]	chr7	96120220	96322147	-1	q21.3	SLC25A13	39.76	protein_coding		3710
ENSG00000004866	959.576	0.650626	0.191755	0.000447404	0.00141939	959.576	1.00241	0.19306	7.49e-08	3.88e-07	959.576	0.238586	0.187771	0.190728	0.321221	959.576	0.859745	0.192923	3.37e-06	1.62e-05	959.576	0.634176	0.192559	0.000461783	0.00170714	959.576	0.869279	0.194005	2.55e-06	1.4e-05	959.576	0.627895	0.192422	0.000529401	0.00185392	suppression of tumorigenicity 7 [Source:HGNC Symbol;Acc:HGNC:11351]	chr7	116953238	117230176	1	q31.2	ST7	39.15	protein_coding		6526
ENSG00000004897	12611.4	-0.107983	0.0923223	0.218699	0.331788	12611.4	-0.226551	0.092266	0.012183	0.0278603	12611.4	-0.329479	0.0923099	0.00027262	0.00110375	12611.4	-0.218606	0.092146	0.0151091	0.0360463	12611.4	-0.628919	0.092866	4.55e-12	7.52e-11	12611.4	-0.523303	0.0926407	9.02e-09	7.37e-08	12611.4	-0.432405	0.0924357	1.68e-06	1.02e-05	cell division cycle 27 [Source:HGNC Symbol;Acc:HGNC:1728]	chr17	47117703	47189422	-1	q21.32	CDC27	38.66	protein_coding		6824
ENSG00000004939	0.124601	0.0611285	0.779571	0.871822	NA	0.124601	-0.00702815	0.731236	0.97011	NA	0.124601	0.0537343	0.6542	0.762398	NA	0.124601	-0.00592765	0.666639	0.966533	NA	0.124601	-0.00365935	0.532577	0.977478	NA	0.124601	-0.00396922	0.575468	0.996959	NA	0.124601	-0.00362017	0.537608	0.979769	NA	solute carrier family 4 member 1 (Diego blood group) [Source:HGNC Symbol;Acc:HGNC:11027]	chr17	44248390	44268141	-1	q21.31	SLC4A1	55.79	protein_coding		5125
ENSG00000004948	0.288156	0.075158	0.782127	0.684705	NA	0.288156	-0.0103348	0.730978	0.970103	NA	0.288156	0.0516829	0.654092	0.702057	NA	0.288156	0.0380905	0.666194	0.905928	NA	0.288156	-0.00522113	0.532474	0.977471	NA	0.288156	-0.00588694	0.575336	0.996952	NA	0.288156	-0.00534974	0.537503	0.979762	NA	calcitonin receptor [Source:HGNC Symbol;Acc:HGNC:1440]	chr7	93424486	93574730	-1	q21.3	CALCR	35.2	protein_coding		4222
ENSG00000004961	1785.72	0.156786	0.154984	0.302805	0.428109	1785.72	0.693536	0.156348	5.25e-06	2.17e-05	1785.72	0.0214285	0.153547	0.886478	0.937496	1785.72	0.200145	0.153923	0.179473	0.290771	1785.72	0.364259	0.154218	0.013163	0.0332354	1785.72	0.196615	0.153093	0.181768	0.299232	1785.72	0.638648	0.156688	1.97e-05	9.56e-05	holocytochrome c synthase [Source:HGNC Symbol;Acc:HGNC:4837]	chrX	11111301	11123086	1	p22.2	HCCS	42.97	protein_coding		2343
ENSG00000004975	2392.61	0.733141	0.0946525	7.08e-15	6.29e-14	2392.61	0.440255	0.0944371	2.95e-06	1.25e-05	2392.61	0.467916	0.0945126	6.33e-07	3.71e-06	2392.61	0.724359	0.0944397	1.1e-14	1.27e-13	2392.61	0.503167	0.0944991	7.26e-08	5.97e-07	2392.61	0.61828	0.0947079	4.4e-11	4.95e-10	2392.61	0.662766	0.0946307	1.41e-12	2.52e-11	dishevelled segment polarity protein 2 [Source:HGNC Symbol;Acc:HGNC:3086]	chr17	7225342	7234517	-1	p13.1	DVL2	55.13	protein_coding		5321
ENSG00000005001	0.44765	-0.0657513	0.783421	0.521481	NA	0.44765	-0.0585428	0.734812	0.492636	NA	0.44765	-0.0463565	0.655086	0.505771	NA	0.44765	-0.0183502	0.662205	0.735906	NA	0.44765	-0.0308827	0.533934	0.499449	NA	0.44765	-0.00242514	0.571417	0.855134	NA	0.44765	-0.0314554	0.539	0.501577	NA	serine protease 22 [Source:HGNC Symbol;Acc:HGNC:14368]	chr16	2852730	2858170	-1	p13.3	PRSS22	59.35	protein_coding		2384
ENSG00000005007	3349.23	0.131142	0.146709	0.36864	0.497622	3349.23	0.060459	0.146295	0.675793	0.773372	3349.23	0.0053191	0.145524	0.978254	0.987344	3349.23	0.17234	0.145925	0.227893	0.349977	3349.23	0.740067	0.148959	2.52e-07	1.87e-06	3349.23	0.436871	0.14708	0.00209821	0.00645646	3349.23	0.502453	0.147563	0.000395104	0.00143089	UPF1 RNA helicase and ATPase [Source:HGNC Symbol;Acc:HGNC:9962]	chr19	18831959	18868230	1	p13.11	UPF1	55.14	protein_coding		8573
ENSG00000005020	2483.51	1.67361	0.257834	1.59e-11	1.11e-10	2483.51	1.44064	0.257824	4.76e-09	2.81e-08	2483.51	1.31371	0.258535	7.47e-08	4.84e-07	2483.51	1.94861	0.258226	5.31e-15	6.28e-14	2483.51	2.00693	0.258803	7.83e-16	2.1e-14	2483.51	1.71371	0.259131	4.25e-12	5.49e-11	2483.51	2.09548	0.258602	4.63e-17	1.44e-15	src kinase associated phosphoprotein 2 [Source:HGNC Symbol;Acc:HGNC:15687]	chr7	26667068	26995239	-1	p15.2	SKAP2	36.94	protein_coding		5361
ENSG00000005022	5551.81	0.205853	0.151425	0.166246	0.266839	5551.81	0.0692967	0.150779	0.639982	0.744155	5551.81	-0.38745	0.151735	0.00846644	0.0243422	5551.81	-0.0749746	0.150193	0.607058	0.720799	5551.81	0.368934	0.150892	0.0106128	0.0276119	5551.81	0.0244199	0.148883	0.866691	0.918885	5551.81	0.45722	0.151832	0.0016541	0.0051567	solute carrier family 25 member 5 [Source:HGNC Symbol;Acc:HGNC:10991]	chrX	119468422	119471396	1	q24	SLC25A5	52.54	protein_coding		1555
ENSG00000005059	422.676	-0.123574	0.191289	0.506313	0.627978	422.676	-0.891837	0.198209	2.97e-06	1.26e-05	422.676	-0.0147197	0.188197	0.926517	0.962128	422.676	-0.272842	0.190448	0.134423	0.230236	422.676	-0.395725	0.191649	0.0259619	0.0598334	422.676	-1.21085	0.202616	4.22e-10	4.18e-09	422.676	-0.807834	0.199194	1.54e-05	7.61e-05	mitochondrial calcium uniporter dominant negative subunit beta [Source:HGNC Symbol;Acc:HGNC:26076]	chr4	109560209	109688719	1	q25	MCUB	41.01	protein_coding		3555
ENSG00000005073	7.38526	2.0778	1.04879	0.00509531	0.0131617	7.38526	2.38138	1.03706	0.00204346	0.00556007	7.38526	0.888243	0.943614	0.0547225	0.120009	7.38526	1.71798	1.08459	0.0101003	0.025337	7.38526	1.27143	1.20169	0.0180671	0.0438513	7.38526	1.09756	1.1253	0.0271945	0.0620576	7.38526	1.00977	1.13449	0.028185	0.0626363	homeobox A11 [Source:HGNC Symbol;Acc:HGNC:5101]	chr7	27181157	27185232	-1	p15.2	HOXA11	54.37	protein_coding		2669
ENSG00000005075	2669.43	-0.319627	0.0982879	0.00117899	0.00346423	2669.43	-0.178527	0.0978396	0.0605077	0.112529	2669.43	-0.462801	0.0983795	2.14e-06	1.18e-05	2669.43	-0.405427	0.0982064	2.39e-05	0.000102635	2669.43	-0.316439	0.0977419	0.00103943	0.00352675	2669.43	-0.16569	0.0974896	0.0850256	0.162637	2669.43	-0.231651	0.0974219	0.0166138	0.0395302	RNA polymerase II subunit J [Source:HGNC Symbol;Acc:HGNC:9197]	chr7	102473118	102478907	-1	q22.1	POLR2J	55.04	protein_coding		1355
ENSG00000005100	941.513	0.0438514	0.169799	0.792967	0.860849	941.513	0.422452	0.170131	0.0106442	0.0247158	941.513	-0.265864	0.169715	0.102766	0.199472	941.513	0.186361	0.168311	0.253189	0.379122	941.513	0.46528	0.170178	0.00386338	0.011365	941.513	0.162259	0.167024	0.310617	0.452107	941.513	0.49716	0.170549	0.00210668	0.00639679	DEAH-box helicase 33 [Source:HGNC Symbol;Acc:HGNC:16718]	chr17	5440917	5468982	-1	p13.2	DHX33	45.78	protein_coding		5789
ENSG00000005102	0.882442	0.117912	0.77659	0.72625	NA	0.882442	0.186812	0.749105	0.407963	NA	0.882442	-0.018202	0.651432	0.965878	NA	0.882442	0.177578	0.688753	0.313733	NA	0.882442	0.132719	0.551431	0.200929	NA	0.882442	0.123982	0.587125	0.358266	NA	0.882442	0.127652	0.553901	0.241241	NA	mesenchyme homeobox 1 [Source:HGNC Symbol;Acc:HGNC:7013]	chr17	43640389	43661922	-1	q21.31	MEOX1	51.6	protein_coding		2674
ENSG00000005108	31.8863	0.100813	0.376446	0.761875	0.837702	31.8863	0.0216233	0.368403	0.947504	0.96393	31.8863	0.329691	0.37128	0.285942	0.434745	31.8863	0.184953	0.36231	0.546197	0.66954	31.8863	0.824817	0.417836	0.0111813	0.0288644	31.8863	-0.229326	0.364499	0.421994	0.566477	31.8863	0.228571	0.347823	0.399055	0.536261	thrombospondin type 1 domain containing 7A [Source:HGNC Symbol;Acc:HGNC:22207]	chr7	11370365	11832198	-1	p21.3	THSD7A	35.51	protein_coding		10921
ENSG00000005156	2534.94	0.41675	0.0787042	1.08e-07	5.39e-07	2534.94	0.678467	0.0782534	3.53e-18	4.34e-17	2534.94	0.524141	0.0784418	1.79e-11	1.65e-10	2534.94	0.618841	0.078261	2.05e-15	2.51e-14	2534.94	0.825845	0.0783295	2.38e-26	1.48e-24	2534.94	0.806908	0.0784439	3.82e-25	1.66e-23	2534.94	0.58246	0.0784094	6.5e-14	1.41e-12	DNA ligase 3 [Source:HGNC Symbol;Acc:HGNC:6600]	chr17	34980512	35009743	1	q12	LIG3	47.21	protein_coding		12901
ENSG00000005175	2633.73	-0.238735	0.0823841	0.00355795	0.0095195	2633.73	-0.0845962	0.0818488	0.29687	0.417096	2633.73	-0.269059	0.0821583	0.000954538	0.00347392	2633.73	-0.201997	0.0819021	0.0128184	0.0312702	2633.73	0.106926	0.0813241	0.184118	0.29934	2633.73	-0.437952	0.0826553	8.28e-08	5.83e-07	2633.73	-0.0544352	0.0814612	0.498032	0.630688	RNA polymerase II associated protein 3 [Source:HGNC Symbol;Acc:HGNC:26151]	chr12	47661249	47706030	-1	q13.11	RPAP3	36.55	protein_coding		5350
ENSG00000005187	10.8498	0.225967	0.512158	0.562071	0.677744	10.8498	0.193206	0.493551	0.599137	0.708834	10.8498	0.0813486	0.464114	0.803815	0.879051	10.8498	1.33603	0.637261	0.00524111	0.0141912	10.8498	-0.0244634	0.414383	0.925914	0.958142	10.8498	0.389103	0.497847	0.223448	0.351599	10.8498	-0.847896	0.794318	0.0381118	0.0810858	acyl-CoA synthetase medium chain family member 3 [Source:HGNC Symbol;Acc:HGNC:10522]	chr16	20610243	20797581	1	p12.3	ACSM3	41.08	protein_coding		7510
ENSG00000005189	216.316	-1.66041	0.183732	3.45e-20	4.23e-19	216.316	-1.76472	0.182677	6.54e-23	1.06e-21	216.316	-1.1186	0.177668	8.13e-11	7.09e-10	216.316	-1.08917	0.176409	2.07e-10	1.63e-09	216.316	-0.181885	0.164787	0.243017	0.371144	216.316	-1.45783	0.181986	1.86e-16	3.94e-15	216.316	-0.924785	0.176471	3.92e-08	3.34e-07	RNA exonuclease 5 [Source:HGNC Symbol;Acc:HGNC:24661]	chr16	20806429	20849665	1	p12.3	REXO5	39.89	protein_coding		4111
ENSG00000005194	3580.19	-0.866092	0.141436	4.18e-10	2.61e-09	3580.19	-0.916622	0.141453	3.83e-11	2.79e-10	3580.19	-0.448106	0.139833	0.000991474	0.00359253	3580.19	-1.21971	0.142095	2.08e-18	3.16e-17	3580.19	-0.728449	0.141453	9.86e-08	7.91e-07	3580.19	-0.826805	0.141703	1.91e-09	1.72e-08	3580.19	-0.827195	0.14177	1.76e-09	1.96e-08	cytokine induced apoptosis inhibitor 1 [Source:HGNC Symbol;Acc:HGNC:28050]	chr16	57428187	57447420	-1	q21	CIAPIN1	44.27	protein_coding		3383
ENSG00000005206	915.192	1.16799	0.142619	8.63e-17	8.6e-16	915.192	1.13396	0.142264	4.07e-16	4.37e-15	915.192	0.852669	0.142732	9.54e-10	7.51e-09	915.192	0.809648	0.142392	5.54e-09	3.72e-08	915.192	0.940977	0.143071	1.17e-11	1.82e-10	915.192	0.866251	0.143154	4.71e-10	4.63e-09	915.192	0.588861	0.142546	1.9e-05	9.22e-05	signal peptide peptidase like 2B [Source:HGNC Symbol;Acc:HGNC:30627]	chr19	2328615	2355095	1	p13.3	SPPL2B	61.04	protein_coding		7419
ENSG00000005238	4038.63	0.921041	0.0885239	8.1e-26	1.3e-24	4038.63	0.685383	0.0884482	5.89e-15	5.84e-14	4038.63	0.783663	0.088558	4.48e-19	6.84e-18	4038.63	0.896971	0.0883654	6.84e-25	1.54e-23	4038.63	0.735883	0.0886373	4.59e-17	1.38e-15	4038.63	0.385258	0.0884202	9.6e-06	4.75e-05	4038.63	0.673704	0.0885859	1.25e-14	2.98e-13	family with sequence similarity 214 member B [Source:HGNC Symbol;Acc:HGNC:25666]	chr9	35104112	35116341	-1	p13.3	FAM214B	54.68	protein_coding		6375
ENSG00000005243	4974.03	0.286444	0.0951229	0.00242889	0.00672819	4974.03	0.210448	0.0949041	0.0252345	0.0529856	4974.03	0.575388	0.095156	8.96e-10	7.07e-09	4974.03	0.635321	0.0951702	1.48e-11	1.3e-10	4974.03	0.0196584	0.0942392	0.833162	0.897551	4974.03	0.61291	0.0952754	6.23e-11	6.87e-10	4974.03	0.102504	0.0943079	0.270446	0.400389	COPI coat complex subunit zeta 2 [Source:HGNC Symbol;Acc:HGNC:19356]	chr17	48026167	48038030	-1	q21.32	COPZ2	52.71	protein_coding		1866
ENSG00000005249	873.541	-2.24011	0.138812	1.87e-59	9.48e-58	873.541	-2.24855	0.137885	2.95e-61	2.25e-59	873.541	-1.28142	0.134909	5.99e-22	1.08e-20	873.541	-1.83687	0.136088	3.21e-42	1.64e-40	873.541	-0.809465	0.133731	4.3e-10	5.24e-09	873.541	-0.670604	0.133274	2.21e-07	1.45e-06	873.541	-0.836993	0.133946	1.13e-10	1.53e-09	protein kinase cAMP-dependent type II regulatory subunit beta [Source:HGNC Symbol;Acc:HGNC:9392]	chr7	107044705	107161811	1	q22.3	PRKAR2B	38.61	protein_coding		4262
ENSG00000005302	1516.13	0.0599633	0.0755393	0.391548	0.520349	1516.13	-0.0675967	0.0753069	0.359137	0.48379	1516.13	-0.0611794	0.0754254	0.394744	0.549737	1516.13	0.0777957	0.0749011	0.298562	0.429475	1516.13	0.0256265	0.0748833	0.74283	0.833514	1516.13	0.0907577	0.07518	0.231373	0.361217	1516.13	-0.0245546	0.075031	0.729174	0.818479	MSL complex subunit 3 [Source:HGNC Symbol;Acc:HGNC:7370]	chrX	11758159	11775772	1	p22.2	MSL3	42.85	protein_coding		9780
ENSG00000005339	1571.16	0.410005	0.285601	0.123361	0.209093	1571.16	0.608343	0.289968	0.0215036	0.0460372	1571.16	0.0207088	0.271929	0.921847	0.959177	1571.16	0.83253	0.296524	0.00191325	0.00573281	1571.16	1.26613	0.304544	4.4e-06	2.55e-05	1571.16	1.04751	0.302683	0.000107564	0.000433752	1571.16	0.936654	0.302791	0.000422678	0.00151789	CREB binding protein [Source:HGNC Symbol;Acc:HGNC:2348]	chr16	3725054	3880713	-1	p13.3	CREBBP	45.01	protein_coding		15479
ENSG00000005379	37.1659	-0.529401	0.353215	0.0917651	0.164062	37.1659	-0.307442	0.333167	0.296972	0.417161	37.1659	-0.765891	0.370413	0.0150254	0.0402725	37.1659	0.379139	0.324238	0.183605	0.295954	37.1659	0.0372457	0.297232	0.881533	0.930466	37.1659	-0.0769895	0.307506	0.764921	0.847794	37.1659	-1.0498	0.396062	0.00137746	0.00437455	TSPO associated protein 1 [Source:HGNC Symbol;Acc:HGNC:16831]	chr17	58301228	58328795	-1	q22	TSPOAP1	57.84	protein_coding		11389
ENSG00000005381	1.22496	0.0468362	0.745877	0.856486	0.906375	1.22496	-0.0191385	0.703935	0.905251	0.937918	1.22496	0.151981	0.657376	0.382746	0.538342	1.22496	0.159381	0.671894	0.380115	0.515946	1.22496	0.0127869	0.521087	0.927748	0.959054	1.22496	-0.113283	0.58422	0.45154	0.593727	1.22496	-0.10221	0.545737	0.422454	0.559758	myeloperoxidase [Source:HGNC Symbol;Acc:HGNC:7218]	chr17	58269855	58280935	-1	q22	MPO	55.12	protein_coding		3527
ENSG00000005421	0.0915206	0.0676253	0.780534	0.87182	NA	0.0915206	-0.00678949	0.731258	0.970112	NA	0.0915206	-0.00514611	0.65264	0.984272	NA	0.0915206	-0.00571815	0.666656	0.966536	NA	0.0915206	0.0284458	0.53263	0.895053	NA	0.0915206	-0.00385419	0.575479	0.996961	NA	0.0915206	-0.00357987	0.537618	0.979771	NA	paraoxonase 1 [Source:HGNC Symbol;Acc:HGNC:9204]	chr7	95297676	95324532	-1	q21.3	PON1	40.31	protein_coding		2657
ENSG00000005436	1046.05	-0.0934202	0.167013	0.592709	0.704988	1046.05	-0.181068	0.166625	0.249339	0.36402	1046.05	-0.0258567	0.165062	0.849301	0.911175	1046.05	-0.12021	0.165505	0.433117	0.567208	1046.05	0.313631	0.165076	0.0459088	0.0972375	1046.05	-0.237005	0.165503	0.126714	0.225013	1046.05	-0.079387	0.162887	0.593315	0.71361	GC-rich sequence DNA-binding factor 2 [Source:HGNC Symbol;Acc:HGNC:1317]	chr2	75652000	75710985	-1	p12	GCFC2	36.39	protein_coding		5462
ENSG00000005448	445.443	-0.0268711	0.152568	0.866006	0.913226	445.443	-0.194595	0.152264	0.193239	0.296942	445.443	0.377208	0.151176	0.00985152	0.0277945	445.443	0.25668	0.150551	0.0788135	0.14867	445.443	-0.0386343	0.148777	0.79225	0.869525	445.443	-0.0507264	0.150197	0.731275	0.823202	445.443	-0.459196	0.154538	0.00188481	0.0058002	WD repeat domain 54 [Source:HGNC Symbol;Acc:HGNC:25770]	chr2	74421678	74425755	1	p13.1	WDR54	54.68	protein_coding		2852
ENSG00000005469	3372.52	-2.50018	0.125949	1.61e-88	1.54e-86	3372.52	-2.48266	0.125732	4.63e-88	7.43e-86	3372.52	-1.86112	0.12524	6.54e-51	3.67e-49	3372.52	-2.15732	0.125392	1.61e-67	1.84e-65	3372.52	-0.900178	0.124616	1.2e-13	2.55e-12	3372.52	-1.19328	0.124927	2.17e-22	7.64e-21	3372.52	-1.00819	0.124765	1.27e-16	3.76e-15	carnitine O-octanoyltransferase [Source:HGNC Symbol;Acc:HGNC:2366]	chr7	87345664	87399794	1	q21.12	CROT	37.43	protein_coding		4995
ENSG00000005471	8.56082	0.201512	0.524832	0.608387	0.718158	8.56082	-0.821863	0.717164	0.0761894	0.136511	8.56082	1.62841	0.675192	0.00170171	0.00584841	8.56082	-0.326491	0.53434	0.352682	0.488205	8.56082	-0.134364	0.438281	0.605851	0.729383	8.56082	-0.61691	0.680981	0.0908433	0.172041	8.56082	0.0446548	0.424395	0.86642	0.916976	ATP binding cassette subfamily B member 4 [Source:HGNC Symbol;Acc:HGNC:45]	chr7	87401696	87480435	-1	q21.12	ABCB4	38.6	protein_coding		7728
ENSG00000005483	2634.69	-0.184111	0.162108	0.246067	0.364216	2634.69	0.16558	0.161472	0.313186	0.435631	2634.69	-0.121919	0.160779	0.394248	0.549422	2634.69	0.222641	0.160984	0.160414	0.265391	2634.69	0.40726	0.161677	0.007824	0.0210794	2634.69	0.509015	0.162817	0.00104346	0.00342977	2634.69	0.427868	0.161821	0.00492833	0.0135614	lysine methyltransferase 2E (inactive) [Source:HGNC Symbol;Acc:HGNC:18541]	chr7	105014190	105115019	1	q22.3	KMT2E	37.41	protein_coding		9949
ENSG00000005486	1569	-0.317174	0.174666	0.0618546	0.1175	1569	0.124172	0.172727	0.460914	0.584317	1569	-0.4624	0.175293	0.00578459	0.0174054	1569	-0.57418	0.175992	0.000714916	0.0023372	1569	-0.28771	0.171829	0.0756589	0.146374	1569	0.412982	0.173688	0.0131575	0.033064	1569	0.0563715	0.168791	0.722774	0.813835	rhomboid domain containing 2 [Source:HGNC Symbol;Acc:HGNC:23082]	chr7	75842602	75888926	1	q11.23	RHBDD2	47.79	protein_coding		2390
ENSG00000005513	24.3609	3.7505	0.654454	1.45e-09	8.65e-09	24.3609	3.34386	0.657479	4.9e-08	2.59e-07	24.3609	3.52569	0.656673	1.02e-08	7.26e-08	24.3609	3.12509	0.661461	2.8e-07	1.54e-06	24.3609	-0.0567317	0.446385	0.830105	0.895715	24.3609	1.30218	0.729993	0.00857237	0.0227089	24.3609	1.7168	0.71568	0.00149369	0.00470982	SRY-box transcription factor 8 [Source:HGNC Symbol;Acc:HGNC:11203]	chr16	981770	986979	1	p13.3	SOX8	64.99	protein_coding		4470
ENSG00000005700	13122.9	0.61806	0.095922	6.9e-11	4.57e-10	13122.9	0.477999	0.0957267	3.79e-07	1.8e-06	13122.9	0.5101	0.0957434	5.37e-08	3.54e-07	13122.9	0.610585	0.0958627	9.31e-11	7.57e-10	13122.9	0.0198009	0.0947424	0.806421	0.879263	13122.9	0.205465	0.0951353	0.0247385	0.0571361	13122.9	0.0503509	0.0947957	0.572205	0.6958	inhibitor of Bruton tyrosine kinase [Source:HGNC Symbol;Acc:HGNC:17853]	chr6	82169986	82247754	-1	q14.1	IBTK	36.07	protein_coding		8719
ENSG00000005801	1790.83	-0.850979	0.122463	1.69e-12	1.28e-11	1790.83	-0.758418	0.121935	2.42e-10	1.64e-09	1790.83	-0.410925	0.120872	0.000455958	0.00176712	1790.83	-0.822376	0.122181	5.96e-12	5.43e-11	1790.83	-0.668855	0.122018	1.58e-08	1.47e-07	1790.83	-0.527723	0.121417	8.38e-06	4.19e-05	1790.83	-0.52792	0.121386	6.62e-06	3.54e-05	zinc finger protein 195 [Source:HGNC Symbol;Acc:HGNC:12986]	chr11	3339261	3379222	-1	p15.4	ZNF195	41.43	protein_coding		11711
ENSG00000005810	11205.1	0.224078	0.107069	0.0337217	0.0700516	11205.1	0.401236	0.107178	0.000156778	0.000521281	11205.1	0.15884	0.10665	0.130382	0.240347	11205.1	0.283933	0.10687	0.00715641	0.018666	11205.1	0.501834	0.107313	1.71e-06	1.08e-05	11205.1	0.490091	0.107295	3.3e-06	1.78e-05	11205.1	0.572511	0.107508	5.26e-08	4.38e-07	MYC binding protein 2 [Source:HGNC Symbol;Acc:HGNC:23386]	chr13	77042474	77327094	-1	q22.3	MYCBP2	35.75	protein_coding		18170
ENSG00000005812	4955.8	-0.300488	0.130982	0.0199044	0.0442413	4955.8	-0.390186	0.131025	0.0024442	0.00655244	4955.8	-0.0586662	0.129738	0.645437	0.766602	4955.8	-0.342733	0.130671	0.00738955	0.0192154	4955.8	-0.192229	0.129141	0.123257	0.217847	4955.8	-0.505613	0.131448	7.51e-05	0.000312322	4955.8	-0.340861	0.130275	0.00670656	0.0178377	F-box and leucine rich repeat protein 3 [Source:HGNC Symbol;Acc:HGNC:13599]	chr13	76992598	77027195	-1	q22.3	FBXL3	38.36	protein_coding		7076
ENSG00000005844	0.798076	-0.109481	0.780941	0.417126	NA	0.798076	-0.0614755	0.722034	0.617694	NA	0.798076	-0.10317	0.663489	0.263791	NA	0.798076	-0.0242614	0.655079	0.784324	NA	0.798076	-0.0324699	0.528977	0.624301	NA	0.798076	-0.0796459	0.582738	0.275453	NA	0.798076	-0.0699808	0.543727	0.259736	NA	integrin subunit alpha L [Source:HGNC Symbol;Acc:HGNC:6148]	chr16	30472658	30523567	1	p11.2	ITGAL	50.45	protein_coding		9864
ENSG00000005882	1469.01	0.107572	0.136714	0.433874	0.561516	1469.01	-0.133027	0.136475	0.312756	0.435145	1469.01	0.153019	0.135787	0.255054	0.398942	1469.01	0.404452	0.136436	0.00246443	0.00721327	1469.01	-0.479193	0.138016	0.00029576	0.00114514	1469.01	0.56723	0.137263	2.08e-05	9.65e-05	1469.01	-0.123134	0.134789	0.336737	0.472127	pyruvate dehydrogenase kinase 2 [Source:HGNC Symbol;Acc:HGNC:8810]	chr17	50094737	50112152	1	q21.33	PDK2	56.67	protein_coding		5471
ENSG00000005884	10780.6	0.0203529	0.0890667	0.822548	0.882507	10780.6	0.589925	0.0891123	2.39e-11	1.78e-10	10780.6	0.403009	0.0889849	4.8e-06	2.53e-05	10780.6	0.457435	0.0889955	2.03e-07	1.14e-06	10780.6	1.65189	0.089306	1.66e-77	1.02e-74	10780.6	0.772849	0.0893491	1.99e-18	4.95e-17	10780.6	0.920706	0.089405	1.85e-25	1.24e-23	integrin subunit alpha 3 [Source:HGNC Symbol;Acc:HGNC:6139]	chr17	50055968	50090481	1	q21.33	ITGA3	52.64	protein_coding		9802
ENSG00000005889	6669.24	0.197617	0.0782581	0.0108981	0.0259932	6669.24	0.150632	0.0781269	0.0527289	0.100102	6669.24	0.233794	0.0780897	0.00256331	0.00844268	6669.24	0.216017	0.0780444	0.00527563	0.0142663	6669.24	0.163319	0.0778316	0.0335865	0.0744216	6669.24	0.0779868	0.0779577	0.307583	0.448961	6669.24	0.0991746	0.0778066	0.194491	0.310023	zinc finger protein X-linked [Source:HGNC Symbol;Acc:HGNC:12869]	chrX	24149173	24216255	1	p22.11	ZFX	40.77	protein_coding		9037
ENSG00000005893	15953.3	0.262535	0.0820421	0.00169738	0.00484905	15953.3	0.123714	0.0817825	0.119599	0.200186	15953.3	0.304703	0.0817789	0.000142432	0.000606818	15953.3	0.413756	0.0819811	4.84e-07	2.59e-06	15953.3	0.107653	0.0814074	0.176977	0.290239	15953.3	0.360827	0.0817862	6.52e-06	3.32e-05	15953.3	0.325148	0.0816843	4.56e-05	0.000203413	lysosomal associated membrane protein 2 [Source:HGNC Symbol;Acc:HGNC:6501]	chrX	120426148	120469365	-1	q24	LAMP2	38.61	protein_coding		9404
ENSG00000005961	5.42862	0.28828	0.598979	0.47833	0.602709	5.42862	0.266858	0.576334	0.483095	0.605516	5.42862	0.366046	0.57882	0.296097	0.446106	5.42862	0.31074	0.564607	0.374253	0.509765	5.42862	0.103689	0.458507	0.67301	0.78134	5.42862	0.283472	0.527774	0.334162	0.47724	5.42862	-0.03062	0.458718	0.900512	0.9387	integrin subunit alpha 2b [Source:HGNC Symbol;Acc:HGNC:6138]	chr17	44372180	44389649	-1	q21.31	ITGA2B	54.81	protein_coding		5695
ENSG00000005981	0.0355145	-0.00445196	0.779786	0.999035	NA	0.0355145	0.0587955	0.731931	0.902363	NA	0.0355145	-0.00351271	0.65284	0.984275	NA	0.0355145	-0.00374607	0.666868	0.966538	NA	0.0355145	-0.00219849	0.532693	0.977483	NA	0.0355145	-0.00239854	0.575615	0.996964	NA	0.0355145	-0.00223094	0.537729	0.979773	NA	ankyrin repeat and SOCS box containing 4 [Source:HGNC Symbol;Acc:HGNC:16009]	chr7	95478444	95540233	1	q21.3	ASB4	38.27	protein_coding		4606
ENSG00000006007	10486.6	0.26057	0.115229	0.0191822	0.0427861	10486.6	0.23419	0.115207	0.041702	0.081862	10486.6	0.318747	0.11503	0.00428649	0.013336	10486.6	0.123195	0.114856	0.294596	0.425025	10486.6	-0.113468	0.113955	0.310121	0.446844	10486.6	0.413319	0.115276	0.000236863	0.000893121	10486.6	0.00382265	0.11377	0.952962	0.96916	glycerophosphodiester phosphodiesterase 1 [Source:HGNC Symbol;Acc:HGNC:29644]	chr16	19501693	19522123	-1	p12.3	GDE1	40.14	protein_coding		4390
ENSG00000006015	1110.57	-0.15876	0.171452	0.34291	0.471639	1110.57	-0.69304	0.174563	4.28e-05	0.000155648	1110.57	-0.012406	0.169218	0.922584	0.959614	1110.57	-0.264893	0.170739	0.1048	0.187687	1110.57	-0.17412	0.167762	0.260197	0.391203	1110.57	-0.391087	0.17175	0.0167386	0.0407352	1110.57	-0.535847	0.17368	0.00111164	0.00360159	required for excision 1-B domain containing [Source:HGNC Symbol;Acc:HGNC:26098]	chr19	18588685	18592337	1	p13.11	REX1BD	60.22	protein_coding		3371
ENSG00000006016	402.29	0.388183	0.140988	0.0050354	0.0130255	402.29	0.346683	0.139979	0.0116208	0.0267129	402.29	0.392908	0.140154	0.00408314	0.0127674	402.29	0.346689	0.139642	0.0110874	0.0275298	402.29	0.488949	0.140075	0.000295528	0.00114441	402.29	0.798383	0.140889	5.75e-09	4.84e-08	402.29	0.360723	0.139568	0.00750224	0.0197205	cytokine receptor like factor 1 [Source:HGNC Symbol;Acc:HGNC:2364]	chr19	18572220	18607741	-1	p13.11	CRLF1	55.32	protein_coding		2967
ENSG00000006025	218.41	-0.00350243	0.176204	0.983014	0.993278	218.41	0.446665	0.173964	0.00802971	0.0192105	218.41	0.588214	0.174799	0.000463542	0.0017942	218.41	0.410164	0.173453	0.0140403	0.0338456	218.41	-0.377722	0.177788	0.0237337	0.0554505	218.41	-0.525236	0.182589	0.0023439	0.00713842	218.41	-0.0805111	0.171338	0.619011	0.735008	oxysterol binding protein like 7 [Source:HGNC Symbol;Acc:HGNC:16387]	chr17	47807372	47821834	-1	q21.32	OSBPL7	57.86	protein_coding		6572
ENSG00000006042	4091.66	-1.01034	0.0608215	1.98e-62	1.08e-60	4091.66	-0.751866	0.0600451	4.6e-36	1.4e-34	4091.66	-0.848355	0.0603395	3.39e-45	1.58e-43	4091.66	-0.361015	0.0594967	1.21e-09	8.72e-09	4091.66	-0.197207	0.0592734	0.000892945	0.0030734	4091.66	0.310067	0.0591165	1.44e-07	9.73e-07	4091.66	-0.339332	0.0595108	1.12e-08	1.07e-07	transmembrane protein 98 [Source:HGNC Symbol;Acc:HGNC:24529]	chr17	32927910	32945106	1	q11.2	TMEM98	48.47	protein_coding		5187
ENSG00000006047	0.238209	-0.00773811	0.779338	0.999045	NA	0.238209	-0.00794142	0.731176	0.970105	NA	0.238209	0.0568573	0.65476	0.69102	NA	0.238209	0.0576949	0.668669	0.71465	NA	0.238209	-0.0040668	0.532553	0.977473	NA	0.238209	-0.00442117	0.575435	0.996954	NA	0.238209	-0.00405182	0.537583	0.979764	NA	Y-box binding protein 2 [Source:HGNC Symbol;Acc:HGNC:17948]	chr17	7288263	7294639	-1	p13.1	YBX2	58.02	protein_coding		4631
ENSG00000006059	0.891281	-0.118812	0.754141	0.586559	NA	0.891281	-0.211782	0.753029	0.256768	NA	0.891281	-0.221286	0.699104	0.139669	NA	0.891281	-0.0212845	0.639841	0.867136	NA	0.891281	-0.0626409	0.525798	0.55734	NA	0.891281	-0.168425	0.605715	0.150231	NA	0.891281	-0.0590134	0.529645	0.584622	NA	keratin 33A [Source:HGNC Symbol;Acc:HGNC:6450]	chr17	41346092	41350828	-1	q21.2	KRT33A	48.39	protein_coding		1303
ENSG00000006062	484.837	-1.15856	0.225739	9.44e-08	4.74e-07	484.837	-0.301674	0.213496	0.138597	0.22609	484.837	-1.66962	0.230062	5.12e-14	5.75e-13	484.837	-0.868841	0.222356	3.58e-05	0.0001486	484.837	1.15735	0.220629	2.68e-08	2.39e-07	484.837	0.687567	0.217595	0.000674159	0.00229956	484.837	0.648662	0.217355	0.00118171	0.00380257	mitogen-activated protein kinase kinase kinase 14 [Source:HGNC Symbol;Acc:HGNC:6853]	chr17	45263119	45317029	-1	q21.31	MAP3K14	49.97	protein_coding		5668
ENSG00000006071	0.22254	-0.0104701	0.779119	0.999045	NA	0.22254	-0.0100479	0.730995	0.970104	NA	0.22254	0.0378644	0.652316	0.888329	NA	0.22254	0.0484944	0.667414	0.788498	NA	0.22254	0.0339968	0.533325	0.71965	NA	0.22254	-0.00562416	0.575344	0.996954	NA	0.22254	-0.00559127	0.537516	0.979763	NA	ATP binding cassette subfamily C member 8 [Source:HGNC Symbol;Acc:HGNC:59]	chr11	17392498	17476894	-1	p15.1	ABCC8	50.03	protein_coding		27254
ENSG00000006118	1803.18	-0.533337	0.130583	3.06e-05	0.000115907	1803.18	-0.556522	0.13046	1.34e-05	5.26e-05	1803.18	-0.666254	0.131003	1.76e-07	1.1e-06	1803.18	-0.322942	0.129221	0.0101512	0.0254532	1803.18	0.14138	0.127153	0.264917	0.396589	1803.18	0.64372	0.129913	3.59e-07	2.28e-06	1803.18	0.0228774	0.12696	0.869903	0.919079	transmembrane protein 132A [Source:HGNC Symbol;Acc:HGNC:31092]	chr11	60924460	60937159	1	q12.2	TMEM132A	58.71	protein_coding		7274
ENSG00000006125	11473.9	0.953233	0.26565	0.000139696	0.000481193	11473.9	1.37273	0.268683	7.06e-08	3.67e-07	11473.9	0.361045	0.253808	0.12189	0.228115	11473.9	1.2403	0.269032	8.74e-07	4.53e-06	11473.9	1.21787	0.271195	1.07e-06	7.03e-06	11473.9	1.20006	0.270362	1.59e-06	9.06e-06	11473.9	1.50479	0.270972	3.24e-09	3.42e-08	adaptor related protein complex 2 subunit beta 1 [Source:HGNC Symbol;Acc:HGNC:563]	chr17	35578046	35726413	1	q12	AP2B1	39.93	protein_coding		7591
ENSG00000006128	2.26122	0.849557	1.52053	0.0178247	0.0401155	2.26122	0.668651	1.18681	0.0222972	0.047546	2.26122	0.22994	0.688418	0.257779	0.40228	2.26122	0.58173	1.06171	0.0147262	0.0352437	2.26122	-0.0139959	0.531792	0.940133	0.964842	2.26122	0.238545	0.630581	0.132434	0.232868	2.26122	0.114844	0.545034	0.443969	0.580488	tachykinin precursor 1 [Source:HGNC Symbol;Acc:HGNC:11517]	chr7	97732084	97740472	1	q21.3	TAC1	39.5	protein_coding		1712
ENSG00000006194	3144.76	0.388772	0.139614	0.00461947	0.0120663	3144.76	0.140024	0.138797	0.309093	0.430978	3144.76	0.53086	0.139925	0.000110695	0.000479618	3144.76	0.165995	0.138407	0.225114	0.346901	3144.76	-0.753364	0.14178	3.71e-08	3.23e-07	3144.76	-0.257598	0.138444	0.0546303	0.112586	3144.76	-0.655463	0.141297	1.5e-06	9.21e-06	zinc finger protein 263 [Source:HGNC Symbol;Acc:HGNC:13056]	chr16	3263800	3301401	1	p13.3	ZNF263	47.09	protein_coding		6403
ENSG00000006210	2.91561	-0.621254	0.846809	0.156372	0.254008	2.91561	-0.0602094	0.597029	0.855633	0.905475	2.91561	0.00755372	0.549348	0.987961	0.992941	2.91561	-0.183734	0.585241	0.550534	0.673253	2.91561	-0.199942	0.519616	0.363408	0.503606	2.91561	-0.406721	0.674327	0.143952	0.249202	2.91561	-0.259356	0.552954	0.262529	0.391135	C-X3-C motif chemokine ligand 1 [Source:HGNC Symbol;Acc:HGNC:10647]	chr16	57372477	57385044	1	q21	CX3CL1	53.75	protein_coding		5960
ENSG00000006282	4174.41	0.963173	0.0999714	2.43e-22	3.33e-21	4174.41	0.663961	0.0997679	1.55e-11	1.18e-10	4174.41	1.09445	0.0999467	1.79e-28	4.41e-27	4174.41	1.33668	0.0998657	2.1e-41	1.03e-39	4174.41	1.02495	0.100066	2.87e-25	1.64e-23	4174.41	1.12717	0.100081	4.61e-30	2.84e-28	4174.41	1.22667	0.100007	2.43e-35	3.2e-33	spermatogenesis associated 20 [Source:HGNC Symbol;Acc:HGNC:26125]	chr17	50543058	50555852	1	q21.33	SPATA20	57.05	protein_coding		5337
ENSG00000006283	13.5653	-0.377099	0.539957	0.348508	0.477223	13.5653	-0.332132	0.515447	0.380672	0.506746	13.5653	-0.105305	0.460564	0.747628	0.839697	13.5653	0.216127	0.467146	0.525665	0.652049	13.5653	0.0138207	0.406363	0.9591	0.974733	13.5653	1.26909	0.637114	0.00521889	0.014638	13.5653	0.22236	0.432671	0.427783	0.564741	calcium voltage-gated channel subunit alpha1 G [Source:HGNC Symbol;Acc:HGNC:1394]	chr17	50560715	50627474	1	q21.33	CACNA1G	56.94	protein_coding		10062
ENSG00000006327	14580.9	-1.01302	0.16236	1.8e-10	1.16e-09	14580.9	-0.808415	0.161955	2.69e-07	1.3e-06	14580.9	-0.584272	0.161008	0.000164312	0.000693221	14580.9	-1.0453	0.162798	3.61e-11	3.06e-10	14580.9	-0.369636	0.158883	0.0140536	0.0351991	14580.9	-0.385851	0.159278	0.0109354	0.0281388	14580.9	-0.644908	0.161836	2.75e-05	0.000129071	TNF receptor superfamily member 12A [Source:HGNC Symbol;Acc:HGNC:18152]	chr16	3018445	3022383	1	p13.3	TNFRSF12A	60.12	protein_coding		1801
ENSG00000006377	0.14558	-0.00496489	0.779698	0.999039	NA	0.14558	-0.00493656	0.731467	0.97011	NA	0.14558	-0.00331433	0.652782	0.98427	NA	0.14558	-0.00411823	0.666814	0.966534	NA	0.14558	0.0426677	0.534323	0.665519	NA	0.14558	-0.00275594	0.57558	0.996959	NA	0.14558	-0.00255741	0.537701	0.979769	NA	distal-less homeobox 6 [Source:HGNC Symbol;Acc:HGNC:2919]	chr7	97005553	97011040	1	q21.3	DLX6	49.51	protein_coding		3445
ENSG00000006432	29.0086	4.06728	0.681821	5.93e-10	3.65e-09	29.0086	4.17842	0.678808	1.89e-10	1.3e-09	29.0086	4.54452	0.677025	5.35e-12	5.14e-11	29.0086	4.05724	0.679926	5.66e-10	4.24e-09	29.0086	1.97502	0.738898	0.00078358	0.00274222	29.0086	1.12342	0.766529	0.0192864	0.046082	29.0086	3.1449	0.695049	9.19e-07	5.94e-06	mitogen-activated protein kinase kinase kinase 9 [Source:HGNC Symbol;Acc:HGNC:6861]	chr14	70722526	70809534	-1	q24.2	MAP3K9	44.98	protein_coding		12386
ENSG00000006451	10837.9	2.32654	0.0984996	1.66e-124	2.88e-122	10837.9	2.14384	0.098506	3.81e-106	8.46e-104	10837.9	1.65064	0.0986499	8.2e-64	6.82e-62	10837.9	2.01988	0.0985345	1.58e-94	3.53e-92	10837.9	0.322308	0.0979131	0.000724897	0.00255677	10837.9	-0.0154314	0.0976735	0.916838	0.954693	10837.9	0.94584	0.0988142	2.27e-22	1.19e-20	RAS like proto-oncogene A [Source:HGNC Symbol;Acc:HGNC:9839]	chr7	39623565	39708120	1	p14.1	RALA	39.66	protein_coding		3579
ENSG00000006453	863.338	-0.230438	0.0916352	0.0111023	0.0264187	863.338	-0.15842	0.0903818	0.0741515	0.13342	863.338	0.0140423	0.0899448	0.891099	0.940451	863.338	0.0877598	0.0893834	0.335567	0.469959	863.338	0.606753	0.0889137	4.42e-12	7.33e-11	863.338	0.18538	0.0896007	0.0374337	0.0815887	863.338	0.341367	0.0890374	0.000106078	0.000438255	BAR/IMD domain containing adaptor protein 2 like 1 [Source:HGNC Symbol;Acc:HGNC:21649]	chr7	98291650	98401090	-1	q22.1	BAIAP2L1	46.78	protein_coding		4821
ENSG00000006459	1047.95	1.57706	0.151617	5.21e-26	8.45e-25	1047.95	2.09324	0.150928	1.25e-44	5.31e-43	1047.95	0.722709	0.151928	9.71e-07	5.57e-06	1047.95	1.21785	0.151802	2.5e-16	3.27e-15	1047.95	0.888818	0.152521	1.53e-09	1.71e-08	1047.95	1.46643	0.15207	7.55e-23	2.78e-21	1047.95	1.0769	0.152472	3.32e-13	6.55e-12	lysine demethylase 7A [Source:HGNC Symbol;Acc:HGNC:22224]	chr7	140084746	140176983	-1	q34	KDM7A	39.15	protein_coding		9378
ENSG00000006468	2561.7	-0.932373	0.080234	1.79e-31	3.55e-30	2561.7	-1.77491	0.0814929	1.1e-105	2.42e-103	2561.7	-0.56277	0.0794569	5.83e-13	6.06e-12	2561.7	-0.894626	0.0798594	9.84e-30	2.87e-28	2561.7	-0.354606	0.0788693	5.53e-06	3.13e-05	2561.7	-0.526128	0.0794974	1.56e-11	1.86e-10	2561.7	-0.407968	0.0790493	1.56e-07	1.19e-06	ETS variant transcription factor 1 [Source:HGNC Symbol;Acc:HGNC:3490]	chr7	13891229	13991425	-1	p21.2	ETV1	36.3	protein_coding		9615
ENSG00000006530	2076.87	-0.115623	0.123505	0.343148	0.471919	2076.87	-0.0220714	0.12291	0.859177	0.907816	2076.87	0.179988	0.12261	0.134517	0.246323	2076.87	-0.233614	0.12308	0.0528536	0.106535	2076.87	0.184079	0.121786	0.118904	0.211648	2076.87	-0.032001	0.122048	0.798117	0.872278	2076.87	0.1832	0.121841	0.12139	0.212534	acylglycerol kinase [Source:HGNC Symbol;Acc:HGNC:21869]	chr7	141551278	141655244	1	q34	AGK	39.57	protein_coding		10697
ENSG00000006534	2071.84	0.347028	0.0867029	5.39e-05	0.000196655	2071.84	0.300945	0.0863583	0.000440277	0.00136124	2071.84	0.381752	0.0863951	7.85e-06	4.02e-05	2071.84	0.429484	0.0862351	4.93e-07	2.63e-06	2071.84	0.55144	0.0863612	8.89e-11	1.21e-09	2071.84	0.807255	0.0864542	3.49e-21	1.1e-19	2071.84	0.393744	0.0862782	3.53e-06	2e-05	aldehyde dehydrogenase 3 family member B1 [Source:HGNC Symbol;Acc:HGNC:410]	chr11	68008578	68029282	1	q13.2	ALDH3B1	58.4	protein_coding		6626
ENSG00000006555	0.110698	-0.00725442	0.779429	0.999039	NA	0.110698	0.0652991	0.733087	0.789697	NA	0.110698	-0.00520874	0.652626	0.98427	NA	0.110698	-0.00595105	0.666644	0.966534	NA	0.110698	0.0281167	0.532608	0.895055	NA	0.110698	-0.00398408	0.575471	0.996959	NA	0.110698	-0.00365731	0.537611	0.979769	NA	tetratricopeptide repeat domain 22 [Source:HGNC Symbol;Acc:HGNC:26067]	chr1	54779712	54801323	-1	p32.3	TTC22	52.34	protein_coding		6111
ENSG00000006576	7363.9	-0.406812	0.0910837	7.45e-06	3.05e-05	7363.9	-0.201082	0.090667	0.0287543	0.0592724	7363.9	-0.746639	0.0914654	2.2e-16	2.89e-15	7363.9	-0.277858	0.0906675	0.00227177	0.00669678	7363.9	0.107517	0.0899379	0.191291	0.308073	7363.9	0.323528	0.0904666	0.000223104	0.000845566	7363.9	0.000330128	0.0899171	0.919702	0.950254	putative homeodomain transcription factor 2 [Source:HGNC Symbol;Acc:HGNC:13411]	chr7	77798792	77957503	1	q11.23	PHTF2	37.65	protein_coding		8646
ENSG00000006606	51.9988	0.893664	0.373885	0.00711084	0.0177709	51.9988	-0.131945	0.347409	0.664857	0.763987	51.9988	1.79624	0.379772	2.55e-07	1.56e-06	51.9988	0.425756	0.351243	0.156037	0.259491	51.9988	-0.579796	0.387927	0.051394	0.106773	51.9988	-0.435119	0.367433	0.138341	0.241311	51.9988	0.0990218	0.317266	0.700658	0.798329	C-C motif chemokine ligand 26 [Source:HGNC Symbol;Acc:HGNC:10625]	chr7	75769533	75789896	-1	q11.23	CCL26	48.09	protein_coding		703
ENSG00000006607	2447.48	0.11561	0.0604004	0.0567254	0.109155	2447.48	-0.0628294	0.0602639	0.290441	0.410247	2447.48	0.265544	0.05987	8.96e-06	4.55e-05	2447.48	0.00630869	0.0600396	0.923984	0.952242	2447.48	0.692339	0.059374	9.43e-32	8.17e-30	2447.48	0.575212	0.0596626	3.38e-22	1.17e-20	2447.48	0.611349	0.0594527	4.64e-25	2.98e-23	FERM, ARH/RhoGEF and pleckstrin domain protein 2 [Source:HGNC Symbol;Acc:HGNC:16460]	chr2	241356285	241494841	1	q37.3	FARP2	45.58	protein_coding		14371
ENSG00000006611	0.0769529	-0.00472005	0.77974	0.999037	NA	0.0769529	-0.00432411	0.731498	0.970112	NA	0.0769529	-0.00348372	0.652811	0.984273	NA	0.0769529	-0.00387792	0.666839	0.966536	NA	0.0769529	-0.00238991	0.532679	0.977481	NA	0.0769529	-0.00266005	0.575597	0.996962	NA	0.0769529	0.0386471	0.538703	0.783081	NA	USH1 protein network component harmonin [Source:HGNC Symbol;Acc:HGNC:12597]	chr11	17493895	17544416	-1	p15.1	USH1C	51.78	protein_coding		4904
ENSG00000006625	846.316	-1.03873	0.177298	2.01e-09	1.19e-08	846.316	-0.798038	0.175788	2.67e-06	1.14e-05	846.316	-0.721012	0.17578	1.75e-05	8.54e-05	846.316	-0.80138	0.175965	2.18e-06	1.07e-05	846.316	-0.827712	0.177204	8.25e-07	5.53e-06	846.316	-0.557845	0.174603	0.000726897	0.00246252	846.316	-0.833444	0.177274	6.93e-07	4.61e-06	gamma-glutamylcyclotransferase [Source:HGNC Symbol;Acc:HGNC:21705]	chr7	30496621	30504841	-1	p14.3	GGCT	40.54	protein_coding		1594
ENSG00000006634	781.56	-0.782372	0.153569	1.9e-07	9.25e-07	781.56	-0.704018	0.152664	2.25e-06	9.75e-06	781.56	-1.09992	0.15497	3.39e-13	3.58e-12	781.56	-0.803131	0.153274	6.94e-08	4.12e-07	781.56	-0.105281	0.146984	0.452998	0.591562	781.56	-1.07421	0.155474	1.07e-12	1.49e-11	781.56	-0.609176	0.152638	3.04e-05	0.000141284	DBF4 zinc finger [Source:HGNC Symbol;Acc:HGNC:17364]	chr7	87876216	87909553	1	q21.12	DBF4	36.72	protein_coding		4595
ENSG00000006638	41.6966	-0.85636	0.421267	0.0185449	0.0415478	41.6966	-0.227523	0.360265	0.467975	0.591071	41.6966	-0.00508208	0.342214	0.98507	0.991199	41.6966	0.386703	0.356262	0.202493	0.319395	41.6966	0.42084	0.355373	0.130464	0.227969	41.6966	0.64891	0.378759	0.0338209	0.074899	41.6966	1.06446	0.396657	0.00122638	0.00393435	thromboxane A2 receptor [Source:HGNC Symbol;Acc:HGNC:11608]	chr19	3594507	3606875	-1	p13.3	TBXA2R	55.81	protein_coding		2827
ENSG00000006652	2233.56	0.972849	0.162622	1.14e-09	6.88e-09	2233.56	0.665455	0.1617	2.62e-05	9.83e-05	2233.56	0.992505	0.162988	4.46e-10	3.62e-09	2233.56	0.446834	0.160515	0.00434002	0.0119833	2233.56	-0.447643	0.161209	0.00321728	0.0096606	2233.56	0.0387345	0.157301	0.816548	0.8841	2233.56	-0.41044	0.160715	0.00671401	0.0178521	interferon related developmental regulator 1 [Source:HGNC Symbol;Acc:HGNC:5456]	chr7	112422887	112481017	1	q31.1	IFRD1	39.46	protein_coding		7902
ENSG00000006695	961.595	-0.154996	0.112387	0.16686	0.267619	961.595	0.0313295	0.11127	0.785904	0.855051	961.595	-0.450764	0.113194	5.04e-05	0.000230647	961.595	-0.197103	0.111647	0.0695899	0.134108	961.595	0.236225	0.110466	0.0284588	0.0646822	961.595	0.0838328	0.110841	0.444382	0.587551	961.595	0.227367	0.110471	0.0350238	0.0756005	cytochrome c oxidase assembly factor heme A:farnesyltransferase COX10 [Source:HGNC Symbol;Acc:HGNC:2260]	chr17	14069490	14231736	1	p12	COX10	39.2	protein_coding		6756
ENSG00000006704	876.685	0.515172	0.234408	0.020615	0.045609	876.685	0.594897	0.23523	0.00765854	0.0183983	876.685	-0.374351	0.23197	0.0817578	0.166357	876.685	0.301625	0.229416	0.163694	0.269854	876.685	0.199125	0.222738	0.328184	0.466128	876.685	0.804316	0.239832	0.00027602	0.00102449	876.685	0.326138	0.22744	0.114201	0.202097	GTF2I repeat domain containing 1 [Source:HGNC Symbol;Acc:HGNC:4661]	chr7	74453790	74602605	1	q11.23	GTF2IRD1	52.72	protein_coding		6499
ENSG00000006712	3368.62	0.66506	0.178834	0.000129838	0.000449507	3368.62	0.855203	0.179706	8.95e-07	4.05e-06	3368.62	0.158288	0.17456	0.339467	0.493047	3368.62	0.535447	0.177932	0.00176846	0.00534001	3368.62	0.466976	0.177247	0.00512438	0.0145589	3368.62	0.319069	0.1752	0.0552473	0.113566	3368.62	0.540798	0.178293	0.00129604	0.00413283	PAF1 homolog, Paf1/RNA polymerase II complex component [Source:HGNC Symbol;Acc:HGNC:25459]	chr19	39385629	39391154	-1	q13.2	PAF1	52.37	protein_coding		2850
ENSG00000006715	8763.01	0.527537	0.0994993	6.26e-08	3.21e-07	8763.01	0.260514	0.0992986	0.00857877	0.0203935	8763.01	0.482704	0.0994181	7.27e-07	4.22e-06	8763.01	0.455586	0.099444	3.76e-06	1.8e-05	8763.01	-0.134054	0.0985095	0.17947	0.29344	8763.01	-0.252298	0.0991595	0.00896789	0.0236326	8763.01	-0.0169212	0.0983435	0.904026	0.940806	VPS41 subunit of HOPS complex [Source:HGNC Symbol;Acc:HGNC:12713]	chr7	38722974	38932394	-1	p14.1	VPS41	38.35	protein_coding		7752
ENSG00000006740	39.9044	-0.259239	0.410058	0.459162	0.584595	39.9044	-0.60484	0.439853	0.0930454	0.161917	39.9044	-0.212884	0.389291	0.49699	0.64378	39.9044	-0.149461	0.385085	0.632106	0.741538	39.9044	0.00645413	0.348878	0.981006	0.988467	39.9044	-0.165422	0.371294	0.561493	0.692461	39.9044	0.155262	0.358167	0.568663	0.692732	Rho GTPase activating protein 44 [Source:HGNC Symbol;Acc:HGNC:29096]	chr17	12789498	12991643	1	p12	ARHGAP44	42.69	protein_coding		9322
ENSG00000006744	3421.49	-0.544259	0.0804754	1.05e-11	7.44e-11	3421.49	-0.520055	0.0801742	6.57e-11	4.69e-10	3421.49	-0.576531	0.0803864	4.73e-13	4.94e-12	3421.49	-0.326776	0.0797936	3.69e-05	0.000152891	3421.49	0.196739	0.0791491	0.0119697	0.0306224	3421.49	-0.324284	0.079923	4.12e-05	0.000181019	3421.49	0.160933	0.0791395	0.0397382	0.0840871	elaC ribonuclease Z 2 [Source:HGNC Symbol;Acc:HGNC:14198]	chr17	12991612	13018065	-1	p12	ELAC2	48.02	protein_coding		7002
ENSG00000006747	6.28417	0.225771	0.639411	0.556879	0.67296	6.28417	-0.138144	0.612627	0.692146	0.785824	6.28417	1.28389	1.07911	0.0199867	0.0514332	6.28417	0.161313	0.570007	0.605819	0.719934	6.28417	0.288649	0.547454	0.244481	0.372864	6.28417	-0.0552422	0.50832	0.823047	0.888405	6.28417	0.41444	0.63065	0.135138	0.231739	scinderin [Source:HGNC Symbol;Acc:HGNC:21695]	chr7	12570577	12660182	1	p21.3	SCIN	38.46	protein_coding		11626
ENSG00000006756	2009.61	-0.726049	0.0716017	1.77e-24	2.67e-23	2009.61	-0.821686	0.0713015	6.16e-31	1.49e-29	2009.61	-0.666334	0.0711583	5.15e-21	8.77e-20	2009.61	-0.450791	0.0704733	1.18e-10	9.46e-10	2009.61	-0.231244	0.0699886	0.000964805	0.00329676	2009.61	-0.528097	0.0710164	7.87e-14	1.27e-12	2009.61	-0.532292	0.0708002	3.89e-14	8.7e-13	arylsulfatase D [Source:HGNC Symbol;Acc:HGNC:717]	chrX	2903972	2929349	-1	p22.33	ARSD	48.88	protein_coding		7026
ENSG00000006757	439.427	0.106685	0.100943	0.286433	0.410062	439.427	-0.0458086	0.100381	0.649718	0.751728	439.427	0.309099	0.0992326	0.001612	0.0055752	439.427	0.131078	0.0992479	0.180443	0.291926	439.427	-0.240977	0.101396	0.0154367	0.038169	439.427	-0.0441894	0.100872	0.65612	0.768717	439.427	-0.066673	0.100079	0.49939	0.631844	patatin like phospholipase domain containing 4 [Source:HGNC Symbol;Acc:HGNC:24887]	chrX	7898247	7927739	-1	p22.31	PNPLA4	40.45	protein_coding		3411
ENSG00000006788	2.64536	-0.123032	0.738734	0.644183	0.747607	2.64536	0.0682651	0.675374	0.796979	0.863117	2.64536	-0.241224	0.691014	0.301242	0.451813	2.64536	0.471734	0.804719	0.132001	0.226843	2.64536	0.422294	0.733339	0.0635526	0.127225	2.64536	0.05906	0.548831	0.737742	0.827354	2.64536	1.52487	3.81028	0.0145656	0.0352687	myosin heavy chain 13 [Source:HGNC Symbol;Acc:HGNC:7571]	chr17	10300865	10373130	-1	p13.1	MYH13	45.88	protein_coding		6120
ENSG00000006831	3555.07	0.130859	0.123166	0.28863	0.412514	3555.07	0.489844	0.123407	5.66e-05	0.000201812	3555.07	-0.0592248	0.122494	0.619329	0.747369	3555.07	0.155723	0.122526	0.199822	0.31612	3555.07	0.14023	0.121575	0.239027	0.3664	3555.07	0.339879	0.122774	0.00458485	0.0130392	3555.07	0.316088	0.122486	0.00814091	0.0211974	adiponectin receptor 2 [Source:HGNC Symbol;Acc:HGNC:24041]	chr12	1688574	1788674	1	p13.33	ADIPOR2	39.4	protein_coding		5831
ENSG00000006837	96.8945	0.223153	0.221978	0.294592	0.419214	96.8945	0.175835	0.219139	0.401066	0.526522	96.8945	0.0621533	0.21773	0.763523	0.850898	96.8945	-0.0171532	0.217785	0.929954	0.956142	96.8945	-1.12547	0.250802	1.34e-06	8.64e-06	96.8945	-0.31619	0.224531	0.12541	0.223235	96.8945	-0.60588	0.235858	0.00455441	0.0126732	cyclin dependent kinase like 3 [Source:HGNC Symbol;Acc:HGNC:15483]	chr5	134286350	134371047	-1	q31.1	CDKL3	40.16	protein_coding		3149
ENSG00000007001	0.606919	-0.0776895	0.76475	0.635321	NA	0.606919	-0.109685	0.731019	0.442211	NA	0.606919	-0.0300056	0.639953	0.776273	NA	0.606919	-0.0605409	0.658181	0.612914	NA	0.606919	-0.0399421	0.528466	0.606965	NA	0.606919	-0.0949744	0.584603	0.314405	NA	0.606919	-0.0840595	0.545484	0.295334	NA	uridine phosphorylase 2 [Source:HGNC Symbol;Acc:HGNC:23061]	chr2	157876702	158136154	1	q24.1	UPP2	40.24	protein_coding		2957
ENSG00000007038	1.05522	0.227437	0.797263	0.448845	0.575246	1.05522	0.114742	0.72751	0.753463	0.830799	1.05522	0.0950872	0.650661	0.719197	0.82077	1.05522	0.302916	0.743314	0.134151	0.229887	1.05522	0.216638	0.586744	0.0878498	NA	1.05522	0.239068	0.634197	0.107156	0.196762	1.05522	0.142333	0.554123	0.292571	NA	serine protease 21 [Source:HGNC Symbol;Acc:HGNC:9485]	chr16	2817180	2826304	1	p13.3	PRSS21	55.65	protein_coding		1967
ENSG00000007047	1022.5	0.805391	0.372717	0.0146658	0.0337331	1022.5	1.11355	0.382955	0.00100409	0.00290713	1022.5	0.314306	0.342447	0.28237	0.430632	1022.5	0.976357	0.382379	0.00302143	0.00865787	1022.5	1.13953	0.393698	0.000548172	0.00199142	1022.5	1.35555	0.392145	7.16e-05	0.000299489	1022.5	1.48464	0.393342	1.67e-05	8.24e-05	microtubule affinity regulating kinase 4 [Source:HGNC Symbol;Acc:HGNC:13538]	chr19	45079288	45305284	1	q13.32	MARK4	53.57	protein_coding		6656
ENSG00000007062	1.49908	0.142719	0.776259	0.665729	0.764288	1.49908	0.524106	0.969308	0.0544368	0.102886	1.49908	0.447239	0.858802	0.0378066	0.0883126	1.49908	0.343067	0.765849	0.1111	0.196761	1.49908	0.0622855	0.530987	0.723934	0.819389	1.49908	0.214089	0.61643	0.175451	0.291152	1.49908	0.243443	0.604659	0.07915	0.149814	prominin 1 [Source:HGNC Symbol;Acc:HGNC:9454]	chr4	15963076	16084378	-1	p15.32	PROM1	43.17	protein_coding		7457
ENSG00000007080	742.761	0.612603	0.449146	0.100908	0.177318	742.761	0.950051	0.477855	0.0148791	0.0332777	742.761	-0.182308	0.396345	0.564523	0.701648	742.761	0.629204	0.452417	0.0756246	0.143578	742.761	1.45939	0.508935	0.000382528	0.00144047	742.761	1.28877	0.505279	0.00132765	0.00425972	742.761	1.58868	0.50701	0.00014907	0.000596799	coiled-coil domain containing 124 [Source:HGNC Symbol;Acc:HGNC:25171]	chr19	17933015	17943991	1	p13.11	CCDC124	55.84	protein_coding		1661
ENSG00000007129	0.107295	-0.00484838	0.779718	0.999038	NA	0.107295	-0.00478536	0.731482	0.970111	NA	0.107295	-0.00368043	0.6528	0.984271	NA	0.107295	-0.00398898	0.666825	0.966535	NA	0.107295	0.0406292	0.534018	0.720674	NA	0.107295	-0.00267141	0.575588	0.996961	NA	0.107295	-0.00250504	0.537707	0.97977	NA	CEA cell adhesion molecule 21 [Source:HGNC Symbol;Acc:HGNC:28834]	chr19	41549518	41586844	1	q13.2	CEACAM21	44.66	protein_coding		1977
ENSG00000007168	15914	-0.471617	0.0531871	4.34e-19	4.97e-18	15914	-0.210706	0.0529697	6.18e-05	0.000219561	15914	-0.162943	0.0529562	0.00178029	0.00608703	15914	-0.419754	0.0530495	1.7e-15	2.08e-14	15914	-0.320697	0.052989	9.84e-10	1.13e-08	15914	-0.368192	0.0530791	2.55e-12	3.39e-11	15914	-0.100101	0.0528484	0.0518511	0.10536	platelet activating factor acetylhydrolase 1b regulatory subunit 1 [Source:HGNC Symbol;Acc:HGNC:8574]	chr17	2593210	2685615	1	p13.3	PAFAH1B1	42.4	protein_coding		13771
ENSG00000007171	0.252245	-0.00526811	0.779667	0.999041	NA	0.252245	-0.00514652	0.73144	0.970108	NA	0.252245	-0.00389195	0.652768	0.984269	NA	0.252245	-0.00433226	0.666793	0.966532	NA	0.252245	0.0462426	0.53487	0.570346	NA	0.252245	-0.00289399	0.575567	0.996958	NA	0.252245	-0.00270221	0.53769	0.979767	NA	nitric oxide synthase 2 [Source:HGNC Symbol;Acc:HGNC:7873]	chr17	27756766	27800529	-1	q11.2	NOS2	51.35	protein_coding		4399
ENSG00000007174	0.352225	-0.00911204	0.772299	0.897037	NA	0.352225	-0.0473806	0.732993	0.730527	NA	0.352225	0.00869614	0.647649	0.99527	NA	0.352225	-0.0394451	0.668002	0.726882	NA	0.352225	0.0112981	0.529903	0.932364	NA	0.352225	-0.0060254	0.572658	0.892747	NA	0.352225	-0.0254188	0.538276	0.740398	NA	dynein axonemal heavy chain 9 [Source:HGNC Symbol;Acc:HGNC:2953]	chr17	11598470	11969748	1	p12	DNAH9	42.62	protein_coding		16941
ENSG00000007202	17291.6	0.785379	0.0854731	2.46e-20	3.05e-19	17291.6	0.874613	0.0854813	7.38e-25	1.33e-23	17291.6	0.6016	0.0853868	1.21e-12	1.22e-11	17291.6	0.78295	0.0854701	2.69e-20	4.59e-19	17291.6	0.662402	0.0854985	4.4e-15	1.1e-13	17291.6	0.748524	0.0855427	9.56e-19	2.43e-17	17291.6	0.738025	0.0855516	2.63e-18	9.32e-17	KIAA0100 [Source:HGNC Symbol;Acc:HGNC:28960]	chr17	28614446	28645454	-1	q11.2	KIAA0100	46.75	protein_coding		9232
ENSG00000007216	0.328445	-0.0138406	0.778831	0.998996	NA	0.328445	0.0565714	0.731826	0.766029	NA	0.328445	0.0464304	0.653214	0.749766	NA	0.328445	0.0362832	0.665834	0.900818	NA	0.328445	-0.00693095	0.532395	0.97624	NA	0.328445	-0.00763661	0.575231	0.996784	NA	0.328445	0.0347178	0.538329	0.6775	NA	solute carrier family 13 member 2 [Source:HGNC Symbol;Acc:HGNC:10917]	chr17	28473293	28497781	1	q11.2	SLC13A2	52.55	protein_coding		3226
ENSG00000007237	609.192	-0.665781	0.120492	2.1e-08	1.12e-07	609.192	0.0404401	0.114992	0.722623	0.808166	609.192	-0.530369	0.118699	5.27e-06	2.76e-05	609.192	-0.0347817	0.114877	0.757418	0.838307	609.192	-0.253745	0.11589	0.0240051	0.0559958	609.192	1.28629	0.114118	3.1e-30	1.92e-28	609.192	0.495898	0.114503	9.03e-06	4.69e-05	growth arrest specific 7 [Source:HGNC Symbol;Acc:HGNC:4169]	chr17	9910606	10198606	-1	p13.1	GAS7	47.97	protein_coding		10158
ENSG00000007255	199.518	1.50415	0.168231	8.64e-20	1.03e-18	199.518	0.924787	0.169976	2.25e-08	1.23e-07	199.518	1.97028	0.165481	1.33e-33	4.08e-32	199.518	1.25871	0.16827	1.73e-14	1.97e-13	199.518	0.675232	0.172012	3.54e-05	0.000169793	199.518	1.3251	0.169637	9.51e-16	1.86e-14	199.518	0.722125	0.172126	1.02e-05	5.27e-05	trafficking protein particle complex 6A [Source:HGNC Symbol;Acc:HGNC:23069]	chr19	45162928	45178237	-1	q13.32	TRAPPC6A	56.86	protein_coding		933
ENSG00000007264	1.24935	-0.00866409	0.758635	0.998097	0.999302	1.24935	-0.0124124	0.714144	0.941099	0.960026	1.24935	0.101047	0.650496	0.452519	0.603126	1.24935	0.0586269	0.655155	0.67118	0.771652	1.24935	0.109027	0.544157	0.194991	0.312771	1.24935	0.0682548	0.571865	0.517096	0.652751	1.24935	-0.0623404	0.538985	0.714487	0.808282	megakaryocyte-associated tyrosine kinase [Source:HGNC Symbol;Acc:HGNC:6906]	chr19	3777970	3802129	-1	p13.3	MATK	54.4	protein_coding		4138
ENSG00000007312	0.337327	-0.0453273	0.779624	0.863955	NA	0.337327	-0.0416868	0.731748	0.831297	NA	0.337327	-0.0327146	0.652891	0.846257	NA	0.337327	0.0522937	0.665532	0.688978	NA	0.337327	-0.0219392	0.532754	0.839075	NA	0.337327	0.00628033	0.57236	0.996735	NA	0.337327	0.00466477	0.535085	0.978201	NA	CD79b molecule [Source:HGNC Symbol;Acc:HGNC:1699]	chr17	63928740	63932336	-1	q23.3	CD79B	60.63	protein_coding		2062
ENSG00000007314	11.6266	6.81586	2.208	1.1e-07	5.49e-07	11.6266	7.37958	2.24307	1.18e-08	6.68e-08	11.6266	5.83747	2.14269	3.03e-06	1.64e-05	11.6266	6.95921	2.21529	5.99e-08	3.58e-07	11.6266	0.0751137	0.530691	0.646149	0.760924	11.6266	1.78985	2.5252	0.00816577	0.0217478	11.6266	2.52145	2.21602	0.00401091	0.0113383	sodium voltage-gated channel alpha subunit 4 [Source:HGNC Symbol;Acc:HGNC:10591]	chr17	63938554	63972918	-1	q23.3	SCN4A	56.1	protein_coding		8243
ENSG00000007341	1880.34	-0.179729	0.106257	0.0870033	0.156906	1880.34	-0.18933	0.105903	0.0692818	0.126256	1880.34	0.0160766	0.105398	0.880908	0.933792	1880.34	-0.323213	0.106079	0.00194398	0.00581851	1880.34	-0.396153	0.106291	0.000129574	0.000542774	1880.34	-0.335367	0.106244	0.00122934	0.00397561	1880.34	-0.445909	0.10656	1.76e-05	8.61e-05	suppression of tumorigenicity 7 like [Source:HGNC Symbol;Acc:HGNC:18441]	chr1	112523514	112620825	-1	p13.2	ST7L	39.05	protein_coding		8108
ENSG00000007350	0.0432044	-0.00446403	0.779777	0.999035	NA	0.0432044	-0.00434618	0.73153	0.970114	NA	0.0432044	0.0490902	0.653409	0.888319	NA	0.0432044	-0.00374681	0.666863	0.966538	NA	0.0432044	-0.00223131	0.53269	0.977483	NA	0.0432044	-0.002401	0.575611	0.996964	NA	0.0432044	-0.00226246	0.537726	0.979773	NA	transketolase like 1 [Source:HGNC Symbol;Acc:HGNC:11835]	chrX	154295795	154330350	1	q28	TKTL1	48.27	protein_coding		3526
ENSG00000007372	2.64963	-0.196266	0.662788	0.585903	0.699363	2.64963	0.21845	0.630043	0.555668	0.671194	2.64963	-0.596161	0.877667	0.0876253	0.175895	2.64963	-0.1702	0.594041	0.557204	0.678754	2.64963	-3.84379	2.75478	0.00224674	0.00703656	2.64963	-0.984231	1.89506	0.0190516	0.0456132	2.64963	-0.291028	0.584281	0.191563	0.306351	paired box 6 [Source:HGNC Symbol;Acc:HGNC:8620]	chr11	31784779	31817961	-1	p13	PAX6	49.68	protein_coding		20639
ENSG00000007376	1503.75	-0.862942	0.108483	6.07e-16	5.78e-15	1503.75	-0.812475	0.107934	2.6e-14	2.45e-13	1503.75	-0.602408	0.107532	1.06e-08	7.49e-08	1503.75	-0.8399	0.108002	3.2e-15	3.85e-14	1503.75	-0.956516	0.108635	3.28e-19	1.19e-17	1503.75	-0.870755	0.108596	3.49e-16	7.16e-15	1503.75	-0.674826	0.107839	1.4e-10	1.87e-09	RNA pseudouridine synthase domain containing 1 [Source:HGNC Symbol;Acc:HGNC:14173]	chr16	784974	788397	-1	p13.3	RPUSD1	67.17	protein_coding		2769
ENSG00000007384	3225.27	-0.153735	0.0960536	0.10209	0.178991	3225.27	-0.371755	0.0961262	9.4e-05	0.000324502	3225.27	0.129305	0.0953879	0.167283	0.290475	3225.27	-0.0546999	0.0954337	0.561395	0.682619	3225.27	0.0524995	0.09486	0.561967	0.691537	3225.27	0.276724	0.0953811	0.0031258	0.00925431	3225.27	0.039681	0.0948907	0.659048	0.767147	rhomboid 5 homolog 1 [Source:HGNC Symbol;Acc:HGNC:20561]	chr16	58059	76355	-1	p13.3	RHBDF1	61.15	protein_coding		4914
ENSG00000007392	2186.38	-0.471844	0.0894309	1.07e-07	5.36e-07	2186.38	-0.471478	0.0890837	9.56e-08	4.89e-07	2186.38	-0.565725	0.0894358	1.61e-10	1.37e-09	2186.38	-0.485343	0.0890514	3.76e-08	2.3e-07	2186.38	-0.0739463	0.087861	0.391424	0.532079	2186.38	-0.0258236	0.0881057	0.764958	0.847794	2186.38	-0.340817	0.088693	9.51e-05	0.000396934	LUC7 like [Source:HGNC Symbol;Acc:HGNC:6723]	chr16	188969	229463	-1	p13.3	LUC7L	47.33	protein_coding		6176
ENSG00000007402	0.963841	0.116868	0.736765	0.666614	NA	0.963841	0.160929	0.706857	0.519984	NA	0.963841	-0.0159305	0.624485	0.932532	NA	0.963841	-0.103981	0.651795	0.57828	NA	0.963841	-0.0189613	0.517322	0.883689	NA	0.963841	-0.0646516	0.563681	0.65148	NA	0.963841	0.0979797	0.530594	0.491668	NA	calcium voltage-gated channel auxiliary subunit alpha2delta 2 [Source:HGNC Symbol;Acc:HGNC:1400]	chr3	50362613	50504244	-1	p21.31	CACNA2D2	56.51	protein_coding		6508
ENSG00000007516	28.3913	1.33431	0.479679	0.00121396	0.00355778	28.3913	1.55841	0.4773	0.000175797	0.000579716	28.3913	2.16081	0.473385	4.67e-07	2.77e-06	28.3913	1.7758	0.477013	2.28e-05	9.8e-05	28.3913	-0.338822	0.433087	0.245009	0.373411	28.3913	1.29167	0.492259	0.0011458	0.00373288	28.3913	0.043405	0.370793	0.869294	0.918836	BAI1 associated protein 3 [Source:HGNC Symbol;Acc:HGNC:948]	chr16	1333638	1349441	1	p13.3	BAIAP3	65.69	protein_coding		6109
ENSG00000007520	2726.3	-0.443215	0.0992435	5.42e-06	2.25e-05	2726.3	-0.685384	0.0994466	3.12e-12	2.52e-11	2726.3	-0.584941	0.0993696	2.08e-09	1.58e-08	2726.3	-0.472712	0.0989574	1.23e-06	6.28e-06	2726.3	-0.474505	0.0990277	9.35e-07	6.2e-06	2726.3	-0.385973	0.0988363	6.94e-05	0.000291359	2726.3	-0.629681	0.0995557	9.36e-11	1.28e-09	TSR3 ribosome maturation factor [Source:HGNC Symbol;Acc:HGNC:14175]	chr16	1349240	1351878	-1	p13.3	TSR3	62.41	protein_coding		1210
ENSG00000007541	1039.4	1.43446	0.15996	6.8e-20	8.19e-19	1039.4	1.35179	0.159758	5.25e-18	6.39e-17	1039.4	1.27296	0.160157	3.81e-16	4.91e-15	1039.4	1.21956	0.159934	5.02e-15	5.97e-14	1039.4	0.826073	0.160685	9.37e-08	7.56e-07	1039.4	1.15747	0.160667	1.19e-13	1.88e-12	1039.4	0.664526	0.160152	1.68e-05	8.25e-05	phosphatidylinositol glycan anchor biosynthesis class Q [Source:HGNC Symbol;Acc:HGNC:14135]	chr16	566995	584109	1	p13.3	PIGQ	64.34	protein_coding		7856
ENSG00000007545	409.002	0.708939	0.21954	0.000735154	0.00224344	409.002	0.88052	0.220096	2.69e-05	0.000101108	409.002	0.339746	0.214711	0.0927288	0.183854	409.002	0.803343	0.220031	0.000109903	0.000417984	409.002	1.03674	0.222968	6.56e-07	4.49e-06	409.002	0.928241	0.222295	8e-06	4.02e-05	409.002	0.922209	0.222568	8.31e-06	4.36e-05	cramped chromatin regulator homolog 1 [Source:HGNC Symbol;Acc:HGNC:14122]	chr16	1612337	1677908	1	p13.3	CRAMP1	53.1	protein_coding		8596
ENSG00000007866	1497.53	0.0337325	0.235919	0.901285	0.938658	1497.53	-0.00741117	0.233853	0.995156	0.9968	1497.53	-0.0955062	0.231701	0.654828	0.773933	1497.53	0.0252284	0.231462	0.887582	0.930192	1497.53	0.557316	0.241998	0.0102924	0.0268787	1497.53	0.790974	0.246505	0.00046557	0.00164545	1497.53	0.588421	0.242879	0.0071398	0.0188895	TEA domain transcription factor 3 [Source:HGNC Symbol;Acc:HGNC:11716]	chr6	35473597	35497079	-1	p21.31	TEAD3	56.75	protein_coding		3049
ENSG00000007923	3452.3	-0.31526	0.131023	0.0135335	0.0314514	3452.3	-0.298458	0.130773	0.0173202	0.0380084	3452.3	-0.547351	0.131628	1.85e-05	9e-05	3452.3	-0.358459	0.130807	0.00416186	0.0115392	3452.3	0.138649	0.128763	0.270324	0.402638	3452.3	-0.0625069	0.12902	0.601691	0.726373	3452.3	0.117402	0.128671	0.371918	0.508906	DnaJ heat shock protein family (Hsp40) member C11 [Source:HGNC Symbol;Acc:HGNC:25570]	chr1	6634168	6701924	-1	p36.31	DNAJC11	46.6	protein_coding		5083
ENSG00000007933	9.32187	-4.13714	1.09451	1.54e-05	6.05e-05	9.32187	-4.68575	1.1541	4.67e-06	1.94e-05	9.32187	-5.94804	1.50966	2.93e-06	1.58e-05	9.32187	-3.81171	1.02437	1.33e-05	5.92e-05	9.32187	-0.904565	0.95239	0.0270756	0.0620064	9.32187	-0.246134	0.51308	0.37782	0.523538	9.32187	-2.62098	0.983711	0.000349571	0.00128354	flavin containing dimethylaniline monoxygenase 3 [Source:HGNC Symbol;Acc:HGNC:3771]	chr1	171090901	171117819	1	q24.3	FMO3	36.5	protein_coding		3439
ENSG00000007944	500.32	-0.668588	0.118763	1.37e-08	7.47e-08	500.32	-0.484618	0.116478	2.6e-05	9.77e-05	500.32	-0.815788	0.119201	3.56e-12	3.48e-11	500.32	-0.52657	0.116584	4.61e-06	2.17e-05	500.32	-0.379174	0.115706	0.000731523	0.00257569	500.32	0.0371272	0.113747	0.749818	0.836647	500.32	-0.246851	0.114628	0.026423	0.0592673	myosin regulatory light chain interacting protein [Source:HGNC Symbol;Acc:HGNC:21155]	chr6	16129086	16148248	1	p22.3	MYLIP	40.25	protein_coding		3072
ENSG00000007952	4.79578	0.407654	0.701283	0.316106	0.442944	4.79578	0.924984	0.921428	0.0634427	0.117259	4.79578	0.501348	0.708679	0.161526	0.283255	4.79578	2.04442	1.08069	0.00429048	0.0118657	4.79578	0.0386867	0.481063	0.845619	0.906328	4.79578	0.18926	0.537488	0.448731	0.591379	4.79578	0.177022	0.509047	0.434366	0.571257	NADPH oxidase 1 [Source:HGNC Symbol;Acc:HGNC:7889]	chrX	100843324	100874359	-1	q22.1	NOX1	41.15	protein_coding		2543
ENSG00000007968	15.3964	-1.2997	0.93392	0.0222966	0.0488974	15.3964	-1.31947	0.946235	0.0189137	0.0410724	15.3964	-3.01281	1.07036	0.000299387	0.00120266	15.3964	-1.97901	1.01819	0.00326647	0.00927625	15.3964	0.51249	0.657083	0.103099	0.188408	15.3964	-0.288029	0.536289	0.314864	0.456415	15.3964	-0.673819	0.813192	0.0532865	0.10774	E2F transcription factor 2 [Source:HGNC Symbol;Acc:HGNC:3114]	chr1	23506438	23531233	-1	p36.12	E2F2	51.65	protein_coding		5462
ENSG00000008018	15265.4	-0.846237	0.187858	3.29e-06	1.4e-05	15265.4	-1.0369	0.188756	1.35e-08	7.6e-08	15265.4	-0.397755	0.184298	0.023817	0.0597681	15265.4	-1.04219	0.189089	1.04e-08	6.79e-08	15265.4	-0.988001	0.189923	4.27e-08	3.67e-07	15265.4	-1.1398	0.190012	3.53e-10	3.53e-09	15265.4	-1.06225	0.190051	4.47e-09	4.6e-08	proteasome 20S subunit beta 1 [Source:HGNC Symbol;Acc:HGNC:9537]	chr6	170535120	170553307	-1	q27	PSMB1	39.78	protein_coding		2219
ENSG00000008056	4.15697	3.03649	2.57078	0.00507675	0.0131203	4.15697	4.16123	2.43311	0.00117725	0.00336491	4.15697	0.39818	0.778376	0.0994981	0.194589	4.15697	4.84048	2.41829	0.000377777	0.00130063	4.15697	0.492525	0.851352	0.0186743	0.0450929	4.15697	2.65741	3.00171	0.00550437	0.0153457	4.15697	3.54554	2.56583	0.00235171	0.00706472	synapsin I [Source:HGNC Symbol;Acc:HGNC:11494]	chrX	47571901	47619857	-1	p11.23	SYN1	47.76	protein_coding		3733
ENSG00000008083	2048.52	0.620924	0.116891	7.14e-08	3.63e-07	2048.52	0.258065	0.11628	0.0240057	0.0507176	2048.52	0.144476	0.11603	0.20546	0.33986	2048.52	0.316145	0.116155	0.00551853	0.0148496	2048.52	0.465871	0.116499	3.99e-05	0.000188876	2048.52	0.0428286	0.115608	0.703115	0.803775	2048.52	0.143834	0.115266	0.20077	0.317603	jumonji and AT-rich interaction domain containing 2 [Source:HGNC Symbol;Acc:HGNC:6196]	chr6	15246069	15522042	1	p22.3	JARID2	43.92	protein_coding		6244
ENSG00000008086	1788.53	-0.649765	0.117474	2.12e-08	1.13e-07	1788.53	0.125449	0.115019	0.269969	0.387447	1788.53	-0.233959	0.115477	0.0391917	0.0910026	1788.53	-0.456232	0.116229	6.41e-05	0.000254881	1788.53	0.607523	0.115683	7.28e-08	5.98e-07	1788.53	0.358757	0.115039	0.00144143	0.00458167	1788.53	0.493173	0.115346	1.16e-05	5.9e-05	cyclin dependent kinase like 5 [Source:HGNC Symbol;Acc:HGNC:11411]	chrX	18425583	18653629	1	p22.13	CDKL5	40.21	protein_coding		19056
ENSG00000008118	62.0427	0.778941	0.357866	0.0149706	0.0343696	62.0427	-0.199477	0.345356	0.515984	0.636542	62.0427	0.83857	0.360167	0.00711631	0.0208829	62.0427	1.74185	0.359156	1.72e-07	9.7e-07	62.0427	2.51016	0.35453	1.22e-13	2.58e-12	62.0427	-0.124727	0.326304	0.64435	0.759843	62.0427	2.0038	0.359094	2.26e-09	2.47e-08	calcium/calmodulin dependent protein kinase IG [Source:HGNC Symbol;Acc:HGNC:14585]	chr1	209583714	209613939	1	q32.2	CAMK1G	47.01	protein_coding		3328
ENSG00000008128	206.585	0.74315	0.268822	0.00315545	0.0085397	206.585	0.681357	0.267478	0.00610033	0.0149929	206.585	0.0867156	0.254508	0.707909	0.81292	206.585	0.294699	0.258091	0.215135	0.33447	206.585	0.237954	0.250969	0.285565	0.420166	206.585	0.542653	0.265868	0.0220199	0.0517197	206.585	0.292163	0.25376	0.194136	0.309643	cyclin dependent kinase 11A [Source:HGNC Symbol;Acc:HGNC:1730]	chr1	1702379	1724357	-1	p36.33	CDK11A	52.05	protein_coding		5085
ENSG00000008130	3163.27	0.178572	0.059359	0.00254979	0.00703598	3163.27	0.014566	0.0592391	0.82278	0.881577	3163.27	0.338569	0.0589969	9.39e-09	6.71e-08	3163.27	0.0871857	0.0590726	0.143355	0.242227	3163.27	0.441151	0.0588613	5.09e-14	1.12e-12	3163.27	0.196087	0.0591944	0.000941742	0.00312023	3163.27	0.0308821	0.0591402	0.610249	0.727586	NAD kinase [Source:HGNC Symbol;Acc:HGNC:29831]	chr1	1751232	1780457	-1	p36.33	NADK	53.7	protein_coding		5570
ENSG00000008226	6.40006	0.415544	0.606878	0.321459	0.44874	6.40006	0.294518	0.567788	0.440976	0.565291	6.40006	0.392766	0.572661	0.270531	0.417053	6.40006	1.18407	0.776802	0.0197055	0.0455467	6.40006	0.129963	0.456664	0.605574	0.729148	6.40006	0.336784	0.536017	0.272538	0.410318	6.40006	-0.0294216	0.453009	0.907196	0.942922	DLEC1 cilia and flagella associated protein [Source:HGNC Symbol;Acc:HGNC:2899]	chr3	38039205	38124025	1	p22.2	DLEC1	48.5	protein_coding		8338
ENSG00000008256	2715	-0.481293	0.0675242	7.43e-13	5.8e-12	2715	-0.110767	0.0663356	0.0942347	0.163788	2715	-0.896522	0.068319	1.02e-39	3.9e-38	2715	-0.292046	0.066578	1.05e-05	4.71e-05	2715	0.629841	0.065781	4.94e-22	2.31e-20	2715	0.921861	0.0657375	3.96e-45	5.55e-43	2715	0.0971677	0.0659299	0.133428	0.229353	cytohesin 3 [Source:HGNC Symbol;Acc:HGNC:9504]	chr7	6161776	6272644	-1	p22.1	CYTH3	44.78	protein_coding		5808
ENSG00000008277	17.8126	0.947801	0.56113	0.0304495	0.0640835	17.8126	1.68219	0.577821	0.000489615	0.0015022	17.8126	0.39641	0.483387	0.256395	0.400579	17.8126	0.737178	0.541566	0.0609412	0.119801	17.8126	0.273016	0.434244	0.33462	0.473082	17.8126	0.658334	0.542754	0.0672425	0.133807	17.8126	0.649931	0.545379	0.0608384	0.120472	ADAM metallopeptidase domain 22 [Source:HGNC Symbol;Acc:HGNC:201]	chr7	87934143	88202889	1	q21.12	ADAM22	37.29	protein_coding		13668
ENSG00000008282	4047.87	1.33449	0.142259	1.75e-21	2.3e-20	4047.87	1.61002	0.142195	1.8e-30	4.26e-29	4047.87	1.55399	0.142351	1.5e-28	3.71e-27	4047.87	1.59004	0.142273	8.33e-30	2.44e-28	4047.87	1.45843	0.142575	1.85e-25	1.08e-23	4047.87	1.31284	0.142607	5.61e-21	1.74e-19	4047.87	1.84047	0.142336	2.92e-39	4.84e-37	synaptophysin like 1 [Source:HGNC Symbol;Acc:HGNC:11507]	chr7	106090505	106112576	-1	q22.3	SYPL1	38.18	protein_coding		2783
ENSG00000008283	969.659	0.362892	0.100226	0.000262657	0.000866776	969.659	0.22586	0.0997621	0.0221933	0.0473541	969.659	0.466323	0.0997402	2.17e-06	1.2e-05	969.659	0.636442	0.0994859	9.61e-11	7.8e-10	969.659	-0.892868	0.10452	3.5e-18	1.17e-16	969.659	0.244784	0.0997984	0.0126057	0.0318297	969.659	-0.952394	0.104895	2.6e-20	1.14e-18	cytochrome b561 [Source:HGNC Symbol;Acc:HGNC:2571]	chr17	63432304	63446354	-1	q23.3	CYB561	57.39	protein_coding		5296
ENSG00000008294	17675.3	0.732162	0.0923988	1.38e-15	1.28e-14	17675.3	0.481186	0.0921904	1.41e-07	7.08e-07	17675.3	0.70305	0.0924237	1.59e-14	1.84e-13	17675.3	0.373569	0.0920353	4.17e-05	0.000171192	17675.3	-0.172492	0.091503	0.0561392	0.114946	17675.3	-0.348091	0.0920612	0.000124358	0.000495473	17675.3	-0.166099	0.0915137	0.0656856	0.128524	sperm associated antigen 9 [Source:HGNC Symbol;Acc:HGNC:14524]	chr17	50962174	51120868	-1	q21.33	SPAG9	40	protein_coding		11966
ENSG00000008300	360.304	2.29121	0.213652	9.62e-28	1.67e-26	360.304	2.36021	0.212968	1.64e-29	3.69e-28	360.304	2.61115	0.212697	1.02e-35	3.36e-34	360.304	2.64989	0.212308	8.27e-37	3.35e-35	360.304	1.28096	0.218072	6.19e-10	7.36e-09	360.304	2.11946	0.214596	4.74e-24	1.9e-22	360.304	1.07134	0.218888	1.95e-07	1.45e-06	cadherin EGF LAG seven-pass G-type receptor 3 [Source:HGNC Symbol;Acc:HGNC:3230]	chr3	48636463	48662886	-1	p21.31	CELSR3	59.87	protein_coding		13850
ENSG00000008311	2244.88	0.029165	0.109733	0.765205	0.839873	2244.88	-0.245465	0.109822	0.0232677	0.0493762	2244.88	-0.19786	0.109544	0.0668394	0.141181	2244.88	-0.171112	0.109517	0.107947	0.19222	2244.88	-0.305782	0.109522	0.00426802	0.0123984	2244.88	-0.532807	0.11084	8.79e-07	5.25e-06	2244.88	-0.485893	0.110492	6.58e-06	3.51e-05	aminoadipate-semialdehyde synthase [Source:HGNC Symbol;Acc:HGNC:17366]	chr7	122064583	122144308	-1	q31.32	AASS	36.53	protein_coding		10816
ENSG00000008323	3.23334	-0.522295	0.727143	0.222363	0.336039	3.23334	-0.800352	0.887078	0.0830726	0.147057	3.23334	-0.540281	0.731927	0.139218	0.252726	3.23334	0.195574	0.553642	0.566352	0.686993	3.23334	-2.94934	1.66187	0.00352266	0.0104755	3.23334	-1.77938	1.59739	0.0159095	0.0389781	3.23334	-0.349892	0.587961	0.180521	0.292076	pleckstrin homology and RhoGEF domain containing G6 [Source:HGNC Symbol;Acc:HGNC:25562]	chr12	6310436	6328506	1	p13.31	PLEKHG6	55.71	protein_coding		4316
ENSG00000008324	688.762	-0.275287	0.136288	0.0398415	0.0806047	688.762	-0.316297	0.135738	0.017402	0.0381416	688.762	0.0073038	0.134076	0.951772	0.976646	688.762	-0.194616	0.1347	0.139218	0.236641	688.762	-0.29834	0.134843	0.0215988	0.051139	688.762	-0.614133	0.13835	4.59e-06	2.41e-05	688.762	-0.312522	0.135072	0.0163386	0.0389973	SS18 like 2 [Source:HGNC Symbol;Acc:HGNC:15593]	chr3	42581840	42596934	1	p22.1	SS18L2	46.56	protein_coding		3118
ENSG00000008382	197.794	-0.174091	0.210638	0.388967	0.517813	197.794	-0.0234652	0.206018	0.907522	0.939122	197.794	-0.221894	0.207755	0.258793	0.403379	197.794	-0.116744	0.205229	0.551699	0.674181	197.794	0.634186	0.209512	0.00105242	0.00356442	197.794	1.10586	0.21125	3.48e-08	2.61e-07	197.794	0.7288	0.210343	0.000190584	0.000744769	MPN domain containing [Source:HGNC Symbol;Acc:HGNC:25934]	chr19	4343527	4360086	1	p13.3	MPND	55.95	protein_coding		2049
ENSG00000008394	14159.3	0.555357	0.224092	0.00951447	0.0230088	14159.3	0.749803	0.226351	0.000488003	0.00149777	14159.3	0.0684046	0.216001	0.738728	0.833957	14159.3	0.76381	0.226934	0.000349272	0.00121063	14159.3	0.71219	0.228012	0.000636033	0.00227791	14159.3	0.588175	0.225007	0.00455758	0.0129711	14159.3	1.13899	0.231082	1.46e-07	1.12e-06	microsomal glutathione S-transferase 1 [Source:HGNC Symbol;Acc:HGNC:7061]	chr12	16347142	16609259	1	p12.3	MGST1	36.94	protein_coding		7441
ENSG00000008405	1547.94	-0.324213	0.103024	0.00156209	0.00448935	1547.94	-0.0434674	0.101898	0.669018	0.767588	1547.94	-0.0676112	0.101842	0.495982	0.642932	1547.94	-0.398467	0.102652	8.51e-05	0.000331238	1547.94	0.011611	0.101051	0.9158	0.952537	1547.94	-0.167563	0.101963	0.0923768	0.174431	1547.94	-0.0966124	0.10133	0.325536	0.460491	cryptochrome circadian regulator 1 [Source:HGNC Symbol;Acc:HGNC:2384]	chr12	106991364	107093549	-1	q23.3	CRY1	37.55	protein_coding		4782
ENSG00000008441	1283.83	0.901094	0.454652	0.018453	0.0413858	1283.83	0.984286	0.461745	0.0101019	0.0235788	1283.83	0.500371	0.421629	0.133158	0.244441	1283.83	1.22571	0.47531	0.00179689	0.00541987	1283.83	1.87856	0.482493	7.38e-06	4.09e-05	1283.83	2.04954	0.4793	1.46e-06	8.34e-06	1283.83	1.93193	0.481652	4.47e-06	2.48e-05	nuclear factor I X [Source:HGNC Symbol;Acc:HGNC:7788]	chr19	12995475	13098796	1	p13.13	NFIX	55.31	protein_coding		6435
ENSG00000008513	8060.59	-0.325463	0.0748297	6.91e-06	2.84e-05	8060.59	-0.230741	0.0746036	0.00124516	0.00354344	8060.59	-0.420751	0.0747992	7.18e-09	5.19e-08	8060.59	-0.480173	0.0748082	4.72e-11	3.93e-10	8060.59	-0.162114	0.0743063	0.0203178	0.0485243	8060.59	0.172035	0.074321	0.0270868	0.061844	8060.59	-0.218811	0.0743989	0.00201684	0.00615281	ST3 beta-galactoside alpha-2,3-sialyltransferase 1 [Source:HGNC Symbol;Acc:HGNC:10862]	chr8	133454848	133571940	-1	q24.22	ST3GAL1	49.4	protein_coding		8852
ENSG00000008516	5.29752	0.0176376	0.620885	0.965208	0.981648	5.29752	0.101114	0.595971	0.776974	0.848185	5.29752	-0.238792	0.597326	0.434571	0.586188	5.29752	-0.133401	0.571986	0.665135	0.767256	5.29752	0.104654	0.480782	0.644513	0.759537	5.29752	0.103153	0.508395	0.685485	0.790163	5.29752	-0.0743219	0.482222	0.738418	0.825332	matrix metallopeptidase 25 [Source:HGNC Symbol;Acc:HGNC:14246]	chr16	3046062	3060726	1	p13.3	MMP25	58.87	protein_coding		4745
ENSG00000008517	243.522	3.19125	0.348482	3.91e-21	5.06e-20	243.522	3.49849	0.347311	4.9e-25	8.89e-24	243.522	2.10072	0.3539	2.86e-10	2.36e-09	243.522	2.37441	0.351389	1.12e-12	1.08e-11	243.522	1.89464	0.35641	8.65e-09	8.42e-08	243.522	2.18206	0.353877	4.56e-11	5.11e-10	243.522	2.43718	0.352261	3.07e-13	6.1e-12	interleukin 32 [Source:HGNC Symbol;Acc:HGNC:16830]	chr16	3065297	3082192	1	p13.3	IL32	53.36	protein_coding		3209
ENSG00000008710	6233.37	1.3695	0.182616	1.48e-14	1.29e-13	6233.37	1.2626	0.182575	1.06e-12	8.9e-12	6233.37	0.947721	0.182393	6.55e-08	4.27e-07	6233.37	0.925734	0.182154	1.23e-07	7.09e-07	6233.37	0.852493	0.182906	8.51e-07	5.69e-06	6233.37	1.71873	0.183079	5.4e-22	1.82e-20	6233.37	0.632627	0.181281	0.000207596	0.000805305	polycystin 1, transient receptor potential channel interacting [Source:HGNC Symbol;Acc:HGNC:9008]	chr16	2088708	2135898	-1	p13.3	PKD1	63.1	protein_coding		18534
ENSG00000008735	30.0251	0.888635	0.349922	0.00488089	0.0126618	30.0251	0.397483	0.335572	0.182176	0.282858	30.0251	0.513425	0.339427	0.0800378	0.163491	30.0251	0.896332	0.347785	0.00341613	0.00967206	30.0251	0.396203	0.328982	0.136042	0.235897	30.0251	0.0674865	0.316602	0.798639	0.872604	30.0251	0.949521	0.355479	0.00159242	0.00498258	mitogen-activated protein kinase 8 interacting protein 2 [Source:HGNC Symbol;Acc:HGNC:6883]	chr22	50600793	50613981	1	q13.33	MAPK8IP2	62.89	protein_coding		5793
ENSG00000008838	2025.19	0.525153	0.123669	1.65e-05	6.48e-05	2025.19	0.335229	0.123079	0.00538377	0.0133983	2025.19	0.519299	0.123445	1.77e-05	8.63e-05	2025.19	0.28947	0.122784	0.0155454	0.036961	2025.19	0.783811	0.124138	9e-11	1.22e-09	2025.19	0.674335	0.123955	2.46e-08	1.89e-07	2025.19	0.542891	0.123554	6.07e-06	3.28e-05	mediator complex subunit 24 [Source:HGNC Symbol;Acc:HGNC:22963]	chr17	40019097	40061215	-1	q21.1	MED24	50.63	protein_coding		6962
ENSG00000008853	728.644	-0.137125	0.246823	0.562768	0.678328	728.644	0.181201	0.244902	0.426608	0.551589	728.644	-0.142925	0.242206	0.528893	0.671656	728.644	0.588081	0.251942	0.0114102	0.0282414	728.644	0.993796	0.260485	2.67e-05	0.00013124	728.644	0.878948	0.25865	0.000190077	0.000730144	728.644	1.07278	0.260731	6.84e-06	3.65e-05	Rho related BTB domain containing 2 [Source:HGNC Symbol;Acc:HGNC:18756]	chr8	22987417	23020199	1	p21.3	RHOBTB2	53.51	protein_coding		6611
ENSG00000008869	3001.52	-0.346403	0.0764404	4.93e-06	2.06e-05	3001.52	-0.363803	0.0761538	1.5e-06	6.62e-06	3001.52	-0.224752	0.0759578	0.00287751	0.00935224	3001.52	-0.422483	0.0761915	2.26e-08	1.42e-07	3001.52	-0.00934627	0.0753938	0.884826	0.932912	3001.52	-0.328877	0.0762078	1.3e-05	6.3e-05	3001.52	-0.153546	0.075622	0.0397694	0.084133	HEAT repeat containing 5B [Source:HGNC Symbol;Acc:HGNC:29273]	chr2	36968383	37084372	-1	p22.2	HEATR5B	38.6	protein_coding		8238
ENSG00000008952	13666.1	0.218488	0.185547	0.225948	0.340306	13666.1	0.648914	0.188364	0.000354409	0.00111233	13666.1	0.003234	0.182804	0.987007	0.992307	13666.1	0.565498	0.187721	0.00165476	0.00503512	13666.1	0.331723	0.183859	0.0540665	0.111373	13666.1	0.363196	0.184841	0.0376053	0.0819038	13666.1	0.515128	0.187408	0.0033259	0.00958488	SEC62 homolog, preprotein translocation factor [Source:HGNC Symbol;Acc:HGNC:11846]	chr3	169966635	169998373	1	q26.2	SEC62	36.6	protein_coding		7928
ENSG00000008988	37409.9	-0.383241	0.183943	0.0314505	0.0659459	37409.9	-0.79709	0.186662	9.59e-06	3.82e-05	37409.9	-0.130348	0.180721	0.450451	0.601348	37409.9	-0.462531	0.184068	0.00864742	0.0221071	37409.9	-0.578651	0.185785	0.000875595	0.00302154	37409.9	-0.604497	0.185818	0.000570332	0.00197578	37409.9	-0.557668	0.185451	0.00132459	0.0042193	ribosomal protein S20 [Source:HGNC Symbol;Acc:HGNC:10405]	chr8	56067254	56074510	-1	q12.1	RPS20	41.73	protein_coding		6765
ENSG00000009307	69707.1	0.364119	0.0849811	1.21e-05	4.82e-05	69707.1	0.253016	0.0848811	0.00227369	0.00613331	69707.1	0.36507	0.0849152	1.17e-05	5.86e-05	69707.1	0.148105	0.0847256	0.0698998	0.134549	69707.1	0.0204137	0.0842817	0.74876	0.838003	69707.1	0.094593	0.084472	0.22926	0.358636	69707.1	0.028395	0.0843033	0.677369	0.781607	cold shock domain containing E1 [Source:HGNC Symbol;Acc:HGNC:29905]	chr1	114716913	114758676	-1	p13.2	CSDE1	38.28	protein_coding		5778
ENSG00000009335	12379.5	-0.322413	0.0751768	1.38e-05	5.49e-05	12379.5	-0.291794	0.0750217	9.28e-05	0.000320579	12379.5	-0.0846321	0.0748367	0.250736	0.393744	12379.5	-0.288764	0.0749765	0.000101418	0.000389241	12379.5	-0.254507	0.0747829	0.00066051	0.00235443	12379.5	-0.162179	0.07476	0.0312341	0.0699479	12379.5	-0.112232	0.0746404	0.125962	0.218948	ubiquitin protein ligase E3C [Source:HGNC Symbol;Acc:HGNC:16803]	chr7	157138916	157269370	1	q36.3	UBE3C	42.12	protein_coding		9215
ENSG00000009413	9303.58	0.677932	0.0839104	4.52e-16	4.33e-15	9303.58	0.637547	0.0838158	1.72e-14	1.64e-13	9303.58	0.46382	0.0837646	2.4e-08	1.64e-07	9303.58	0.753304	0.0838538	1.08e-19	1.77e-18	9303.58	0.144448	0.0832488	0.0772346	0.148955	9303.58	0.802243	0.0840086	4.84e-22	1.64e-20	9303.58	0.198879	0.083327	0.015299	0.0367917	REV3 like, DNA directed polymerase zeta catalytic subunit [Source:HGNC Symbol;Acc:HGNC:9968]	chr6	111299028	111483715	-1	q21	REV3L	36.9	protein_coding		12425
ENSG00000009694	19.5952	0.686201	0.440084	0.0651175	0.122773	19.5952	1.07266	0.449402	0.00503233	0.0126215	19.5952	0.30158	0.403846	0.348755	0.502818	19.5952	0.179479	0.395083	0.574147	0.693121	19.5952	0.667282	0.446214	0.0402747	0.0870291	19.5952	1.70144	0.456652	2.17e-05	0.000100535	19.5952	0.64167	0.442029	0.0475445	0.0979386	teneurin transmembrane protein 1 [Source:HGNC Symbol;Acc:HGNC:8117]	chrX	124375903	124963817	-1	q25	TENM1	37.17	protein_coding		12896
ENSG00000009709	0.0859029	0.0829597	0.783004	0.762685	NA	0.0859029	-0.00469304	0.731498	0.970112	NA	0.0859029	-0.00349432	0.652809	0.984273	NA	0.0859029	-0.0039027	0.666836	0.966536	NA	0.0859029	-0.00237886	0.532677	0.977481	NA	0.0859029	-0.0026063	0.575595	0.996962	NA	0.0859029	-0.00242988	0.537712	0.979771	NA	paired box 7 [Source:HGNC Symbol;Acc:HGNC:8621]	chr1	18630846	18748866	1	p36.13	PAX7	52.36	protein_coding		6473
ENSG00000009724	1.45354	0.326805	0.837487	0.252627	0.371867	1.45354	0.619144	1.10452	0.0280051	0.0579118	1.45354	0.0954768	0.650107	0.709265	0.813775	1.45354	0.302307	0.73853	0.152664	0.254872	1.45354	0.181701	0.564983	0.169899	0.281262	1.45354	0.299588	0.674877	0.0574331	0.117405	1.45354	0.114769	0.544992	0.433484	0.570438	mannan binding lectin serine peptidase 2 [Source:HGNC Symbol;Acc:HGNC:6902]	chr1	11026523	11047239	-1	p36.22	MASP2	50.21	protein_coding		4257
ENSG00000009765	0.0864087	-0.00469432	0.779732	0.999037	NA	0.0864087	-0.00465854	0.731495	0.970112	NA	0.0864087	0.0581314	0.654763	0.762395	NA	0.0864087	-0.00389711	0.666835	0.966536	NA	0.0864087	-0.00240602	0.532677	0.97748	NA	0.0864087	-0.0026228	0.575594	0.996961	NA	0.0864087	-0.00246407	0.537712	0.979771	NA	iodotyrosine deiodinase [Source:HGNC Symbol;Acc:HGNC:21071]	chr6	150368892	150405969	1	q25.1	IYD	41.6	protein_coding		10362
ENSG00000009780	910.436	-0.6146	0.127377	1.02e-06	4.62e-06	910.436	-1.18629	0.12906	1.12e-20	1.59e-19	910.436	-0.248895	0.125186	0.042743	0.097727	910.436	-0.792187	0.127625	2.63e-10	2.04e-09	910.436	-0.755342	0.127985	1.3e-09	1.47e-08	910.436	-0.842337	0.128614	2.03e-11	2.37e-10	910.436	-0.529188	0.126719	1.68e-05	8.25e-05	family with sequence similarity 76 member A [Source:HGNC Symbol;Acc:HGNC:28530]	chr1	27725961	27763116	1	p35.3	FAM76A	43.38	protein_coding		4046
ENSG00000009790	0.718322	0.0164785	0.752627	0.963247	NA	0.718322	-0.0930972	0.722937	0.564661	NA	0.718322	-0.0316374	0.638908	0.800116	NA	0.718322	-0.137796	0.68127	0.366013	NA	0.718322	-0.00779813	0.523932	0.911484	NA	0.718322	-0.0539643	0.570728	0.610849	NA	0.718322	0.01221	0.528481	0.933161	NA	TRAF3 interacting protein 3 [Source:HGNC Symbol;Acc:HGNC:30766]	chr1	209756032	209782320	1	q32.2	TRAF3IP3	45.61	protein_coding		7750
ENSG00000009830	2251.98	0.323545	0.0912486	0.000346797	0.00112192	2251.98	0.639739	0.0909041	9.42e-13	7.95e-12	2251.98	0.417399	0.0909973	3.45e-06	1.85e-05	2251.98	0.119854	0.0908261	0.17578	0.285873	2251.98	0.0111516	0.0905792	0.896508	0.940166	2251.98	0.151359	0.0908667	0.0899163	0.17051	2251.98	0.0149896	0.0906016	0.862713	0.914382	protein O-mannosyltransferase 2 [Source:HGNC Symbol;Acc:HGNC:19743]	chr14	77274956	77320883	-1	q24.3	POMT2	47.08	protein_coding		13203
ENSG00000009844	6476.3	-0.929592	0.131748	7.52e-13	5.87e-12	6476.3	-0.889824	0.131643	6.08e-12	4.78e-11	6476.3	-0.758031	0.131513	3.74e-09	2.78e-08	6476.3	-0.909389	0.131775	1.92e-12	1.83e-11	6476.3	-0.57434	0.131092	5.83e-06	3.29e-05	6476.3	-0.933832	0.132119	4.39e-13	6.41e-12	6476.3	-0.569726	0.13106	6.95e-06	3.7e-05	vesicle trafficking 1 [Source:HGNC Symbol;Acc:HGNC:20954]	chr6	142147162	142224685	1	q24.1	VTA1	35.53	protein_coding		7258
ENSG00000009950	0.442758	0.164547	0.798612	0.390753	NA	0.442758	0.133598	0.743214	0.477378	NA	0.442758	-0.00908745	0.6522	0.975082	NA	0.442758	0.0901777	0.670256	0.668462	NA	0.442758	-0.00620632	0.532345	0.964325	NA	0.442758	-0.00671938	0.575178	0.995184	NA	0.442758	-0.0062308	0.53737	0.967952	NA	MLX interacting protein like [Source:HGNC Symbol;Acc:HGNC:12744]	chr7	73593194	73624543	-1	q11.23	MLXIPL	56.25	protein_coding		4815
ENSG00000009954	10490.2	0.332308	0.0664372	5.48e-07	2.55e-06	10490.2	0.450436	0.0663718	1.16e-11	8.91e-11	10490.2	0.174752	0.0663171	0.00829647	0.023914	10490.2	0.178669	0.0663016	0.0074306	0.0193089	10490.2	-0.100392	0.0662021	0.131762	0.229754	10490.2	0.163811	0.0662639	0.0128436	0.0323466	10490.2	0.115265	0.0661591	0.0799036	0.150992	bromodomain adjacent to zinc finger domain 1B [Source:HGNC Symbol;Acc:HGNC:961]	chr7	73440406	73522293	-1	q11.23	BAZ1B	43.19	protein_coding		7060
ENSG00000010017	3723.04	0.311536	0.0542296	7.64e-09	4.3e-08	3723.04	0.259541	0.0540004	1.39e-06	6.13e-06	3723.04	0.249783	0.0540961	3.35e-06	1.8e-05	3723.04	0.35708	0.0538802	2.86e-11	2.45e-10	3723.04	0.060132	0.0541495	0.257718	0.388511	3723.04	0.228464	0.0541992	2.16e-05	0.000100171	3723.04	0.220218	0.0540286	3.93e-05	0.000178119	RAN binding protein 9 [Source:HGNC Symbol;Acc:HGNC:13727]	chr6	13621498	13711835	-1	p23	RANBP9	37.08	protein_coding		3618
ENSG00000010030	33.5947	-0.641169	0.322141	0.0284833	0.0604302	33.5947	-0.812598	0.326246	0.00574904	0.0142282	33.5947	-0.991009	0.34063	0.00103065	0.00371526	33.5947	-0.689807	0.320218	0.0149377	0.0356685	33.5947	-0.598971	0.319807	0.0246308	0.0572737	33.5947	-0.233737	0.28869	0.348897	0.493224	33.5947	-0.334545	0.293988	0.176796	0.287178	ETS variant transcription factor 7 [Source:HGNC Symbol;Acc:HGNC:18160]	chr6	36354091	36387800	-1	p21.31	ETV7	49.34	protein_coding		2374
ENSG00000010072	1403.41	-0.811511	0.119388	5.62e-12	4.09e-11	1403.41	-0.626034	0.118399	7.82e-08	4.04e-07	1403.41	-0.531296	0.11819	4.66e-06	2.46e-05	1403.41	-0.617304	0.118353	1.06e-07	6.18e-07	1403.41	-0.392865	0.117347	0.000589818	0.00213053	1403.41	-0.566424	0.11856	9.85e-07	5.81e-06	1403.41	-0.401836	0.117447	0.000444787	0.00158825	SprT-like N-terminal domain [Source:HGNC Symbol;Acc:HGNC:25356]	chr1	231337104	231355023	1	q42.2	SPRTN	41.57	protein_coding		5906
ENSG00000010165	1301.77	0.181663	0.162567	0.253508	0.372883	1301.77	0.0379433	0.161725	0.813344	0.87491	1301.77	-0.265409	0.162273	0.0905345	0.180461	1301.77	0.206764	0.161332	0.187266	0.30051	1301.77	0.316387	0.160994	0.0387118	0.0840771	1301.77	0.108975	0.159758	0.47859	0.618418	1301.77	0.353804	0.161512	0.0212521	0.0490488	eEF1A lysine and N-terminal methyltransferase [Source:HGNC Symbol;Acc:HGNC:24248]	chr1	171781660	171814023	1	q24.3	EEF1AKNMT	43.61	protein_coding		3831
ENSG00000010219	1884.21	0.509628	0.180785	0.00366546	0.00977648	1884.21	0.13393	0.178263	0.438183	0.562685	1884.21	0.562709	0.181105	0.00128535	0.00454572	1884.21	0.210333	0.177766	0.220497	0.341269	1884.21	-0.950595	0.185531	6.72e-08	5.57e-07	1884.21	-0.337801	0.178494	0.0467091	0.0983942	1884.21	-0.633623	0.183069	0.000220188	0.000849186	dual specificity tyrosine phosphorylation regulated kinase 4 [Source:HGNC Symbol;Acc:HGNC:3095]	chr12	4562204	4615302	1	p13.32	DYRK4	42.77	protein_coding		7054
ENSG00000010244	12009.4	-0.293588	0.0785742	0.000177358	0.000601583	12009.4	-0.34551	0.0785864	7.36e-06	2.98e-05	12009.4	-0.0401255	0.0783396	0.542369	0.682601	12009.4	-0.345066	0.07855	6.87e-06	3.16e-05	12009.4	-0.286502	0.0783271	0.000197076	0.000793786	12009.4	-0.261191	0.0783612	0.000739761	0.00250142	12009.4	-0.387228	0.078496	6.01e-07	4.05e-06	zinc finger protein 207 [Source:HGNC Symbol;Acc:HGNC:12998]	chr17	32350132	32381885	1	q11.2	ZNF207	38.46	protein_coding		15818
ENSG00000010256	10091.4	-0.0996137	0.091629	0.34584	0.474665	10091.4	-0.555823	0.0921993	1.17e-09	7.42e-09	10091.4	-0.152075	0.0915083	0.107791	0.207112	10091.4	-0.237358	0.0918853	0.00615924	0.0163511	10091.4	-0.13519	0.0911502	0.140247	0.241749	10091.4	-0.188031	0.0914614	0.0385865	0.0837295	10091.4	-0.31886	0.0915445	0.000585081	0.00202641	ubiquinol-cytochrome c reductase core protein 1 [Source:HGNC Symbol;Acc:HGNC:12585]	chr3	48599002	48610976	-1	p21.31	UQCRC1	53.04	protein_coding		3204
ENSG00000010270	6529.65	-0.971182	0.187113	8.51e-08	4.29e-07	6529.65	-0.565868	0.184855	0.00146473	0.00411845	6529.65	-0.0363723	0.180023	0.831073	0.897908	6529.65	-0.828235	0.186863	3.76e-06	1.8e-05	6529.65	-0.728168	0.187211	3.41e-05	0.000163992	6529.65	-1.10243	0.188576	1.02e-09	9.58e-09	6529.65	-0.687714	0.186789	8.66e-05	0.000364902	STARD3 N-terminal like [Source:HGNC Symbol;Acc:HGNC:19169]	chr7	38178245	38230670	1	p14.1	STARD3NL	38.39	protein_coding		4324
ENSG00000010278	7142.41	0.0631128	0.117551	0.563833	0.679437	7142.41	-0.381761	0.118067	0.000909481	0.00265461	7142.41	0.0711711	0.116949	0.510543	0.655362	7142.41	0.0640156	0.117029	0.564145	0.685048	7142.41	-0.329925	0.117348	0.00385258	0.0113382	7142.41	-0.302754	0.117428	0.00809981	0.021591	7142.41	-0.123973	0.116283	0.294211	0.426844	CD9 molecule [Source:HGNC Symbol;Acc:HGNC:1709]	chr12	6199715	6238271	1	p13.31	CD9	51.04	protein_coding		5829
ENSG00000010282	0.0384765	-0.00473449	0.779783	0.999035	NA	0.0384765	-0.00436231	0.731536	0.970114	NA	0.0384765	-0.00331904	0.652837	0.984275	NA	0.0384765	-0.00358046	0.666865	0.966538	NA	0.0384765	-0.00220112	0.532692	0.977483	NA	0.0384765	-0.00258798	0.575615	0.996964	NA	0.0384765	0.0324912	0.537964	0.89278	NA	hedgehog acyltransferase like [Source:HGNC Symbol;Acc:HGNC:13242]	chr3	42692663	42702824	-1	p22.1	HHATL	56.48	protein_coding		2888
ENSG00000010292	2353.09	0.345527	0.181404	0.0501254	0.0981785	2353.09	0.334376	0.180812	0.0553878	0.104423	2353.09	-0.263635	0.179995	0.12739	0.236069	2353.09	0.534632	0.182179	0.00218335	0.00647037	2353.09	1.59306	0.185805	1.05e-18	3.63e-17	2353.09	0.693465	0.184041	6.92e-05	0.00029039	2353.09	0.58147	0.183134	0.000718154	0.00242889	non-SMC condensin I complex subunit D2 [Source:HGNC Symbol;Acc:HGNC:24305]	chr12	6493356	6531955	1	p13.31	NCAPD2	46.34	protein_coding		6470
ENSG00000010295	1243.01	-0.490761	0.0890132	2.83e-08	1.5e-07	1243.01	-0.785672	0.0893712	7.74e-19	9.85e-18	1243.01	0.00132865	0.0870174	0.997406	0.998559	1243.01	-0.289033	0.0875391	0.000868452	0.00278968	1243.01	0.145434	0.0863957	0.0867032	0.163596	1243.01	-0.190178	0.0875537	0.0272138	0.0620964	1243.01	0.0268152	0.086547	0.760756	0.842256	intermediate filament family orphan 1 [Source:HGNC Symbol;Acc:HGNC:24970]	chr12	6538961	6556073	-1	p13.31	IFFO1	54.33	protein_coding		4945
ENSG00000010310	21.577	0.990562	0.524635	0.019839	0.0441031	21.577	1.21395	0.53472	0.00517045	0.0129204	21.577	0.024016	0.424318	0.941515	0.97072	21.577	0.807858	0.51637	0.0378496	0.0803329	21.577	0.0743647	0.38663	0.78321	0.862605	21.577	0.362804	0.444111	0.246422	0.379693	21.577	0.0962527	0.389827	0.723623	0.814618	gastric inhibitory polypeptide receptor [Source:HGNC Symbol;Acc:HGNC:4271]	chr19	45668221	45683722	1	q13.32	GIPR	54.94	protein_coding		5069
ENSG00000010318	154.805	2.03499	0.228685	7.48e-20	8.98e-19	154.805	1.16656	0.23079	1.24e-07	6.26e-07	154.805	1.59627	0.230304	6.14e-13	6.35e-12	154.805	0.932499	0.231241	1.91e-05	8.34e-05	154.805	0.444028	0.227807	0.0310113	0.0696118	154.805	0.361053	0.227666	0.081623	0.157242	154.805	0.122953	0.220282	0.540111	0.667556	PHD finger protein 7 [Source:HGNC Symbol;Acc:HGNC:18458]	chr3	52410660	52423641	1	p21.1	PHF7	45.17	protein_coding		3364
ENSG00000010319	2.03625	-0.0812548	0.682307	0.811125	0.874273	2.03625	0.00965007	0.6386	0.97545	0.98356	2.03625	-0.0743088	0.594149	0.774471	0.858329	2.03625	0.0964585	0.597726	0.729882	0.817276	2.03625	0.184623	0.526768	0.370399	0.510823	2.03625	-0.0502687	0.533377	0.809058	0.879347	2.03625	0.0539601	0.499319	0.779694	0.855879	semaphorin 3G [Source:HGNC Symbol;Acc:HGNC:30400]	chr3	52433035	52445103	-1	p21.1	SEMA3G	59.62	protein_coding		5047
ENSG00000010322	4251.19	-0.0661186	0.13588	0.620274	0.728477	4251.19	-0.126506	0.135594	0.341666	0.465704	4251.19	0.00552321	0.134892	0.96774	0.981516	4251.19	0.264579	0.135417	0.0459483	0.0946793	4251.19	0.840042	0.137483	2.28e-10	2.91e-09	4251.19	0.661161	0.137136	6.77e-07	4.11e-06	4251.19	0.559693	0.136748	2.25e-05	0.00010799	nischarin [Source:HGNC Symbol;Acc:HGNC:18006]	chr3	52455118	52493068	1	p21.1	NISCH	53.28	protein_coding		9062
ENSG00000010327	3.93981	-0.240386	0.612954	0.535735	0.654047	3.93981	-2.28108	1.2725	0.00579014	0.0143169	3.93981	-0.486899	0.676557	0.17337	0.298688	3.93981	-0.656952	0.778646	0.10186	0.183542	3.93981	-0.198619	0.494379	0.411075	0.551158	3.93981	-1.38515	1.3585	0.0170091	0.041305	3.93981	-0.572073	0.771881	0.0704525	0.136048	stabilin 1 [Source:HGNC Symbol;Acc:HGNC:18628]	chr3	52495338	52524495	1	p21.1	STAB1	60.65	protein_coding		10588
ENSG00000010361	296.113	-0.396467	0.134508	0.00274205	0.00751407	296.113	-0.697201	0.135822	1.68e-07	8.36e-07	296.113	-0.381534	0.133125	0.00337903	0.010787	296.113	-0.25653	0.131153	0.0461671	0.095087	296.113	0.088538	0.128041	0.478275	0.614816	296.113	-0.0787286	0.13014	0.535032	0.668558	296.113	-0.189845	0.130136	0.132653	0.228287	fuzzy planar cell polarity protein [Source:HGNC Symbol;Acc:HGNC:26219]	chr19	49806866	49817376	-1	q13.33	FUZ	52.28	protein_coding		2953
ENSG00000010379	11.798	-0.03872	0.525569	0.918278	0.950894	11.798	-0.368438	0.560516	0.340935	0.465032	11.798	0.427348	0.543429	0.236475	0.377386	11.798	0.11712	0.486212	0.731761	0.81871	11.798	0.0972386	0.429208	0.707741	0.807133	11.798	-0.0333358	0.447752	0.902725	0.944538	11.798	-0.0332477	0.428294	0.901281	0.939168	solute carrier family 6 member 13 [Source:HGNC Symbol;Acc:HGNC:11046]	chr12	220621	262873	-1	p13.33	SLC6A13	47.19	protein_coding		4243
ENSG00000010404	970.841	0.394843	0.0850442	2.92e-06	1.25e-05	970.841	0.38541	0.0843513	3.99e-06	1.67e-05	970.841	0.562478	0.084303	1.59e-11	1.47e-10	970.841	0.384935	0.0842371	3.87e-06	1.85e-05	970.841	0.336568	0.0844266	5.18e-05	0.000239813	970.841	0.254388	0.0849958	0.00238962	0.00726631	970.841	0.248706	0.0845228	0.00282852	0.00829675	iduronate 2-sulfatase [Source:HGNC Symbol;Acc:HGNC:5389]	chrX	149476988	149521096	-1	q28	IDS	45.34	protein_coding		9294
ENSG00000010438	30.8162	0.139271	0.33949	0.647573	0.750256	30.8162	-0.386047	0.35371	0.211073	0.319295	30.8162	0.327691	0.333607	0.254187	0.397968	30.8162	-0.135209	0.330553	0.638243	0.746139	30.8162	0.0728471	0.30673	0.768814	0.851992	30.8162	-0.453093	0.36106	0.118086	0.212891	30.8162	-0.0846204	0.311079	0.741782	0.82799	serine protease 3 [Source:HGNC Symbol;Acc:HGNC:9486]	chr9	33750679	33799231	1	p13.3	PRSS3	42.71	protein_coding		1425
ENSG00000010539	931.073	-0.522086	0.134283	7.81e-05	0.000279339	931.073	-0.351019	0.132925	0.00727249	0.0175668	931.073	-0.289808	0.132488	0.0256532	0.0637138	931.073	-0.45964	0.133291	0.000439497	0.00149371	931.073	-0.737146	0.135362	1.89e-08	1.72e-07	931.073	-0.494389	0.133947	0.000143314	0.000564975	931.073	-0.623593	0.134714	1.66e-06	1.01e-05	zinc finger protein 200 [Source:HGNC Symbol;Acc:HGNC:12993]	chr16	3222325	3236221	-1	p13.3	ZNF200	43.67	protein_coding		7498
ENSG00000010610	915.039	-1.23607	0.283022	3.46e-06	1.47e-05	915.039	-0.249775	0.264235	0.297848	0.418219	915.039	-1.00942	0.282429	9.83e-05	0.00043012	915.039	-0.3037	0.263603	0.197534	0.313063	915.039	0.337808	0.260222	0.139432	0.240531	915.039	0.548195	0.271217	0.0229294	0.0535425	915.039	0.495959	0.269256	0.0350934	0.0757248	CD4 molecule [Source:HGNC Symbol;Acc:HGNC:1678]	chr12	6786858	6820799	1	p13.31	CD4	48.56	protein_coding		4557
ENSG00000010626	277.646	0.0297791	0.166377	0.860016	0.908912	277.646	-0.399181	0.168581	0.0141635	0.0318797	277.646	-0.31657	0.167616	0.0494933	0.110521	277.646	-0.152747	0.165202	0.333061	0.467326	277.646	-0.532705	0.170649	0.000941345	0.00322241	277.646	0.315191	0.164476	0.0451009	0.0956043	277.646	-0.390266	0.168028	0.0139054	0.0338646	leucine rich repeat containing 23 [Source:HGNC Symbol;Acc:HGNC:19138]	chr12	6873569	6914241	1	p13.31	LRRC23	47.35	protein_coding		3052
ENSG00000010671	1.83937	-0.405447	0.81302	0.234655	0.350575	1.83937	-0.12792	0.660342	0.662753	0.762316	1.83937	-0.426714	0.786598	0.11318	0.215058	1.83937	-0.319016	0.702291	0.233052	0.356096	1.83937	-0.113382	0.514653	0.515282	0.649316	1.83937	-0.130597	0.553134	0.509573	0.646724	1.83937	-0.294203	0.622495	0.108558	0.19416	Bruton tyrosine kinase [Source:HGNC Symbol;Acc:HGNC:1133]	chrX	101349447	101390796	-1	q22.1	BTK	43.18	protein_coding		4575
ENSG00000010704	1023.18	-0.0739152	0.0915663	0.426801	0.55465	1023.18	-0.253627	0.0914334	0.00536836	0.0133678	1023.18	-0.155822	0.0912424	0.087891	0.176286	1023.18	0.293309	0.0898988	0.000943415	0.00300958	1023.18	0.644036	0.0898468	2.87e-13	5.73e-12	1023.18	0.420905	0.0902064	2.02e-06	1.13e-05	1023.18	0.266266	0.0899019	0.00245796	0.00734166	homeostatic iron regulator [Source:HGNC Symbol;Acc:HGNC:4886]	chr6	26087281	26098343	1	p22.2	HFE	44.85	protein_coding		5675
ENSG00000010803	1517.64	0.761789	0.121464	1.8e-10	1.15e-09	1517.64	0.939581	0.121163	2.94e-15	2.97e-14	1517.64	0.705416	0.121341	2.74e-09	2.06e-08	1517.64	0.782497	0.121167	4.02e-11	3.38e-10	1517.64	0.883249	0.121628	8.8e-14	1.9e-12	1517.64	1.25113	0.121476	9.83e-26	4.48e-24	1517.64	0.795102	0.12158	1.74e-11	2.65e-10	Scm polycomb group protein homolog 1 [Source:HGNC Symbol;Acc:HGNC:19003]	chr1	41027200	41242154	-1	p34.2	SCMH1	39.5	protein_coding		4447
ENSG00000010810	2666.89	1.24914	0.057124	2.71e-107	3.67e-105	2666.89	1.20119	0.0569273	9.37e-100	1.95e-97	2666.89	0.712451	0.057593	6.81e-36	2.26e-34	2666.89	0.806181	0.057297	9.39e-46	5.31e-44	2666.89	0.152843	0.0582556	0.00693325	0.0189778	2666.89	0.415776	0.0581711	3.92e-13	5.75e-12	2666.89	0.418243	0.0579199	2.12e-13	4.31e-12	FYN proto-oncogene, Src family tyrosine kinase [Source:HGNC Symbol;Acc:HGNC:4037]	chr6	111660332	111873452	-1	q21	FYN	42.42	protein_coding		7411
ENSG00000010818	3166.2	1.2739	0.187824	3.38e-12	2.51e-11	3166.2	1.42344	0.188021	7.98e-15	7.84e-14	3166.2	0.775937	0.186886	1.46e-05	7.23e-05	3166.2	1.15139	0.188032	2.36e-10	1.84e-09	3166.2	1.49692	0.188783	2.66e-16	7.52e-15	3166.2	0.740756	0.187213	2.98e-05	0.00013494	3166.2	1.27262	0.188877	2.46e-12	4.28e-11	HIVEP zinc finger 2 [Source:HGNC Symbol;Acc:HGNC:4921]	chr6	142751469	142956698	-1	q24.2	HIVEP2	38.72	protein_coding		10655
ENSG00000010932	0.405665	-0.0488151	0.781879	0.625444	NA	0.405665	-0.0434454	0.733464	0.597982	NA	0.405665	-0.0344383	0.654151	0.610522	NA	0.405665	-0.0361735	0.668348	0.594833	NA	0.405665	0.010359	0.529788	0.99533	NA	0.405665	-0.0266544	0.576478	0.621853	NA	0.405665	-0.0116316	0.53627	0.724157	NA	flavin containing dimethylaniline monoxygenase 1 [Source:HGNC Symbol;Acc:HGNC:3769]	chr1	171248471	171285978	1	q24.3	FMO1	40.91	protein_coding		3602
ENSG00000011007	7421.88	0.172356	0.198414	0.372392	0.501349	7421.88	0.547031	0.201126	0.00462132	0.0116754	7421.88	-0.211104	0.196635	0.25754	0.402023	7421.88	0.500414	0.200484	0.00880308	0.0224566	7421.88	0.439546	0.199237	0.017097	0.0417485	7421.88	0.235837	0.195247	0.199713	0.322414	7421.88	0.561923	0.201826	0.00271926	0.00801264	elongin A [Source:HGNC Symbol;Acc:HGNC:11620]	chr1	23743155	23762059	1	p36.11	ELOA	45.7	protein_coding		5391
ENSG00000011009	2742.1	-0.305086	0.0994819	0.0022583	0.00629987	2742.1	-0.264397	0.0991868	0.00659569	0.0160785	2742.1	-0.0505286	0.0986212	0.631634	0.756591	2742.1	-0.677665	0.100123	4.75e-12	4.37e-11	2742.1	-0.163125	0.0983292	0.0986807	0.181884	2742.1	-0.146684	0.0986087	0.135615	0.237221	2742.1	-0.0832571	0.0981365	0.409361	0.546591	lysophospholipase 2 [Source:HGNC Symbol;Acc:HGNC:6738]	chr1	23791145	23795539	1	p36.11	LYPLA2	62.28	protein_coding		2021
ENSG00000011021	1369.15	1.58743	0.263805	3.67e-10	2.3e-09	1369.15	1.75366	0.263873	3.73e-12	2.98e-11	1369.15	0.992658	0.262814	3.9e-05	0.000181533	1369.15	1.66315	0.264231	3.24e-11	2.76e-10	1369.15	0.903345	0.264503	0.000151197	0.000624562	1369.15	1.27806	0.265111	2.01e-07	1.33e-06	1369.15	1.25864	0.265882	2.54e-07	1.85e-06	chloride voltage-gated channel 6 [Source:HGNC Symbol;Acc:HGNC:2024]	chr1	11806096	11848079	1	p36.22	CLCN6	48.13	protein_coding		8173
ENSG00000011028	14250.8	1.08876	0.110673	2.31e-23	3.31e-22	14250.8	1.16436	0.110657	1.4e-26	2.78e-25	14250.8	1.2475	0.110899	6.19e-30	1.62e-28	14250.8	1.18827	0.110727	1.28e-27	3.39e-26	14250.8	1.1986	0.11104	7.63e-28	5.23e-26	14250.8	1.54584	0.110982	7.58e-45	1.03e-42	14250.8	0.872794	0.110927	1.21e-15	3.22e-14	mannose receptor C type 2 [Source:HGNC Symbol;Acc:HGNC:16875]	chr17	62627670	62693597	1	q23.2	MRC2	52.16	protein_coding		6591
ENSG00000011052	2.38614	-0.114758	0.687452	0.729165	0.813269	2.38614	-0.426745	0.800575	0.197395	0.302426	2.38614	-0.172568	0.618681	0.499759	0.646201	2.38614	0.141774	0.6077	0.617597	0.729598	2.38614	-0.17038	0.535236	0.34347	0.482409	2.38614	0.25293	0.590322	0.283459	0.422264	2.38614	-0.0904018	0.510468	0.622758	0.738134	NME1-NME2 readthrough [Source:HGNC Symbol;Acc:HGNC:33531]	chr17	51153590	51171744	1	q21.33	NME1-NME2	48.86	protein_coding		1241
ENSG00000011083	0.0384765	-0.00473449	0.779783	0.999035	NA	0.0384765	-0.00436231	0.731536	0.970114	NA	0.0384765	-0.00331904	0.652837	0.984275	NA	0.0384765	-0.00358046	0.666865	0.966538	NA	0.0384765	-0.00220112	0.532692	0.977483	NA	0.0384765	-0.00258798	0.575615	0.996964	NA	0.0384765	0.0324912	0.537964	0.89278	NA	solute carrier family 6 member 7 [Source:HGNC Symbol;Acc:HGNC:11054]	chr5	150190062	150222788	1	q32	SLC6A7	54.63	protein_coding		4277
ENSG00000011105	2315.87	-1.5778	0.109937	2.34e-47	8.12e-46	2315.87	-1.40176	0.109169	3.44e-38	1.16e-36	2315.87	-1.15356	0.109035	1.03e-26	2.35e-25	2315.87	-1.15088	0.108799	1.34e-26	3.37e-25	2315.87	-0.357158	0.106935	0.000654633	0.00233568	2315.87	-0.331193	0.106989	0.00164042	0.00514881	2315.87	-0.337821	0.106847	0.001265	0.00404358	tetraspanin 9 [Source:HGNC Symbol;Acc:HGNC:21640]	chr12	3077355	3286564	1	p13.33	TSPAN9	52.13	protein_coding		6905
ENSG00000011114	3768.07	0.730938	0.128741	7.09e-09	3.99e-08	3768.07	0.988227	0.129085	9.03e-15	8.84e-14	3768.07	0.587611	0.12858	3.33e-06	1.79e-05	3768.07	0.886989	0.129048	2.73e-12	2.57e-11	3768.07	0.570637	0.128691	5.33e-06	3.03e-05	3768.07	0.422786	0.127898	0.000649477	0.00222315	3768.07	0.723655	0.129143	8.7e-09	8.42e-08	BTB domain containing 7 [Source:HGNC Symbol;Acc:HGNC:18269]	chr14	93237550	93333092	-1	q32.12	BTBD7	40.08	protein_coding		11333
ENSG00000011132	1078.83	2.19818	0.117696	1.31e-78	9.98e-77	1078.83	2.06966	0.117622	4.45e-70	4.2e-68	1078.83	1.5903	0.118448	1.01e-41	4.21e-40	1078.83	1.46831	0.118347	4.6e-36	1.81e-34	1078.83	0.0341722	0.119146	0.770559	0.853496	1078.83	0.9148	0.119848	6.98e-15	1.27e-13	1078.83	0.32352	0.11928	0.00500556	0.0137482	amyloid beta precursor protein binding family A member 3 [Source:HGNC Symbol;Acc:HGNC:580]	chr19	3750772	3761692	-1	p13.3	APBA3	56.61	protein_coding		5596
ENSG00000011143	488.992	0.131117	0.109293	0.214241	0.326656	488.992	0.0165494	0.108614	0.880208	0.921579	488.992	0.146733	0.108303	0.161286	0.28296	488.992	-0.211083	0.109385	0.0498158	0.101476	488.992	-0.198367	0.109074	0.0628813	0.12617	488.992	-0.208583	0.110069	0.0529404	0.109666	488.992	-0.45678	0.11159	2.7e-05	0.000127266	MKS transition zone complex subunit 1 [Source:HGNC Symbol;Acc:HGNC:7121]	chr17	58205441	58219605	-1	q22	MKS1	47.45	protein_coding		11285
ENSG00000011198	7239.48	-0.456381	0.148878	0.00207448	0.00582631	7239.48	-0.581281	0.149316	7.8e-05	0.000273004	7239.48	-0.66056	0.149733	6.75e-06	3.49e-05	7239.48	-0.278815	0.147717	0.0544686	0.109258	7239.48	-0.610227	0.149852	2.49e-05	0.000123054	7239.48	-1.3498	0.151585	7.65e-20	2.16e-18	7239.48	-0.593034	0.149707	4.22e-05	0.000189969	abhydrolase domain containing 5, lysophosphatidic acid acyltransferase [Source:HGNC Symbol;Acc:HGNC:21396]	chr3	43690108	43734371	1	p21.33	ABHD5	40.26	protein_coding		7539
ENSG00000011201	10.3128	0.265905	0.5512	0.505144	0.626989	10.3128	0.0166515	0.517234	0.962396	0.974719	10.3128	0.519031	0.583964	0.165202	0.287979	10.3128	-0.0390383	0.494831	0.906201	0.942142	10.3128	0.221364	0.461572	0.40952	0.549796	10.3128	0.359341	0.522197	0.249551	0.383298	10.3128	0.0857663	0.437566	0.747424	0.832254	anosmin 1 [Source:HGNC Symbol;Acc:HGNC:6211]	chrX	8528874	8732137	-1	p22.31	ANOS1	39.59	protein_coding		7082
ENSG00000011243	3059.15	-0.889157	0.0722537	4.37e-35	1.01e-33	3059.15	-0.80823	0.0718594	1.08e-29	2.44e-28	3059.15	-0.684339	0.0718035	7.71e-22	1.38e-20	3059.15	-0.923197	0.0719994	4.13e-38	1.76e-36	3059.15	-0.626572	0.0717037	1.01e-18	3.51e-17	3059.15	-0.896216	0.072284	8.05e-36	7.07e-34	3059.15	-0.731897	0.0718888	8.29e-25	5.24e-23	A-kinase anchoring protein 8 like [Source:HGNC Symbol;Acc:HGNC:29857]	chr19	15380050	15419141	-1	p13.12	AKAP8L	48.86	protein_coding		8576
ENSG00000011258	920.107	1.13098	0.130718	1.71e-18	1.89e-17	920.107	1.35718	0.130183	3.96e-26	7.61e-25	920.107	0.729562	0.130869	1.18e-08	8.32e-08	920.107	1.04657	0.130505	2.91e-16	3.77e-15	920.107	0.661798	0.131009	1.78e-07	1.36e-06	920.107	0.742101	0.131215	5.89e-09	4.94e-08	920.107	0.749369	0.131092	3.77e-09	3.93e-08	mbt domain containing 1 [Source:HGNC Symbol;Acc:HGNC:19866]	chr17	51177425	51260163	-1	q21.33	MBTD1	39.5	protein_coding		7184
ENSG00000011260	4169.16	0.0123839	0.158151	0.938531	0.964547	4169.16	-0.0411971	0.157667	0.788949	0.857074	4169.16	0.297118	0.157869	0.0523008	0.115646	4169.16	-0.255759	0.157829	0.0944391	0.172451	4169.16	-0.612236	0.160773	6.29e-05	0.000285139	4169.16	-0.685242	0.161162	9.18e-06	4.56e-05	4169.16	-0.620715	0.160828	5.07e-05	0.000223941	UTP18 small subunit processome component [Source:HGNC Symbol;Acc:HGNC:24274]	chr17	51260546	51297936	1	q21.33	UTP18	40.36	protein_coding		2703
ENSG00000011275	6447.49	-0.0339243	0.0797434	0.666291	0.764775	6447.49	-0.0326316	0.0795683	0.681665	0.77758	6447.49	0.101579	0.0794864	0.20746	0.342064	6447.49	0.0777136	0.0793996	0.312344	0.444822	6447.49	0.141248	0.0792028	0.072286	0.141105	6447.49	0.235977	0.0794233	0.00272837	0.00820044	6447.49	0.124872	0.0792157	0.114114	0.201997	ring finger protein 216 [Source:HGNC Symbol;Acc:HGNC:21698]	chr7	5620047	5781696	-1	p22.1	RNF216	45.52	protein_coding		7576
ENSG00000011295	2192.05	0.0157543	0.0837522	0.838573	0.893483	2192.05	-0.158385	0.0836419	0.0586522	0.109646	2192.05	-0.141349	0.0836	0.0913715	0.181725	2192.05	-0.286369	0.0837607	0.000595252	0.00197534	2192.05	-0.637754	0.084793	2.46e-14	5.69e-13	2192.05	-0.397363	0.0842867	1.92e-06	1.08e-05	2192.05	-0.579428	0.0846547	3.9e-12	6.56e-11	tetratricopeptide repeat domain 19 [Source:HGNC Symbol;Acc:HGNC:26006]	chr17	15999784	16045015	1	p12	TTC19	40.8	protein_coding		6054
ENSG00000011304	8406.35	0.945681	0.166269	6.47e-09	3.66e-08	8406.35	1.14439	0.166377	1.38e-12	1.14e-11	8406.35	0.41969	0.163589	0.00744472	0.0217158	8406.35	0.781303	0.16597	1.23e-06	6.25e-06	8406.35	0.822625	0.16692	2.76e-07	2.03e-06	8406.35	0.822462	0.166657	3.07e-07	1.97e-06	8406.35	0.83083	0.166899	2.11e-07	1.56e-06	polypyrimidine tract binding protein 1 [Source:HGNC Symbol;Acc:HGNC:9583]	chr19	797075	812327	1	p13.3	PTBP1	61.17	protein_coding		7521
ENSG00000011332	107.592	-3.0672	0.224961	3.61e-43	1.08e-41	107.592	-2.26972	0.192143	4.04e-33	1.08e-31	107.592	-2.67398	0.206468	2.29e-39	8.65e-38	107.592	-1.96365	0.184975	2.87e-27	7.49e-26	107.592	-0.173963	0.156951	0.244266	0.3726	107.592	-1.19269	0.175978	2.61e-12	3.47e-11	107.592	-0.584999	0.165223	0.000207274	0.000804298	double PHD fingers 1 [Source:HGNC Symbol;Acc:HGNC:20225]	chr19	38211006	38229714	-1	q13.2	DPF1	57.15	protein_coding		4800
ENSG00000011347	29.704	4.6072	0.678766	2.38e-12	1.79e-11	29.704	3.14113	0.693932	8.38e-07	3.82e-06	29.704	2.94283	0.701115	3.3e-06	1.78e-05	29.704	4.77654	0.676671	3.55e-13	3.6e-12	29.704	-0.0459191	0.45248	0.858258	0.914953	29.704	0.000331597	0.475701	0.989402	0.997004	29.704	0.824814	0.726862	0.0408083	0.086008	synaptotagmin 7 [Source:HGNC Symbol;Acc:HGNC:11514]	chr11	61513714	61581148	-1	q12.2	SYT7	57.18	protein_coding		7552
ENSG00000011376	2645.32	-0.994581	0.0761137	2.02e-39	5.37e-38	2645.32	-0.978919	0.0757209	1.3e-38	4.47e-37	2645.32	-1.01846	0.0759782	1.85e-41	7.66e-40	2645.32	-0.81384	0.0754418	1.65e-27	4.35e-26	2645.32	-0.215835	0.0743927	0.00294379	0.00893966	2645.32	-0.693048	0.075557	2.16e-20	6.37e-19	2645.32	-0.504074	0.0750448	1.02e-11	1.61e-10	leucyl-tRNA synthetase 2, mitochondrial [Source:HGNC Symbol;Acc:HGNC:17095]	chr3	45388561	45554726	1	p21.31	LARS2	42.34	protein_coding		12407
ENSG00000011405	10624.2	0.578932	0.0822604	1.88e-12	1.42e-11	10624.2	0.705988	0.0821753	4.19e-18	5.14e-17	10624.2	0.550325	0.0822089	1.85e-11	1.71e-10	10624.2	0.610418	0.0821539	6.2e-14	6.73e-13	10624.2	0.0575119	0.0815673	0.473275	0.610137	10624.2	0.0497398	0.0817695	0.55141	0.683523	10624.2	0.120707	0.08162	0.133869	0.229978	phosphatidylinositol-4-phosphate 3-kinase catalytic subunit type 2 alpha [Source:HGNC Symbol;Acc:HGNC:8971]	chr11	17077730	17207983	-1	p15.1	PIK3C2A	39.84	protein_coding		9204
ENSG00000011422	5643.38	-0.783828	0.122392	8.18e-11	5.4e-10	5643.38	-0.841339	0.122481	2.44e-12	1.99e-11	5643.38	-0.304828	0.120913	0.0103993	0.0292041	5643.38	-0.565272	0.12183	2.06e-06	1.02e-05	5643.38	0.0746579	0.1193	0.513043	0.647387	5643.38	-0.659226	0.122328	2.96e-08	2.23e-07	5643.38	-0.420185	0.121202	0.000365514	0.00133578	plasminogen activator, urokinase receptor [Source:HGNC Symbol;Acc:HGNC:9053]	chr19	43646095	43670547	-1	q13.31	PLAUR	49.94	protein_coding		4457
ENSG00000011426	3646.16	-2.79491	0.101768	3.94e-167	1.25e-164	3646.16	-2.17344	0.100386	5.8e-105	1.27e-102	3646.16	-3.19514	0.102309	5.61e-215	6.95e-212	3646.16	-2.52237	0.10079	2.81e-139	1.3e-136	3646.16	0.280963	0.0977621	0.00352973	0.010493	3646.16	-2.22971	0.100734	1.16e-109	9.29e-107	3646.16	-1.40359	0.099818	8.66e-46	2.01e-43	anillin actin binding protein [Source:HGNC Symbol;Acc:HGNC:14082]	chr7	36389821	36453791	1	p14.2	ANLN	37.87	protein_coding		5997
ENSG00000011451	1386.59	1.25917	0.379107	0.000230242	0.000766948	1386.59	1.1974	0.379665	0.000397845	0.00123748	1386.59	0.621845	0.361704	0.042484	0.0972081	1386.59	1.2172	0.382331	0.000293558	0.00103243	1386.59	1.38562	0.388903	4.1e-05	0.000193642	1386.59	1.70311	0.386203	1.03e-06	6.03e-06	1386.59	1.55013	0.387969	6.43e-06	3.45e-05	WIZ zinc finger [Source:HGNC Symbol;Acc:HGNC:30917]	chr19	15419978	15449956	-1	p13.12	WIZ	58.15	protein_coding		10037
ENSG00000011454	4482.71	0.591705	0.144231	2.91e-05	0.000110495	4482.71	0.581248	0.144095	3.77e-05	0.000138454	4482.71	0.266258	0.142628	0.049638	0.110781	4482.71	0.314421	0.143268	0.028653	0.0631868	4482.71	0.45652	0.143754	0.00102966	0.00349537	4482.71	0.629081	0.144532	6.74e-06	3.43e-05	4482.71	0.72873	0.14507	1.9e-07	1.42e-06	RAB GTPase activating protein 1 [Source:HGNC Symbol;Acc:HGNC:17155]	chr9	122940833	123104866	1	q33.2	RABGAP1	38.49	protein_coding		7656
ENSG00000011465	116563	-1.64128	0.158744	8.66e-26	1.39e-24	116563	-1.56844	0.158795	9.37e-24	1.59e-22	116563	-0.88546	0.15824	8.09e-09	5.82e-08	116563	-1.0368	0.158533	1.84e-11	1.61e-10	116563	-0.733746	0.158248	1.25e-06	8.1e-06	116563	0.0889781	0.152851	0.548685	0.681312	116563	-0.903124	0.158832	3.38e-09	3.56e-08	decorin [Source:HGNC Symbol;Acc:HGNC:2705]	chr12	91140484	91183217	-1	q21.33	DCN	34.9	protein_coding		12941
ENSG00000011478	1248.02	2.14266	0.137561	1.41e-55	6.29e-54	1248.02	2.01501	0.1375	1.64e-49	8.29e-48	1248.02	1.76074	0.137924	3.33e-38	1.21e-36	1248.02	1.67129	0.137859	1.18e-34	4.35e-33	1248.02	0.400981	0.137734	0.0025078	0.00776514	1248.02	0.629666	0.138904	2.9e-06	1.58e-05	1248.02	0.791138	0.13898	4.16e-09	4.31e-08	glutaminyl-peptide cyclotransferase like [Source:HGNC Symbol;Acc:HGNC:25952]	chr19	45692403	45703989	1	q13.32	QPCTL	52.54	protein_coding		2825
ENSG00000011485	2533.68	0.0742297	0.164517	0.64136	0.745317	2533.68	0.119917	0.16414	0.47105	0.593883	2533.68	-0.246347	0.164033	0.121439	0.227535	2533.68	0.0635739	0.163246	0.712988	0.80451	2533.68	0.542685	0.165941	0.000456706	0.00169075	2533.68	0.251389	0.163149	0.114638	0.207967	2533.68	0.374827	0.164142	0.0161484	0.0385798	protein phosphatase 5 catalytic subunit [Source:HGNC Symbol;Acc:HGNC:9322]	chr19	46347087	46392981	1	q13.32	PPP5C	50.7	protein_coding		7089
ENSG00000011523	687.737	-1.50197	0.13871	5.8e-28	1.02e-26	687.737	-1.40363	0.137087	3.19e-25	5.84e-24	687.737	-1.29462	0.137111	9.3e-22	1.65e-20	687.737	-1.22379	0.13624	6.86e-20	1.14e-18	687.737	0.100687	0.129184	0.439297	0.578921	687.737	-0.431899	0.132679	0.000792801	0.00266264	687.737	0.0823035	0.129211	0.53052	0.659145	centrosomal protein 68 [Source:HGNC Symbol;Acc:HGNC:29076]	chr2	65056366	65087004	1	p14	CEP68	47.81	protein_coding		8623
ENSG00000011566	8859.06	-0.1606	0.120978	0.182619	0.287554	8859.06	-0.0749635	0.120609	0.54473	0.662209	8859.06	-0.136089	0.120268	0.271212	0.417843	8859.06	0.0647137	0.120177	0.546759	0.669995	8859.06	-0.203016	0.119693	0.0935756	0.174244	8859.06	0.140775	0.119701	0.202928	0.326464	8859.06	-0.0406561	0.119186	0.767068	0.846186	mitogen-activated protein kinase kinase kinase kinase 3 [Source:HGNC Symbol;Acc:HGNC:6865]	chr2	39249266	39437301	-1	p22.1	MAP4K3	36.89	protein_coding		6056
ENSG00000011590	0.399707	-0.0495374	0.782102	0.586971	NA	0.399707	-0.0439694	0.733626	0.560269	NA	0.399707	-0.0348363	0.654268	0.572454	NA	0.399707	-0.0366295	0.668471	0.55721	NA	0.399707	-0.0118973	0.531332	0.681287	NA	0.399707	0.000142864	0.572238	0.874802	NA	0.399707	-0.0236043	0.538536	0.568567	NA	zinc finger and BTB domain containing 32 [Source:HGNC Symbol;Acc:HGNC:16763]	chr19	35704558	35717038	1	q13.12	ZBTB32	52.47	protein_coding		2739
ENSG00000011600	1.07268	0.0415178	0.778042	0.871844	0.917459	1.07268	0.0497123	0.73162	0.691502	0.785395	1.07268	-0.0134166	0.65225	0.984248	0.990781	1.07268	-0.0145188	0.666264	0.966511	0.978794	1.07268	0.0381134	0.533963	0.417219	NA	1.07268	0.0336529	0.575938	0.635895	0.753919	1.07268	0.0169944	0.53698	0.892807	NA	transmembrane immune signaling adaptor TYROBP [Source:HGNC Symbol;Acc:HGNC:12449]	chr19	35904401	35908295	-1	q13.12	TYROBP	51.45	protein_coding		907
ENSG00000011638	4190.56	0.212289	0.0858201	0.0126638	0.0296397	4190.56	0.0391001	0.0856592	0.638619	0.743151	4190.56	-0.374637	0.0861568	1.15e-05	5.76e-05	4190.56	-0.057873	0.0855882	0.500308	0.629811	4190.56	-0.0868442	0.0852986	0.303672	0.440281	4190.56	0.147832	0.0854479	0.0795757	0.153884	4190.56	-0.0730955	0.0853081	0.38696	0.523995	transmembrane protein 159 [Source:HGNC Symbol;Acc:HGNC:30136]	chr16	21158377	21180616	1	p12.3	TMEM159	43.7	protein_coding		2558
ENSG00000011677	0.0787189	-0.00684823	0.77946	0.999037	NA	0.0787189	0.0532556	0.731311	0.902366	NA	0.0787189	0.0448071	0.652958	0.888322	NA	0.0787189	-0.0056867	0.666664	0.966536	NA	0.0787189	-0.00345073	0.532589	0.97748	NA	0.0787189	-0.00378969	0.575483	0.996961	NA	0.0787189	-0.0036327	0.537622	0.979771	NA	gamma-aminobutyric acid type A receptor subunit alpha3 [Source:HGNC Symbol;Acc:HGNC:4077]	chrX	152166234	152451315	-1	q28	GABRA3	37.36	protein_coding		4150
ENSG00000012048	572.756	-0.193829	0.129333	0.13132	0.220453	572.756	-0.346484	0.129313	0.00631018	0.0154502	572.756	-0.82159	0.1327	2.42e-10	2.01e-09	572.756	-0.715343	0.131478	2.64e-08	1.64e-07	572.756	0.133186	0.126333	0.283192	0.417439	572.756	-0.683893	0.132356	1.04e-07	7.2e-07	572.756	-0.636255	0.131629	5.8e-07	3.92e-06	BRCA1 DNA repair associated [Source:HGNC Symbol;Acc:HGNC:1100]	chr17	43044295	43170245	-1	q21.31	BRCA1	44.09	protein_coding		9306
ENSG00000012061	5326.71	-0.424658	0.104807	4.58e-05	0.000169028	5326.71	-0.60038	0.105113	5.21e-09	3.07e-08	5326.71	-0.0731675	0.103878	0.485461	0.633506	5326.71	-0.456228	0.104759	7.93e-06	3.61e-05	5326.71	-0.0372488	0.103175	0.730634	0.824272	5326.71	-0.406133	0.104608	7.02e-05	0.000294097	5326.71	-0.283399	0.103955	0.0056484	0.0153122	ERCC excision repair 1, endonuclease non-catalytic subunit [Source:HGNC Symbol;Acc:HGNC:3433]	chr19	45407334	45478828	-1	q13.32	ERCC1	52.1	protein_coding		5575
ENSG00000012124	26.345	1.76803	0.45315	1.74e-05	6.81e-05	26.345	1.30897	0.454981	0.000922336	0.00269011	26.345	1.63394	0.457128	5.11e-05	0.000233724	26.345	2.24595	0.445413	5.67e-08	3.4e-07	26.345	0.0409256	0.362731	0.875725	0.926603	26.345	0.682756	0.450431	0.0438042	0.0931957	26.345	0.916281	0.467127	0.00996177	0.0253167	CD22 molecule [Source:HGNC Symbol;Acc:HGNC:1643]	chr19	35319261	35347361	1	q13.12	CD22	50.24	protein_coding		6165
ENSG00000012171	3027.16	1.95816	0.120318	1.63e-60	8.61e-59	3027.16	1.74141	0.120354	2.75e-48	1.34e-46	3027.16	2.28134	0.120181	1.89e-81	2.44e-79	3027.16	1.78406	0.120362	1.28e-50	8.85e-49	3027.16	-0.269443	0.12001	0.0228441	0.0536986	3027.16	0.192841	0.119401	0.0956112	0.17929	3027.16	0.23701	0.119139	0.040035	0.0845867	semaphorin 3B [Source:HGNC Symbol;Acc:HGNC:10724]	chr3	50267558	50277546	1	p21.31	SEMA3B	60.71	protein_coding		5768
ENSG00000012174	1186.87	-0.654134	0.216718	0.00159324	0.00457405	1186.87	-0.225151	0.211127	0.257491	0.373189	1186.87	-0.51193	0.214572	0.0110106	0.0306683	1186.87	-0.0384543	0.208045	0.840915	0.898567	1186.87	0.0497603	0.202573	0.783571	0.862859	1186.87	-0.235698	0.207941	0.218008	0.34469	1186.87	0.0848463	0.20313	0.643482	0.754731	membrane bound transcription factor peptidase, site 2 [Source:HGNC Symbol;Acc:HGNC:15455]	chrX	21839617	21885423	1	p22.12	MBTPS2	38.5	protein_coding		8945
ENSG00000012211	225.609	1.95409	0.295601	5.11e-12	3.73e-11	225.609	2.25014	0.294272	2.11e-15	2.15e-14	225.609	1.42821	0.298013	2.62e-07	1.6e-06	225.609	2.01131	0.295375	1.02e-12	9.88e-12	225.609	0.553121	0.289724	0.025347	0.0586816	225.609	1.68776	0.298271	1.61e-09	1.46e-08	225.609	1.3541	0.300041	8.02e-07	5.27e-06	prickle planar cell polarity protein 3 [Source:HGNC Symbol;Acc:HGNC:6645]	chrX	49174802	49186528	-1	p11.23	PRICKLE3	55.64	protein_coding		3656
ENSG00000012223	2.57862	2.37455	1.51467	0.0105757	0.0252904	2.57862	0.509922	0.821	0.176221	0.275461	2.57862	-0.0148115	0.609399	0.963457	0.980028	2.57862	0.378518	0.715548	0.218373	0.338539	2.57862	0.186946	0.538553	0.32318	0.460923	2.57862	0.444102	0.735965	0.10618	0.195272	2.57862	-0.0110908	0.512692	0.961086	0.973801	lactotransferrin [Source:HGNC Symbol;Acc:HGNC:6720]	chr3	46435645	46485234	-1	p21.31	LTF	46.95	protein_coding		3989
ENSG00000012232	3104.53	0.1248	0.175042	0.466151	0.591616	3104.53	0.219083	0.174767	0.19797	0.303154	3104.53	0.274589	0.174317	0.10192	0.198231	3104.53	-0.00760698	0.173249	0.960265	0.974879	3104.53	1.14949	0.180203	3.41e-11	4.96e-10	3104.53	0.809874	0.179127	2.19e-06	1.22e-05	3104.53	0.274525	0.172857	0.0928804	0.170907	exostosin like glycosyltransferase 3 [Source:HGNC Symbol;Acc:HGNC:3518]	chr8	28600469	28755599	1	p21.1	EXTL3	44.36	protein_coding		13046
ENSG00000012504	0.215031	-0.0454851	0.780948	0.751151	NA	0.215031	-0.0408285	0.732755	0.721841	NA	0.215031	0.0120754	0.647899	0.9871	NA	0.215031	-0.00770425	0.662842	0.841848	NA	0.215031	-0.0215591	0.533147	0.728809	NA	0.215031	-0.0248277	0.576106	0.747329	NA	0.215031	-0.0220244	0.538193	0.730978	NA	nuclear receptor subfamily 1 group H member 4 [Source:HGNC Symbol;Acc:HGNC:7967]	chr12	100473708	100564414	1	q23.1	NR1H4	39.74	protein_coding		3628
ENSG00000012660	11893.1	1.97778	0.0720142	4.63e-168	1.52e-165	11893.1	2.2608	0.0718926	6.97e-220	1.19e-216	11893.1	1.69811	0.0720698	1.52e-124	4.47e-122	11893.1	1.65923	0.0720364	3.15e-119	1.13e-116	11893.1	-0.0252343	0.0720578	0.760051	0.84571	11893.1	0.73443	0.0723425	7.04e-25	3e-23	11893.1	0.803886	0.0723108	1.69e-29	1.5e-27	ELOVL fatty acid elongase 5 [Source:HGNC Symbol;Acc:HGNC:21308]	chr6	53267398	53349179	-1	p12.1	ELOVL5	41.88	protein_coding		3813
ENSG00000012779	0.443195	-0.0176272	0.778324	0.998723	NA	0.443195	0.0965866	0.737281	0.490484	NA	0.443195	0.0614406	0.653768	0.685794	NA	0.443195	0.0452703	0.665174	0.874647	NA	0.443195	0.0388693	0.532917	0.728072	NA	0.443195	0.0376427	0.574934	0.834699	NA	0.443195	-0.00899262	0.537254	0.972991	NA	arachidonate 5-lipoxygenase [Source:HGNC Symbol;Acc:HGNC:435]	chr10	45374176	45446119	1	q11.21	ALOX5	47.73	protein_coding		3730
ENSG00000012817	0.6691	-0.0392623	0.760325	0.770426	NA	0.6691	0.02103	0.711353	0.939336	NA	0.6691	-0.106388	0.659269	0.525828	NA	0.6691	-0.046282	0.656469	0.708793	NA	0.6691	0.0640322	0.531051	0.532078	NA	0.6691	-0.0313191	0.568523	0.763182	NA	0.6691	-0.0727422	0.541517	0.518885	NA	lysine demethylase 5D [Source:HGNC Symbol;Acc:HGNC:11115]	chrY	19703865	19744939	-1	q11.223	KDM5D	38.66	protein_coding		9463
ENSG00000012822	7051.12	0.90965	0.0765703	5.87e-33	1.25e-31	7051.12	0.7297	0.0765065	8.19e-22	1.26e-20	7051.12	1.01858	0.0767132	6.17e-40	2.38e-38	7051.12	0.644882	0.0764797	1.73e-17	2.46e-16	7051.12	0.372264	0.0765004	1.38e-06	8.89e-06	7051.12	0.692977	0.0766135	5.58e-20	1.6e-18	7051.12	0.362164	0.0765272	3.17e-06	1.81e-05	calcium binding and coiled-coil domain 1 [Source:HGNC Symbol;Acc:HGNC:29306]	chr12	53708517	53727745	-1	q13.13	CALCOCO1	49.2	protein_coding		8898
ENSG00000012963	1380.04	-0.334035	0.0713021	2.5e-06	1.08e-05	1380.04	-0.533969	0.0712831	4.87e-14	4.5e-13	1380.04	-0.0504523	0.0701778	0.467192	0.616896	1380.04	-0.622854	0.0714807	1.72e-18	2.62e-17	1380.04	-0.266208	0.0705152	0.000136069	0.0005672	1380.04	-0.486522	0.0716678	7.24e-12	9.09e-11	1380.04	-0.803122	0.0724228	4.58e-29	3.91e-27	ubiquitin protein ligase E3 component n-recognin 7 [Source:HGNC Symbol;Acc:HGNC:20344]	chr14	93207241	93229215	1	q32.12	UBR7	43.11	protein_coding		3509
ENSG00000012983	9141.57	-0.177108	0.0526773	0.000750622	0.00228605	9141.57	-0.0405669	0.0524422	0.438131	0.562669	9141.57	-0.013496	0.0524463	0.795094	0.872502	9141.57	0.0509211	0.052364	0.334375	0.468761	9141.57	0.174416	0.0522886	0.00079269	0.00276748	9141.57	0.107024	0.0523949	0.0399856	0.0863234	9141.57	0.217562	0.0522947	2.86e-05	0.000133963	mitogen-activated protein kinase kinase kinase kinase 5 [Source:HGNC Symbol;Acc:HGNC:6867]	chr14	50418501	50561126	-1	q22.1	MAP4K5	37.27	protein_coding		7580
ENSG00000013016	3101.7	-0.421177	0.0832495	3.74e-07	1.77e-06	3101.7	-0.265872	0.082659	0.00118034	0.00337338	3101.7	0.0138331	0.0822626	0.870354	0.926223	3101.7	0.402541	0.0821246	7.32e-07	3.84e-06	3101.7	0.0306027	0.0818931	0.71001	0.808817	3101.7	0.287127	0.0821698	0.000412847	0.00147477	3101.7	-0.0759085	0.0820303	0.345496	0.481453	EH domain containing 3 [Source:HGNC Symbol;Acc:HGNC:3244]	chr2	31234152	31269451	1	p23.1	EHD3	50.24	protein_coding		4825
ENSG00000013275	9391.1	0.331216	0.0906009	0.000205681	0.000691041	9391.1	0.183554	0.0904108	0.037637	0.0748516	9391.1	0.398076	0.0905121	7.53e-06	3.86e-05	9391.1	-0.237502	0.0904474	0.00875464	0.0223477	9391.1	-0.574832	0.0910755	1.59e-10	2.07e-09	9391.1	-0.643688	0.0912154	1e-12	1.4e-11	9391.1	-0.60529	0.0911398	1.67e-11	2.55e-10	proteasome 26S subunit, ATPase 4 [Source:HGNC Symbol;Acc:HGNC:9551]	chr19	39971165	39981764	1	q13.2	PSMC4	49.94	protein_coding		2550
ENSG00000013288	4332.75	0.461718	0.184277	0.00965889	0.0233167	4332.75	0.626725	0.18523	0.000450803	0.0013922	4332.75	0.185495	0.181061	0.28876	0.437978	4332.75	0.798856	0.186501	7.97e-06	3.63e-05	4332.75	1.0029	0.18832	2.11e-08	1.91e-07	4332.75	1.11798	0.188215	5.74e-10	5.56e-09	4332.75	0.944927	0.188138	1.21e-07	9.36e-07	mannosidase alpha class 2B member 2 [Source:HGNC Symbol;Acc:HGNC:29623]	chr4	6575189	6623362	1	p16.1	MAN2B2	54.58	protein_coding		8884
ENSG00000013293	1276.29	-2.41165	0.110473	7.57e-107	1e-104	1276.29	-1.17053	0.100521	6.7e-32	1.69e-30	1276.29	-2.32117	0.108284	6.12e-103	1.16e-100	1276.29	-0.351324	0.0971392	0.000248442	0.000885283	1276.29	0.749602	0.0961308	2.37e-15	6.08e-14	1276.29	1.4571	0.0957742	4.37e-53	7.85e-51	1276.29	0.20969	0.0956736	0.0259761	0.0584441	solute carrier family 7 member 14 [Source:HGNC Symbol;Acc:HGNC:29326]	chr3	170459548	170586075	-1	q26.2	SLC7A14	42.15	protein_coding		10496
ENSG00000013297	6336.87	-3.22535	0.0834204	0	0	6336.87	-1.80739	0.0802695	4.93e-113	1.28e-110	6336.87	-3.8021	0.084969	0	0	6336.87	-1.75026	0.0801918	2.08e-106	5.8e-104	6336.87	0.601634	0.0788883	1.16e-14	2.76e-13	6336.87	0.0229654	0.0784624	0.767209	0.849453	6336.87	0.108072	0.0783441	0.164891	0.271748	claudin 11 [Source:HGNC Symbol;Acc:HGNC:8514]	chr3	170418868	170454733	1	q26.2	CLDN11	43.14	protein_coding		4321
ENSG00000013306	4294.5	1.13204	0.0874208	8.29e-39	2.15e-37	4294.5	1.07438	0.0873217	3e-35	8.82e-34	4294.5	1.08569	0.0874102	5.74e-36	1.91e-34	4294.5	0.796249	0.0873665	3.69e-20	6.22e-19	4294.5	0.610737	0.0874678	1.4e-12	2.53e-11	4294.5	0.709982	0.0875664	2.27e-16	4.75e-15	4294.5	0.607341	0.0874643	1.88e-12	3.32e-11	solute carrier family 25 member 39 [Source:HGNC Symbol;Acc:HGNC:24279]	chr17	44319625	44324870	-1	q21.31	SLC25A39	61.11	protein_coding		3526
ENSG00000013364	19242	-0.967575	0.0640307	4.33e-52	1.74e-50	19242	-1.43449	0.0641323	1.77e-111	4.5e-109	19242	-0.503589	0.0637856	1.44e-15	1.79e-14	19242	-0.768348	0.0638954	8.74e-34	3.12e-32	19242	-0.156771	0.063427	0.0123188	0.031385	19242	-0.583121	0.0638597	2.74e-20	7.98e-19	19242	-0.121508	0.0634204	0.0501318	0.10244	major vault protein [Source:HGNC Symbol;Acc:HGNC:7531]	chr16	29820394	29848039	1	p11.2	MVP	52.54	protein_coding		6141
ENSG00000013374	5756.01	0.939603	0.101759	9e-21	1.14e-19	5756.01	0.840769	0.101598	3.57e-17	4.12e-16	5756.01	0.88711	0.101724	6.38e-19	9.63e-18	5756.01	0.629135	0.101463	2.26e-10	1.76e-09	5756.01	-0.194035	0.1007	0.0547704	0.112561	5756.01	0.0589113	0.100584	0.514496	0.650914	5756.01	0.0418506	0.100344	0.653211	0.76243	negative regulator of ubiquitin like proteins 1 [Source:HGNC Symbol;Acc:HGNC:17623]	chr7	151341772	151378449	1	q36.1	NUB1	44.89	protein_coding		5338
ENSG00000013375	26534.3	0.326468	0.170038	0.0492035	0.0966456	26534.3	0.278664	0.169263	0.0921246	0.160608	26534.3	0.648071	0.171853	9.07e-05	0.000398982	26534.3	0.3021	0.168888	0.0653024	0.12712	26534.3	-0.605569	0.172116	0.000198276	0.000798014	26534.3	-0.371832	0.169187	0.0209474	0.0495418	26534.3	-0.615174	0.172052	0.000149311	0.000597672	phosphoglucomutase 3 [Source:HGNC Symbol;Acc:HGNC:8907]	chr6	83161150	83193936	-1	q14.1	PGM3	38.66	protein_coding		7478
ENSG00000013392	897.954	0.115236	0.0950074	0.237038	0.353479	897.954	-0.059775	0.0947425	0.500851	0.622425	897.954	-0.162255	0.0951658	0.0782387	0.160404	897.954	-0.0184616	0.0944157	0.814153	0.879318	897.954	-0.24075	0.0950443	0.00897698	0.0237691	897.954	-0.151241	0.095171	0.099499	0.185264	897.954	-0.355673	0.0957981	0.000136765	0.000552064	RWD domain containing 2A [Source:HGNC Symbol;Acc:HGNC:21385]	chr6	83193357	83198935	1	q14.1	RWDD2A	44.9	protein_coding		3769
ENSG00000013441	5364.11	0.0363735	0.153767	0.815843	0.877417	5364.11	-0.0982528	0.153442	0.50287	0.624237	5364.11	0.219384	0.153061	0.14216	0.25682	5364.11	0.0988545	0.152753	0.516656	0.644621	5364.11	-0.490542	0.155083	0.000864279	0.00298716	5364.11	-0.287421	0.153027	0.0505082	0.105372	5364.11	-0.671322	0.156612	6.92e-06	3.69e-05	CDC like kinase 1 [Source:HGNC Symbol;Acc:HGNC:2068]	chr2	200853009	200864744	-1	q33.1	CLK1	41.85	protein_coding		5170
ENSG00000013503	1672.08	0.118085	0.22109	0.579042	0.693326	1672.08	0.595531	0.225416	0.00519381	0.0129693	1672.08	0.00130156	0.217046	0.984997	0.991199	1672.08	0.581383	0.225247	0.00577097	0.0154618	1672.08	1.1926	0.232078	4.44e-08	3.81e-07	1672.08	0.848061	0.230053	7.19e-05	0.000300661	1672.08	1.18462	0.232022	5.45e-08	4.52e-07	RNA polymerase III subunit B [Source:HGNC Symbol;Acc:HGNC:30348]	chr12	106357748	106510198	1	q23.3	POLR3B	39.73	protein_coding		4768
ENSG00000013523	908.137	0.279215	0.123079	0.0214283	0.0472132	908.137	0.279234	0.122425	0.0206031	0.0443249	908.137	0.510366	0.122714	2.21e-05	0.000106372	908.137	0.324553	0.122223	0.0068384	0.017936	908.137	0.0995593	0.121267	0.398869	0.539102	908.137	0.123449	0.121975	0.300395	0.441064	908.137	0.113488	0.12133	0.336688	0.472088	angel homolog 1 [Source:HGNC Symbol;Acc:HGNC:19961]	chr14	76786009	76826246	-1	q24.3	ANGEL1	44.47	protein_coding		6525
ENSG00000013561	8105.1	-0.535923	0.164722	0.00086929	0.00261448	8105.1	-0.757766	0.165697	2.8e-06	1.19e-05	8105.1	0.00406077	0.161459	0.996621	0.998121	8105.1	-0.641862	0.165195	6.49e-05	0.000257688	8105.1	-0.535407	0.164731	0.000678682	0.00240981	8105.1	-0.904304	0.167098	1.67e-08	1.31e-07	8105.1	-0.512915	0.164461	0.00112864	0.0036513	ring finger protein 14 [Source:HGNC Symbol;Acc:HGNC:10058]	chr5	141958328	141990292	1	q31.3	RNF14	42.05	protein_coding		4988
ENSG00000013563	3331.83	-0.324954	0.135006	0.0141486	0.032711	3331.83	-0.609329	0.135673	5.34e-06	2.21e-05	3331.83	0.206842	0.133743	0.114599	0.217239	3331.83	0.0868794	0.133548	0.508456	0.636778	3331.83	-0.451974	0.13502	0.000513691	0.00187911	3331.83	-0.214709	0.133461	0.0987419	0.184074	3331.83	-0.436734	0.134924	0.000776206	0.00260759	deoxyribonuclease 1 like 1 [Source:HGNC Symbol;Acc:HGNC:2957]	chrX	154401236	154412112	-1	q28	DNASE1L1	54.46	protein_coding		4132
ENSG00000013573	453.363	0.976304	0.113182	2.69e-18	2.93e-17	453.363	0.859422	0.112748	1.21e-14	1.17e-13	453.363	0.335122	0.114135	0.00283	0.00921209	453.363	0.415569	0.113452	0.000196648	0.00071396	453.363	0.626496	0.113602	1.6e-08	1.49e-07	453.363	-0.694348	0.12309	8.03e-09	6.61e-08	453.363	-0.0561733	0.11463	0.62268	0.738086	DEAD/H-box helicase 11 [Source:HGNC Symbol;Acc:HGNC:2736]	chr12	31073860	31104799	1	p11.21	DDX11	52.26	protein_coding		8367
ENSG00000013583	1436.5	0.427639	0.263111	0.0835064	0.151591	1436.5	0.526599	0.264597	0.0322048	0.0654895	1436.5	0.125792	0.253256	0.589973	0.722617	1436.5	0.844605	0.271545	0.000724842	0.00236653	1436.5	0.364139	0.256794	0.106191	0.192992	1436.5	0.717932	0.270952	0.00305707	0.0090705	1436.5	0.95826	0.27607	0.000111723	0.000459355	heme binding protein 1 [Source:HGNC Symbol;Acc:HGNC:17176]	chr12	12974870	13000265	-1	p13.1	HEBP1	43.51	protein_coding		3428
ENSG00000013588	5018.11	-0.859694	0.204005	1.22e-05	4.88e-05	5018.11	-0.258735	0.198397	0.175251	0.274196	5018.11	-1.79968	0.206732	4.08e-19	6.24e-18	5018.11	-0.160212	0.196401	0.393573	0.529055	5018.11	0.358418	0.197294	0.0496588	0.103697	5018.11	0.679579	0.203266	0.000357857	0.00129684	5018.11	0.553269	0.201702	0.00307354	0.0089334	G protein-coupled receptor class C group 5 member A [Source:HGNC Symbol;Acc:HGNC:9836]	chr12	12891559	12917937	1	p13.1	GPRC5A	46.32	protein_coding		7663
ENSG00000013619	109.166	-0.795366	0.640078	0.0795639	0.145597	109.166	0.248835	0.512907	0.505825	0.627094	109.166	-0.929826	0.695821	0.0354839	0.0837254	109.166	0.281281	0.50296	0.415528	0.550513	109.166	1.07147	0.745927	0.0144985	0.03618	109.166	1.57968	0.734411	0.00239502	0.00728193	109.166	1.22528	0.750602	0.00860576	0.0222243	mastermind like domain containing 1 [Source:HGNC Symbol;Acc:HGNC:2568]	chrX	150361422	150514178	1	q28	MAMLD1	44.08	protein_coding		6664
ENSG00000013810	499.704	0.387551	0.234462	0.080956	0.147797	499.704	0.680086	0.237537	0.00237024	0.00636856	499.704	-0.411435	0.235797	0.0620569	0.132889	499.704	0.536595	0.235395	0.0143815	0.0345399	499.704	1.99798	0.241817	1.14e-17	3.63e-16	499.704	0.39	0.231819	0.0645206	0.12925	499.704	0.595152	0.237819	0.00537934	0.0146684	transforming acidic coiled-coil containing protein 3 [Source:HGNC Symbol;Acc:HGNC:11524]	chr4	1712858	1745171	1	p16.3	TACC3	56.92	protein_coding		8825
ENSG00000014123	5358.49	0.557423	0.106757	1.31e-07	6.5e-07	5358.49	0.459342	0.10649	1.16e-05	4.58e-05	5358.49	0.123461	0.105964	0.231716	0.371708	5358.49	0.536132	0.106563	2.98e-07	1.64e-06	5358.49	-0.196706	0.105674	0.0608739	0.122871	5358.49	-0.0820397	0.105673	0.437851	0.581302	5358.49	-0.150285	0.105554	0.152917	0.255635	UFM1 specific ligase 1 [Source:HGNC Symbol;Acc:HGNC:23039]	chr6	96521595	96555276	1	q16.1	UFL1	33.38	protein_coding		4539
ENSG00000014138	120.546	-0.193414	0.202226	0.32216	0.449564	120.546	-0.474034	0.205002	0.015704	0.034888	120.546	-0.418397	0.204425	0.0305707	0.0739354	120.546	-0.514519	0.205506	0.00826392	0.0212341	120.546	0.236055	0.193474	0.189251	0.305603	120.546	-0.383021	0.203713	0.0437995	0.093193	120.546	-0.429377	0.203893	0.0225221	0.0515382	DNA polymerase alpha 2, accessory subunit [Source:HGNC Symbol;Acc:HGNC:30073]	chr11	65261920	65305589	1	q13.1	POLA2	47.81	protein_coding		5568
ENSG00000014164	385.606	0.712684	0.340214	0.0200898	0.0446026	385.606	1.01408	0.34866	0.00118651	0.00338926	385.606	0.492915	0.329917	0.090165	0.179888	385.606	0.770577	0.343844	0.0102253	0.0256201	385.606	0.993488	0.357062	0.000995064	0.00339097	385.606	1.15595	0.356625	0.000203453	0.000777123	385.606	1.25531	0.358425	6.19e-05	0.000268937	zinc finger CCCH-type containing 3 [Source:HGNC Symbol;Acc:HGNC:28972]	chr8	143437659	143541447	-1	q24.3	ZC3H3	58.38	protein_coding		3721
ENSG00000014216	6105.03	-0.573023	0.10441	3.75e-08	1.96e-07	6105.03	-0.817299	0.104872	1.82e-15	1.86e-14	6105.03	-0.457753	0.104092	9.22e-06	4.67e-05	6105.03	-0.317661	0.103805	0.00176067	0.00532178	6105.03	0.146162	0.102737	0.137978	0.238501	6105.03	0.0223046	0.102912	0.810648	0.880401	6105.03	0.0969088	0.102672	0.320044	0.454688	calpain 1 [Source:HGNC Symbol;Acc:HGNC:1476]	chr11	65180566	65212006	1	q13.1	CAPN1	51.18	protein_coding		7506
ENSG00000014257	176.444	-2.91876	0.184614	2.71e-57	1.27e-55	176.444	-2.33361	0.170904	1.69e-43	6.86e-42	176.444	-2.9174	0.182147	5.25e-59	3.9e-57	176.444	-2.13017	0.168143	8.03e-38	3.39e-36	176.444	-1.16185	0.160832	8.9e-14	1.92e-12	176.444	-1.53083	0.164688	1.96e-21	6.36e-20	176.444	-1.52398	0.163542	1.46e-21	7.18e-20	acid phosphatase 3 [Source:HGNC Symbol;Acc:HGNC:125]	chr3	132317369	132368298	1	q22.1	ACP3	40.39	protein_coding		4280
ENSG00000014641	14085.8	0.208548	0.157369	0.18681	0.292869	14085.8	0.00469299	0.156636	0.993333	0.995632	14085.8	0.38059	0.157357	0.0130932	0.0357072	14085.8	-0.0325865	0.155928	0.798889	0.868633	14085.8	-0.638423	0.159717	2.59e-05	0.000127856	14085.8	-0.878357	0.160675	1.34e-08	1.07e-07	14085.8	-0.629027	0.159612	3.43e-05	0.00015743	malate dehydrogenase 1 [Source:HGNC Symbol;Acc:HGNC:6970]	chr2	63588609	63607197	1	p15	MDH1	38.05	protein_coding		4990
ENSG00000014824	11199.6	-0.0251507	0.137786	0.883295	0.925263	11199.6	-0.292567	0.138183	0.029591	0.0607539	11199.6	0.239385	0.137471	0.0735308	0.152702	11199.6	-0.224903	0.137633	0.0900592	0.165828	11199.6	-0.79322	0.140338	5.09e-09	5.18e-08	11199.6	-0.802265	0.140264	3.47e-09	3.02e-08	11199.6	-0.871146	0.140529	1.56e-10	2.06e-09	solute carrier family 30 member 9 [Source:HGNC Symbol;Acc:HGNC:1329]	chr4	41990502	42090461	1	p13	SLC30A9	36.97	protein_coding		7199
ENSG00000014914	391.887	-0.44935	0.125344	0.000265509	0.000875553	391.887	-0.854736	0.127147	7.48e-12	5.84e-11	391.887	-0.325625	0.123194	0.00692679	0.0203925	391.887	-0.423861	0.12339	0.000437886	0.00148879	391.887	0.154973	0.119582	0.186156	0.301839	391.887	-0.192516	0.122167	0.104989	0.193525	391.887	0.0627551	0.119732	0.594522	0.714576	myotubularin related protein 11 [Source:HGNC Symbol;Acc:HGNC:24307]	chr1	149928651	149936879	-1	q21.2	MTMR11	49.97	protein_coding		4572
ENSG00000014919	1950.48	-0.0725436	0.0902895	0.40442	0.532745	1950.48	-0.164955	0.0900672	0.0651152	0.119888	1950.48	0.0219688	0.0897597	0.809599	0.883341	1950.48	-0.30616	0.0902264	0.000606292	0.00200953	1950.48	-1.18924	0.0926213	2.19e-38	2.64e-36	1950.48	-1.04039	0.0925749	5.86e-30	3.59e-28	1950.48	-0.605314	0.0912259	1.42e-11	2.19e-10	cytochrome c oxidase assembly homolog COX15 [Source:HGNC Symbol;Acc:HGNC:2263]	chr10	99710868	99732127	-1	q24.2	COX15	42.22	protein_coding		5215
ENSG00000015133	7.40012	0.184052	0.561096	0.641607	0.745536	7.40012	0.0520108	0.534753	0.885336	0.925244	7.40012	0.855575	0.709205	0.0503727	0.112082	7.40012	0.649932	0.643202	0.110271	0.195598	7.40012	0.0706957	0.443029	0.778124	0.859074	7.40012	0.306724	0.517265	0.308454	0.449847	7.40012	0.146995	0.456571	0.569458	0.693446	coiled-coil domain containing 88C [Source:HGNC Symbol;Acc:HGNC:19967]	chr14	91271323	91417844	-1	q32.12	CCDC88C	51.25	protein_coding		12426
ENSG00000015153	1177.46	-0.14305	0.145989	0.314642	0.441233	1177.46	-0.257075	0.145855	0.0704006	0.127945	1177.46	-0.191581	0.14508	0.170902	0.295489	1177.46	-0.213657	0.145137	0.126293	0.218756	1177.46	-0.419537	0.146329	0.00266278	0.0081924	1177.46	-0.284913	0.145248	0.0402989	0.0869104	1177.46	-0.32248	0.145219	0.0197286	0.046016	YY1 associated factor 2 [Source:HGNC Symbol;Acc:HGNC:17363]	chr12	42157104	42238349	-1	q12	YAF2	39.02	protein_coding		10839
ENSG00000015171	8445.36	-0.425571	0.108957	7.48e-05	0.000268373	8445.36	-0.277698	0.108575	0.00913686	0.0215624	8445.36	-0.143415	0.10809	0.179978	0.307144	8445.36	-0.414922	0.108785	9.25e-05	0.000357451	8445.36	-0.328166	0.108234	0.00194833	0.006192	8445.36	-0.219484	0.107993	0.0382175	0.0830516	8445.36	-0.367012	0.10843	0.000532899	0.00186469	zinc finger MYND-type containing 11 [Source:HGNC Symbol;Acc:HGNC:16966]	chr10	134465	254637	1	p15.3	ZMYND11	37.8	protein_coding		5325
ENSG00000015285	4.71575	-0.30606	0.684133	0.437614	0.565043	4.71575	0.200654	0.598054	0.578534	0.690687	4.71575	0.303207	0.589553	0.35736	0.511923	4.71575	0.341187	0.605124	0.322386	0.455557	4.71575	0.469815	0.646277	0.116106	0.207409	4.71575	0.669102	0.781714	0.0719997	0.14148	4.71575	0.430864	0.619506	0.144278	0.243888	WASP actin nucleation promoting factor [Source:HGNC Symbol;Acc:HGNC:12731]	chrX	48676596	48691427	1	p11.23	WAS	50.82	protein_coding		2361
ENSG00000015413	0.755276	-0.0197858	0.777858	0.998246	NA	0.755276	0.140732	0.741176	0.496798	NA	0.755276	0.146421	0.671817	0.256448	NA	0.755276	0.138793	0.681488	0.348141	NA	0.755276	0.0480586	0.53214	0.809674	NA	0.755276	0.0904836	0.581295	0.468283	NA	0.755276	-0.0104157	0.537106	0.96307	NA	dipeptidase 1 [Source:HGNC Symbol;Acc:HGNC:3002]	chr16	89613308	89638456	1	q24.3	DPEP1	59.08	protein_coding		2737
ENSG00000015475	3295.28	-0.936395	0.15621	8.72e-10	5.3e-09	3295.28	-0.851743	0.155943	2.04e-08	1.12e-07	3295.28	-0.187545	0.15222	0.206142	0.340599	3295.28	-0.559183	0.154667	0.000189136	0.000689439	3295.28	-0.266521	0.151616	0.0660702	0.131264	3295.28	-0.452936	0.154007	0.00197368	0.00610495	3295.28	-0.442592	0.153814	0.00235426	0.0070708	BH3 interacting domain death agonist [Source:HGNC Symbol;Acc:HGNC:1050]	chr22	17734138	17774770	-1	q11.21	BID	52.51	protein_coding		4420
ENSG00000015479	493.809	0.283165	0.109442	0.00888856	0.0216796	493.809	0.383689	0.108125	0.000331268	0.00104492	493.809	0.291345	0.108579	0.00649251	0.0192699	493.809	0.238839	0.108159	0.024385	0.0548573	493.809	0.258503	0.108116	0.0148187	0.0368437	493.809	0.460002	0.10862	1.58e-05	7.5e-05	493.809	0.270809	0.108126	0.0106919	0.0269295	matrin 3 [Source:HGNC Symbol;Acc:HGNC:6912]	chr5	139293674	139331677	1	q31.2	MATR3	38.77	protein_coding		12064
ENSG00000015520	36.0965	0.86738	0.356053	0.00664118	0.0167135	36.0965	1.26919	0.355429	8.28e-05	0.000288305	36.0965	0.935114	0.358157	0.00269392	0.00882494	36.0965	1.23654	0.356738	0.000109159	0.000415442	36.0965	-0.348776	0.349823	0.201627	0.321181	36.0965	0.985551	0.363579	0.00147109	0.00466565	36.0965	0.087891	0.311208	0.72911	0.818465	NPC1 like intracellular cholesterol transporter 1 [Source:HGNC Symbol;Acc:HGNC:7898]	chr7	44512535	44541330	-1	p13	NPC1L1	51.49	protein_coding		5267
ENSG00000015532	4081.66	-0.865002	0.101075	9.25e-18	9.74e-17	4081.66	-0.564138	0.100468	1.06e-08	6.02e-08	4081.66	-0.628028	0.100561	3.46e-10	2.82e-09	4081.66	-0.384504	0.100016	8.59e-05	0.000334071	4081.66	0.665814	0.100085	1.18e-11	1.83e-10	4081.66	0.267553	0.0992812	0.00554842	0.0154574	4081.66	0.00328749	0.0986889	0.92214	0.952033	xylosyltransferase 2 [Source:HGNC Symbol;Acc:HGNC:15517]	chr17	50346126	50363138	1	q21.33	XYLT2	56.47	protein_coding		5472
ENSG00000015568	9118.42	0.266036	0.0798698	0.000819775	0.0024778	9118.42	0.446284	0.0798442	2.06e-08	1.13e-07	9118.42	0.361157	0.0797514	4.71e-06	2.49e-05	9118.42	0.0902408	0.079627	0.252067	0.378101	9118.42	-0.0340345	0.0793796	0.659891	0.77111	9118.42	-0.00553264	0.0795384	0.940795	0.971558	9118.42	-0.0166861	0.0793894	0.825598	0.888319	RANBP2 like and GRIP domain containing 5 [Source:HGNC Symbol;Acc:HGNC:32418]	chr2	109792758	109857705	1	q13	RGPD5	39.34	protein_coding		14185
ENSG00000015592	0.644115	-0.210045	0.803661	0.398462	NA	0.644115	-0.0385075	0.706388	0.812444	NA	0.644115	-0.152338	0.66903	0.373116	NA	0.644115	0.00126279	0.64511	0.973933	NA	0.644115	-0.05585	0.52817	0.578753	NA	0.644115	0.0340314	0.562505	0.825277	NA	0.644115	0.00200218	0.526115	0.981988	NA	stathmin 4 [Source:HGNC Symbol;Acc:HGNC:16078]	chr8	27235323	27258420	-1	p21.2	STMN4	48.03	protein_coding		3294
ENSG00000015676	5385.74	0.207038	0.0604627	0.000745607	0.00227179	5385.74	-0.0700766	0.0604541	0.21992	0.329917	5385.74	0.16753	0.0603267	0.00633254	0.0188525	5385.74	0.218712	0.0602299	0.000319959	0.0011175	5385.74	0.000333542	0.0602553	0.954896	0.972027	5385.74	-0.0175111	0.0604406	0.718984	0.814431	5385.74	-0.193153	0.0604977	0.000976318	0.00320787	NudC domain containing 3 [Source:HGNC Symbol;Acc:HGNC:22208]	chr7	44379119	44490658	-1	p13	NUDCD3	44.47	protein_coding		9893
ENSG00000016082	0.351348	0.0687074	0.778456	0.83682	NA	0.351348	0.0899415	0.736014	0.576158	NA	0.351348	0.0683543	0.655361	0.617	NA	0.351348	0.0481623	0.665813	0.880081	NA	0.351348	-0.00719139	0.532326	0.971249	NA	0.351348	-0.00802348	0.57515	0.996115	NA	0.351348	-0.00711662	0.537347	0.974172	NA	ISL LIM homeobox 1 [Source:HGNC Symbol;Acc:HGNC:6132]	chr5	51383448	51394730	1	q11.1	ISL1	44.27	protein_coding		2817
ENSG00000016391	4.24345	-0.258966	0.722892	0.450023	0.576402	4.24345	-0.291244	0.710143	0.356688	0.48137	4.24345	-0.00919346	0.585494	0.958495	0.978702	4.24345	-0.103341	0.605957	0.69085	0.787794	4.24345	-0.34284	0.661829	0.0726444	0.14169	4.24345	-0.31919	0.654981	0.138039	0.24089	4.24345	-0.201611	0.552137	0.2807	0.41207	choline dehydrogenase [Source:HGNC Symbol;Acc:HGNC:24288]	chr3	53812335	53846419	-1	p21.1	CHDH	49.35	protein_coding		7787
ENSG00000016402	1.20426	0.332541	0.845107	0.243001	0.360812	1.20426	-0.0217885	0.729638	0.923203	0.949018	1.20426	0.258777	0.705369	0.199188	0.332038	1.20426	0.367742	0.793142	0.0796963	0.149952	1.20426	-0.0113714	0.531957	0.942104	NA	1.20426	0.292288	0.673042	0.0561401	0.11515	1.20426	0.193165	0.576536	0.153682	NA	interleukin 20 receptor subunit alpha [Source:HGNC Symbol;Acc:HGNC:6003]	chr6	136999971	137045180	-1	q23.3	IL20RA	41.2	protein_coding		4730
ENSG00000016602	0.0429515	0.0700839	0.780713	0.871817	NA	0.0429515	-0.00436035	0.731532	0.970114	NA	0.0429515	-0.00321666	0.652834	0.984275	NA	0.0429515	-0.00360236	0.666863	0.966538	NA	0.0429515	-0.00224715	0.532691	0.977483	NA	0.0429515	-0.00242362	0.575612	0.996964	NA	0.0429515	-0.00226051	0.537726	0.979773	NA	chloride channel accessory 4 [Source:HGNC Symbol;Acc:HGNC:2018]	chr1	86547078	86580754	1	p22.3	CLCA4	37.99	protein_coding		3447
ENSG00000016864	4586.65	0.190605	0.102527	0.0634217	0.120059	4586.65	-0.0075793	0.102301	0.928704	0.952474	4586.65	0.254534	0.102192	0.0115898	0.0321012	4586.65	0.252974	0.102189	0.0124947	0.0305516	4586.65	-0.2036	0.101879	0.0418978	0.0900473	4586.65	0.208807	0.101926	0.0367582	0.0803604	4586.65	-0.476405	0.10302	2.32e-06	1.37e-05	glycosyltransferase 8 domain containing 1 [Source:HGNC Symbol;Acc:HGNC:24870]	chr3	52694486	52706032	-1	p21.1	GLT8D1	44.5	protein_coding		3785
ENSG00000017260	8507.83	-0.55643	0.0704172	2.82e-15	2.58e-14	8507.83	-0.392735	0.0702535	1.13e-08	6.42e-08	8507.83	-0.292306	0.0702135	1.41e-05	6.98e-05	8507.83	-0.407317	0.0702269	3.32e-09	2.29e-08	8507.83	-0.309851	0.0701156	4.55e-06	2.63e-05	8507.83	-0.24055	0.0701434	0.000290878	0.00107321	8507.83	-0.18443	0.0697909	0.0094225	0.0240801	ATPase secretory pathway Ca2+ transporting 1 [Source:HGNC Symbol;Acc:HGNC:13211]	chr3	130850595	131016712	1	q22.1	ATP2C1	37.56	protein_coding		8510
ENSG00000017427	4.58295	-0.383843	0.805206	0.26038	0.380815	4.58295	0.167949	0.647581	0.60202	0.7112	4.58295	0.273047	0.631157	0.353454	0.507796	4.58295	0.0193255	0.592756	0.932133	0.95707	4.58295	0.760109	1.13655	0.0346707	0.0764659	4.58295	2.21285	1.3526	0.0052652	0.0147497	4.58295	0.819202	1.21686	0.0325582	0.070939	insulin like growth factor 1 [Source:HGNC Symbol;Acc:HGNC:5464]	chr12	102395874	102481744	-1	q23.2	IGF1	39.7	protein_coding		8115
ENSG00000017483	660.755	1.32588	0.187006	3.49e-13	2.78e-12	660.755	1.6429	0.186456	2.1e-19	2.77e-18	660.755	1.33212	0.187149	2.14e-13	2.3e-12	660.755	1.57038	0.186656	6.29e-18	9.28e-17	660.755	0.545465	0.185464	0.00168466	0.00542891	660.755	0.110732	0.1807	0.518578	0.653956	660.755	1.02557	0.187901	1.03e-08	9.81e-08	solute carrier family 38 member 5 [Source:HGNC Symbol;Acc:HGNC:18070]	chrX	48458537	48470260	-1	p11.23	SLC38A5	54.9	protein_coding		4018
ENSG00000017797	8267.06	-0.725125	0.0663999	4.1e-28	7.22e-27	8267.06	-0.769019	0.0663049	1.68e-31	4.16e-30	8267.06	-0.630056	0.0662516	8.76e-22	1.56e-20	8267.06	-0.678386	0.0662271	5.55e-25	1.25e-23	8267.06	-0.54737	0.0661745	5.99e-17	1.79e-15	8267.06	-0.358608	0.0660093	3.93e-08	2.92e-07	8267.06	-0.318189	0.0658874	1.02e-06	6.51e-06	ralA binding protein 1 [Source:HGNC Symbol;Acc:HGNC:9841]	chr18	9475009	9538114	1	p11.22	RALBP1	41.37	protein_coding		8041
ENSG00000018189	3941.63	0.504701	0.0877109	7.02e-09	3.96e-08	3941.63	0.272708	0.0874477	0.00152271	0.00426522	3941.63	0.475874	0.0875309	3.45e-08	2.32e-07	3941.63	0.430261	0.0874392	5.99e-07	3.17e-06	3941.63	0.143112	0.0870667	0.0958348	0.177701	3941.63	0.136438	0.0872869	0.110514	0.201747	3941.63	0.28579	0.0872526	0.00086209	0.00286847	RUN and FYVE domain containing 3 [Source:HGNC Symbol;Acc:HGNC:30285]	chr4	70704204	70808619	1	q13.3	RUFY3	39.9	protein_coding		9405
ENSG00000018236	3.46343	-0.102859	0.720464	0.739123	0.820653	3.46343	0.0270096	0.666589	0.910775	0.941125	3.46343	0.211414	0.639787	0.394149	0.549422	3.46343	0.199685	0.644955	0.431484	0.565614	3.46343	0.826891	2.09844	0.0109709	0.0283875	3.46343	0.157537	0.565542	0.420562	0.565196	3.46343	0.191677	0.550064	0.290994	0.423451	contactin 1 [Source:HGNC Symbol;Acc:HGNC:2171]	chr12	40692439	41072415	1	q12	CNTN1	35.21	protein_coding		7492
ENSG00000018280	20.1541	-1.07984	0.506444	0.00956671	0.0231228	20.1541	-1.36256	0.521652	0.00162578	0.00452327	20.1541	-0.399739	0.423295	0.225618	0.364235	20.1541	-0.580233	0.450623	0.0973007	0.176799	20.1541	-0.992361	0.524986	0.00879351	0.0233416	20.1541	-0.911708	0.514402	0.0151183	0.0372976	20.1541	-1.23173	0.539941	0.00253826	0.00754051	solute carrier family 11 member 1 [Source:HGNC Symbol;Acc:HGNC:10907]	chr2	218382029	218396894	1	q35	SLC11A1	55.34	protein_coding		8676
ENSG00000018408	3693.5	0.569127	0.128787	7.23e-06	2.97e-05	3693.5	0.652193	0.128726	2.28e-07	1.12e-06	3693.5	0.00502484	0.127386	0.96273	0.980014	3693.5	0.784811	0.129094	5.58e-10	4.17e-09	3693.5	0.973355	0.129681	1.41e-14	3.34e-13	3693.5	0.982771	0.129715	1.21e-14	2.14e-13	3693.5	0.648387	0.12919	2.65e-07	1.92e-06	WW domain containing transcription regulator 1 [Source:HGNC Symbol;Acc:HGNC:24042]	chr3	149517235	149736714	-1	q25.1	WWTR1	41.07	protein_coding		8353
ENSG00000018510	7545.58	0.939823	0.10843	2.04e-18	2.23e-17	7545.58	1.03623	0.108443	4.37e-22	6.82e-21	7545.58	0.89	0.108478	9.04e-17	1.21e-15	7545.58	0.812809	0.108351	2.66e-14	2.98e-13	7545.58	0.221809	0.106988	0.034191	0.07554	7545.58	0.292177	0.107399	0.00536626	0.0150081	7545.58	0.528497	0.108081	5.8e-07	3.92e-06	alkylglycerone phosphate synthase [Source:HGNC Symbol;Acc:HGNC:327]	chr2	177392746	177567024	1	q31.2	AGPS	36.6	protein_coding		15223
ENSG00000018607	0.450502	-0.0500372	0.779595	0.856565	NA	0.450502	-0.04594	0.731756	0.822186	NA	0.450502	-0.0359985	0.652883	0.837931	NA	0.450502	0.0258632	0.661831	0.895672	NA	0.450502	0.0371068	0.532349	0.641514	NA	0.450502	-0.0275295	0.575576	0.85209	NA	0.450502	0.0173588	0.535105	0.891038	NA	zinc finger protein 806 [Source:HGNC Symbol;Acc:HGNC:33228]	chr2	132304806	132326855	1	q21.2	ZNF806	40.75	transcribed_unprocessed_pseudogene		5159
ENSG00000018610	2218.86	-0.795947	0.176355	3.13e-06	1.34e-05	2218.86	-0.933695	0.176934	4.78e-08	2.53e-07	2218.86	-0.274622	0.172126	0.0932664	0.184732	2218.86	-0.940351	0.177214	3.45e-08	2.12e-07	2218.86	-0.96186	0.178231	1.33e-08	1.26e-07	2218.86	-1.0223	0.178225	1.98e-09	1.78e-08	2218.86	-0.945902	0.178155	2.26e-08	2.02e-07	STING1 ER exit protein 1 [Source:HGNC Symbol;Acc:HGNC:26239]	chrX	119538149	119565409	-1	q24	STEEP1	44.29	protein_coding		2581
ENSG00000018625	682.382	5.41035	0.382613	1.17e-46	4.02e-45	682.382	5.74393	0.382079	2.89e-52	1.61e-50	682.382	4.67939	0.383991	2.36e-35	7.67e-34	682.382	7.18457	0.381136	1.56e-80	2.36e-78	682.382	2.40384	0.396698	9.79e-11	1.32e-09	682.382	5.36213	0.382852	9.86e-46	1.41e-43	682.382	5.45175	0.382614	2.61e-47	6.53e-45	ATPase Na+/K+ transporting subunit alpha 2 [Source:HGNC Symbol;Acc:HGNC:800]	chr1	160115759	160143591	1	q23.2	ATP1A2	50.38	protein_coding		6298
ENSG00000018699	1335.72	0.200452	0.110763	0.067864	0.127207	1335.72	-0.0227913	0.110484	0.847077	0.898893	1335.72	-0.311996	0.111323	0.00449189	0.01391	1335.72	-0.00920065	0.110165	0.947179	0.966029	1335.72	0.302153	0.109953	0.00524483	0.0148486	1335.72	-0.234083	0.110918	0.0305311	0.0685707	1335.72	0.185984	0.109678	0.0872445	0.162318	tetratricopeptide repeat domain 27 [Source:HGNC Symbol;Acc:HGNC:25986]	chr2	32628032	32821051	1	p22.3	TTC27	39.46	protein_coding		3443
ENSG00000018869	363.767	0.763588	0.137827	1.75e-08	9.45e-08	363.767	0.536145	0.137187	6.83e-05	0.000240863	363.767	0.66413	0.13753	7.48e-07	4.34e-06	363.767	0.419196	0.136979	0.0017456	0.00528267	363.767	-0.471034	0.142453	0.000582664	0.00210699	363.767	-0.0896785	0.138395	0.503704	0.641544	363.767	-0.230028	0.138868	0.0860222	0.160415	zinc finger protein 582 [Source:HGNC Symbol;Acc:HGNC:26421]	chr19	56375846	56393545	-1	q13.43	ZNF582	40.84	protein_coding		3350
ENSG00000019102	0.992446	0.158432	0.784244	0.385015	0.513931	0.992446	0.0656384	0.71768	0.695854	0.788819	0.992446	-0.0827513	0.654239	0.738244	0.833809	0.992446	0.0304716	0.654348	0.830034	0.890477	0.992446	-0.0559075	0.533622	0.726338	NA	0.992446	0.0954607	0.580315	0.336765	0.480152	0.992446	0.0219932	0.53123	0.813256	NA	V-set and immunoglobulin domain containing 2 [Source:HGNC Symbol;Acc:HGNC:17149]	chr11	124747474	124752255	-1	q24.2	VSIG2	53.76	protein_coding		1447
ENSG00000019144	5033.4	-0.414627	0.196347	0.0285396	0.0605355	5033.4	-0.00297687	0.193112	0.9962	0.997479	5033.4	-0.074602	0.191709	0.683242	0.795555	5033.4	0.273596	0.193503	0.138399	0.235685	5033.4	1.16987	0.201736	1.09e-09	1.25e-08	5033.4	1.40383	0.201489	4.51e-13	6.58e-12	5033.4	1.17762	0.201669	8.48e-10	1e-08	pleckstrin homology like domain family B member 1 [Source:HGNC Symbol;Acc:HGNC:23697]	chr11	118606440	118658031	1	q23.3	PHLDB1	54.3	protein_coding		21715
ENSG00000019169	0.388505	-0.0476561	0.781539	0.676584	NA	0.388505	-0.0184345	0.727401	0.768418	NA	0.388505	-0.033733	0.653967	0.661199	NA	0.388505	-0.0356483	0.668175	0.644999	NA	0.388505	0.0182162	0.530118	0.91331	NA	0.388505	-0.0260898	0.576348	0.672884	NA	0.388505	-0.0228939	0.538372	0.657073	NA	macrophage receptor with collagenous structure [Source:HGNC Symbol;Acc:HGNC:6895]	chr2	118942194	118994660	1	q14.2	MARCO	44.33	protein_coding		2051
ENSG00000019186	0.21939	-0.0392519	0.779631	0.873734	NA	0.21939	0.0347132	0.726274	0.892184	NA	0.21939	-0.0282787	0.652869	0.85728	NA	0.21939	-0.0300796	0.667019	0.839856	NA	0.21939	-0.0189357	0.532736	0.850601	NA	0.21939	0.0238108	0.573207	0.868841	NA	0.21939	-0.0192902	0.537765	0.852852	NA	cytochrome P450 family 24 subfamily A member 1 [Source:HGNC Symbol;Acc:HGNC:2602]	chr20	54153446	54173986	-1	q13.2	CYP24A1	43.37	protein_coding		3988
ENSG00000019485	376.704	-0.0398996	0.132003	0.764953	0.839784	376.704	0.201576	0.129419	0.11311	0.191022	376.704	0.550722	0.129331	1.27e-05	6.3e-05	376.704	0.303814	0.128897	0.0160389	0.037979	376.704	-0.0803799	0.129236	0.519594	0.653258	376.704	0.422291	0.129629	0.000782613	0.00263102	376.704	0.0812971	0.128467	0.517469	0.648096	PR/SET domain 11 [Source:HGNC Symbol;Acc:HGNC:13996]	chr11	45095806	45235110	1	p11.2	PRDM11	47.84	protein_coding		13976
ENSG00000019505	0.525797	0.0647382	0.778964	0.848696	NA	0.525797	0.0825752	0.735501	0.553355	NA	0.525797	0.0688939	0.656265	0.506632	NA	0.525797	-0.0118836	0.666173	0.960422	NA	0.525797	0.0264386	0.532077	0.876052	NA	0.525797	-0.00813612	0.575161	0.996396	NA	0.525797	-0.00763316	0.537365	0.976069	NA	synaptotagmin 13 [Source:HGNC Symbol;Acc:HGNC:14962]	chr11	45240302	45286341	-1	p11.2	SYT13	46.29	protein_coding		5445
ENSG00000019549	3372.66	-0.864804	0.153889	9.07e-09	5.05e-08	3372.66	-0.405749	0.151714	0.0057641	0.0142642	3372.66	-0.652044	0.153118	1.14e-05	5.72e-05	3372.66	0.256953	0.150333	0.0831825	0.155418	3372.66	0.610065	0.152609	3.37e-05	0.000162327	3372.66	0.546542	0.152057	0.000206745	0.000788493	3372.66	0.295049	0.149653	0.0417525	0.0876339	snail family transcriptional repressor 2 [Source:HGNC Symbol;Acc:HGNC:11094]	chr8	48917598	48921740	-1	q11.21	SNAI2	40.53	protein_coding		3281
ENSG00000019582	17.6699	-0.34903	0.563433	0.387664	0.516582	17.6699	-0.147746	0.514296	0.686034	0.780846	17.6699	-1.02414	0.784041	0.0300729	0.0728976	17.6699	-0.195495	0.500951	0.563704	0.684725	17.6699	1.02123	0.753086	0.018215	0.0441326	17.6699	-0.255246	0.488188	0.389937	0.535736	17.6699	0.109938	0.433153	0.679799	0.783096	CD74 molecule [Source:HGNC Symbol;Acc:HGNC:1697]	chr5	150400041	150412969	-1	q33.1	CD74	53.1	protein_coding		6122
ENSG00000019991	39191.3	-3.93624	0.137703	7.01e-181	2.48e-178	39191.3	-2.68309	0.137577	9.17e-86	1.34e-83	39191.3	-2.00082	0.137651	7.7e-49	3.99e-47	39191.3	-2.80303	0.137588	2.27e-93	4.95e-91	39191.3	-2.08322	0.137764	4.77e-53	1.11e-50	39191.3	-1.25885	0.13775	1.08e-20	3.28e-19	39191.3	-1.75155	0.137777	4.93e-38	7.6e-36	hepatocyte growth factor [Source:HGNC Symbol;Acc:HGNC:4893]	chr7	81699010	81770438	-1	q21.11	HGF	34.42	protein_coding		9753
ENSG00000019995	8256.56	-0.231225	0.115207	0.0413843	0.0832933	8256.56	0.0259022	0.114759	0.821971	0.880953	8256.56	0.0894746	0.114459	0.431375	0.583579	8256.56	-0.356507	0.115138	0.00161057	0.00491109	8256.56	-0.65408	0.116172	7.47e-09	7.36e-08	8256.56	-0.275961	0.114659	0.0138278	0.0345384	8256.56	-0.420372	0.11523	0.000177722	0.000699355	zinc finger RANBP2-type containing 1 [Source:HGNC Symbol;Acc:HGNC:18224]	chr10	124942123	124988189	1	q26.13	ZRANB1	39.68	protein_coding		5993
ENSG00000020129	3804.37	1.11109	0.148697	2.73e-14	2.34e-13	3804.37	1.19198	0.14873	2.94e-16	3.2e-15	3804.37	1.19007	0.14899	3.31e-16	4.28e-15	3804.37	0.844209	0.148445	5.21e-09	3.51e-08	3804.37	0.70181	0.148556	8.7e-07	5.81e-06	3804.37	0.336162	0.146112	0.0170067	0.0413028	3804.37	0.747791	0.148702	1.72e-07	1.3e-06	neurochondrin [Source:HGNC Symbol;Acc:HGNC:17597]	chr1	35557473	35567274	1	p34.3	NCDN	57.71	protein_coding		4917
ENSG00000020181	5177.93	-0.0690173	0.134849	0.593935	0.70617	5177.93	-0.381508	0.135325	0.00393438	0.0100849	5177.93	-0.108859	0.134035	0.40072	0.555322	5177.93	0.189392	0.134167	0.155235	0.258407	5177.93	0.535859	0.13565	5.17e-05	0.000239251	5177.93	1.1405	0.13702	3.05e-17	6.92e-16	5177.93	0.325203	0.134121	0.0130115	0.0319903	adhesion G protein-coupled receptor A2 [Source:HGNC Symbol;Acc:HGNC:17849]	chr8	37784191	37844896	1	p11.23	ADGRA2	55.25	protein_coding		7084
ENSG00000020219	0.207346	-0.00786538	0.779362	0.999043	NA	0.207346	-0.0076292	0.731188	0.970106	NA	0.207346	0.052475	0.65406	0.762401	NA	0.207346	-0.00630859	0.666602	0.96653	NA	0.207346	-0.00394644	0.532558	0.977475	NA	0.207346	0.0441459	0.576908	0.699208	NA	0.207346	-0.00401544	0.53759	0.979765	NA	chaperonin containing TCP1 subunit 8 like 1, pseudogene [Source:HGNC Symbol;Acc:HGNC:32153]	chr7	152445477	152447150	1	q36.1	CCT8L1P	57.11	processed_pseudogene		1674
ENSG00000020256	1435.63	0.543281	0.0873664	3.22e-10	2.03e-09	1435.63	0.463599	0.0870089	6.84e-08	3.56e-07	1435.63	0.590719	0.087076	6.44e-12	6.16e-11	1435.63	0.692653	0.0867849	5.91e-16	7.49e-15	1435.63	0.502496	0.087079	4.26e-09	4.39e-08	1435.63	0.284102	0.0873754	0.000926889	0.00307513	1435.63	0.173059	0.0870486	0.0409103	0.0861819	ZFP64 zinc finger protein [Source:HGNC Symbol;Acc:HGNC:15940]	chr20	52051663	52204308	-1	q13.2	ZFP64	44.05	protein_coding		6790
ENSG00000020426	2480.75	-1.08489	0.205255	3.73e-08	1.95e-07	2480.75	-1.2811	0.205997	1.06e-10	7.43e-10	2480.75	-0.732881	0.203616	0.000136184	0.000581836	2480.75	-1.15121	0.205999	4.99e-09	3.37e-08	2480.75	-0.725661	0.204676	0.0001255	0.000527207	2480.75	-1.44391	0.20719	4.53e-13	6.61e-12	2480.75	-0.95657	0.206376	7.59e-07	5e-06	MNAT1 component of CDK activating kinase [Source:HGNC Symbol;Acc:HGNC:7181]	chr14	60734742	60969965	1	q23.1	MNAT1	36.62	protein_coding		3877
ENSG00000020577	11167.6	-0.0211793	0.0806502	0.790941	0.859648	11167.6	0.205999	0.0805227	0.0105081	0.0244351	11167.6	-0.530659	0.0810129	3.84e-11	3.44e-10	11167.6	0.253392	0.080466	0.00160011	0.00488299	11167.6	0.805955	0.0808937	1.04e-23	5.45e-22	11167.6	0.438474	0.0806082	4.11e-08	3.04e-07	11167.6	0.680206	0.0808228	2.11e-17	6.74e-16	sterile alpha motif domain containing 4A [Source:HGNC Symbol;Acc:HGNC:23023]	chr14	54566117	54793315	1	q22.2	SAMD4A	43.24	protein_coding		12333
ENSG00000020633	7.08568	1.71174	1.75209	0.0210603	0.0464888	7.08568	1.92041	1.82208	0.015384	0.0342778	7.08568	1.44026	2.04376	0.0199834	0.0514296	7.08568	1.74918	1.98921	0.016012	0.0379284	7.08568	0.79098	1.54745	0.0192514	0.0463126	7.08568	1.39741	2.63991	0.0160277	0.0392219	7.08568	0.653673	1.11892	0.0268884	0.0601635	RUNX family transcription factor 3 [Source:HGNC Symbol;Acc:HGNC:10473]	chr1	24899511	24965121	-1	p36.11	RUNX3	54.8	protein_coding		4922
ENSG00000020922	1127.44	-0.725224	0.111041	3.9e-11	2.64e-10	1127.44	-0.831964	0.110851	2.98e-14	2.8e-13	1127.44	-0.612956	0.110329	1.64e-08	1.14e-07	1127.44	-0.653415	0.110213	1.74e-09	1.24e-08	1127.44	-0.207441	0.108113	0.0495084	0.103488	1127.44	-0.458347	0.10985	2.03e-05	9.46e-05	1127.44	-0.33646	0.108893	0.0015595	0.00489402	MRE11 homolog, double strand break repair nuclease [Source:HGNC Symbol;Acc:HGNC:7230]	chr11	94415570	94493885	-1	q21	MRE11	37.3	protein_coding		7674
ENSG00000021300	12.3307	0.130365	0.507144	0.735882	0.818419	12.3307	-0.159857	0.502775	0.6657	0.764611	12.3307	0.299278	0.48912	0.384057	0.539796	12.3307	0.399031	0.508139	0.270052	0.397968	12.3307	0.868199	0.635551	0.0273146	0.0624513	12.3307	0.76731	0.605429	0.047088	0.0990699	12.3307	1.20343	0.658343	0.00725095	0.0191377	pleckstrin homology domain containing B1 [Source:HGNC Symbol;Acc:HGNC:19079]	chr11	73646178	73662819	1	q13.4	PLEKHB1	52.94	protein_coding		4933
ENSG00000021355	2727.61	0.0369159	0.0941171	0.694003	0.786388	2727.61	0.0211124	0.0938568	0.823044	0.88169	2727.61	-0.633937	0.0951373	1.54e-11	1.43e-10	2727.61	-0.154903	0.0938827	0.0949744	0.173278	2727.61	-0.246727	0.0938337	0.00742073	0.0201519	2727.61	-0.21063	0.0939756	0.0227701	0.0532069	2727.61	-0.322704	0.0941427	0.000484059	0.00171325	serpin family B member 1 [Source:HGNC Symbol;Acc:HGNC:3311]	chr6	2832332	2841959	-1	p25.2	SERPINB1	43.07	protein_coding		3047
ENSG00000021461	0.0381928	0.0683387	0.780431	0.871817	NA	0.0381928	-0.00432678	0.731538	0.970114	NA	0.0381928	-0.00320986	0.652838	0.984275	NA	0.0381928	-0.00357204	0.666867	0.966538	NA	0.0381928	-0.00221797	0.532693	0.977483	NA	0.0381928	-0.00236796	0.575614	0.996964	NA	0.0381928	-0.00225988	0.537729	0.979773	NA	cytochrome P450 family 3 subfamily A member 43 [Source:HGNC Symbol;Acc:HGNC:17450]	chr7	99828013	99866102	1	q22.1	CYP3A43	40.68	protein_coding		2637
ENSG00000021488	2.74532	0.445101	0.848468	0.193909	0.301867	2.74532	0.643277	1.01263	0.0786043	0.140257	2.74532	0.149218	0.629988	0.498465	0.64514	2.74532	0.377981	0.749207	0.161879	0.26733	2.74532	-0.0797375	0.524274	0.577723	0.705594	2.74532	0.399428	0.735097	0.0738065	0.144489	2.74532	0.0696529	0.519458	0.637279	0.749878	solute carrier family 7 member 9 [Source:HGNC Symbol;Acc:HGNC:11067]	chr19	32830509	32869767	-1	q13.11	SLC7A9	46.63	protein_coding		2598
ENSG00000021574	2401.78	-0.2925	0.155276	0.0543123	0.105164	2401.78	-0.287284	0.154835	0.0571993	0.107356	2401.78	0.0272207	0.153196	0.867168	0.923698	2401.78	-0.12315	0.153539	0.408277	0.543279	2401.78	-0.417261	0.155078	0.00468104	0.013455	2401.78	-0.189994	0.152931	0.196961	0.319029	2401.78	-0.384427	0.154688	0.00910202	0.0233602	spastin [Source:HGNC Symbol;Acc:HGNC:11233]	chr2	32063556	32157637	1	p22.3	SPAST	40	protein_coding		9481
ENSG00000021645	39.3392	-1.19549	0.548	0.00814598	0.020082	39.3392	0.631305	0.411758	0.0682783	0.124702	39.3392	0.0760646	0.375233	0.80183	0.87753	39.3392	0.365912	0.389529	0.253567	0.379481	39.3392	2.77935	0.419736	2.71e-12	4.65e-11	39.3392	2.22425	0.426672	1.62e-08	1.28e-07	39.3392	1.61986	0.435816	2.05e-05	9.88e-05	neurexin 3 [Source:HGNC Symbol;Acc:HGNC:8010]	chr14	78170373	79868291	1	q24.3	NRXN3	39.46	protein_coding		15534
ENSG00000021762	1477.48	-0.35987	0.119313	0.00227881	0.00635311	1477.48	-0.726197	0.12025	9.15e-10	5.85e-09	1477.48	-0.267848	0.118442	0.0203642	0.052247	1477.48	-0.0526375	0.117548	0.647076	0.752692	1477.48	0.685372	0.118536	3.14e-09	3.31e-08	1477.48	0.524961	0.118259	5.92e-06	3.05e-05	1477.48	0.384761	0.117615	0.000782886	0.00262803	oxysterol binding protein like 5 [Source:HGNC Symbol;Acc:HGNC:16392]	chr11	3087107	3166739	-1	p15.4	OSBPL5	57	protein_coding		7473
ENSG00000021776	6252.37	-0.0287115	0.0853356	0.771191	0.844236	6252.37	-0.117044	0.0852087	0.185861	0.287646	6252.37	-0.0149544	0.0850723	0.885211	0.936955	6252.37	-0.254754	0.0852547	0.00308456	0.00882023	6252.37	-0.18819	0.0849501	0.0266987	0.0612437	6252.37	-0.286053	0.0853189	0.000774076	0.0026052	6252.37	-0.241034	0.0850857	0.00454536	0.0126494	aquarius intron-binding spliceosomal factor [Source:HGNC Symbol;Acc:HGNC:29513]	chr15	34851782	34969742	-1	q14	AQR	37.52	protein_coding		13431
ENSG00000021826	526.884	-0.554025	0.113511	8.73e-07	3.98e-06	526.884	-0.683893	0.113149	8.65e-10	5.54e-09	526.884	-0.698908	0.113896	4.69e-10	3.8e-09	526.884	-0.102604	0.109387	0.348796	0.484103	526.884	-0.0370958	0.108601	0.748974	0.838172	526.884	0.106667	0.108977	0.305776	0.446811	526.884	0.244627	0.10834	0.0193993	0.0453438	carbamoyl-phosphate synthase 1 [Source:HGNC Symbol;Acc:HGNC:2323]	chr2	210477682	210679107	1	q34	CPS1	36.31	protein_coding		11018
ENSG00000021852	0.120712	-0.00724577	0.779417	0.99904	NA	0.120712	-0.00688146	0.73123	0.97011	NA	0.120712	0.0439879	0.652885	0.888324	NA	0.120712	0.0543644	0.668084	0.782367	NA	0.120712	-0.00367943	0.532576	0.977478	NA	0.120712	-0.00399736	0.575466	0.996959	NA	0.120712	-0.00372345	0.537608	0.979769	NA	complement C8 beta chain [Source:HGNC Symbol;Acc:HGNC:1353]	chr1	56929207	56966140	-1	p32.2	C8B	42.82	protein_coding		2732
ENSG00000022267	6309.18	-0.107787	0.0853597	0.213385	0.3257	6309.18	-0.0896468	0.0851077	0.316673	0.439541	6309.18	0.26668	0.0850004	0.0012646	0.00447755	6309.18	-0.216981	0.0851254	0.0119841	0.0294961	6309.18	0.157492	0.0846563	0.0529197	0.109419	6309.18	0.516168	0.0851996	5.18e-10	5.06e-09	6309.18	0.289157	0.0848409	0.000428899	0.00153669	four and a half LIM domains 1 [Source:HGNC Symbol;Acc:HGNC:3702]	chrX	136146702	136211359	1	q26.3	FHL1	42.07	protein_coding		5862
ENSG00000022277	7249.4	-0.874819	0.111991	2.53e-15	2.32e-14	7249.4	-0.834692	0.111891	3.82e-14	3.55e-13	7249.4	-0.668192	0.111698	1.13e-09	8.8e-09	7249.4	-0.838264	0.111952	2.68e-14	3e-13	7249.4	-0.509929	0.111342	2.57e-06	1.56e-05	7249.4	-0.743145	0.111988	1.22e-11	1.48e-10	7249.4	-0.714291	0.111973	6.88e-11	9.6e-10	replication termination factor 2 [Source:HGNC Symbol;Acc:HGNC:15890]	chr20	56468585	56519449	1	q13.31	RTF2	43.71	protein_coding		4063
ENSG00000022355	0.14325	-0.00496745	0.779705	0.999039	NA	0.14325	-0.00489265	0.731471	0.97011	NA	0.14325	-0.00366628	0.65279	0.984271	NA	0.14325	-0.00431958	0.666818	0.966534	NA	0.14325	-0.00251919	0.532668	0.977479	NA	0.14325	0.049578	0.577613	0.66977	NA	0.14325	-0.00254333	0.537702	0.979769	NA	gamma-aminobutyric acid type A receptor subunit alpha1 [Source:HGNC Symbol;Acc:HGNC:4075]	chr5	161847063	161899981	1	q34	GABRA1	34.99	protein_coding		8420
ENSG00000022556	0.113625	-0.00948781	0.779196	0.99904	NA	0.113625	-0.00914521	0.731054	0.97011	NA	0.113625	-0.0070865	0.652492	0.98427	NA	0.113625	0.0408189	0.666414	0.905921	NA	0.113625	0.0258951	0.532442	0.895055	NA	0.113625	-0.00520305	0.575376	0.996959	NA	0.113625	0.0266211	0.537493	0.892784	NA	NLR family pyrin domain containing 2 [Source:HGNC Symbol;Acc:HGNC:22948]	chr19	54953130	55001142	1	q13.42	NLRP2	49.09	protein_coding		6313
ENSG00000022567	435.642	0.740021	0.172802	1.07e-05	4.28e-05	435.642	0.588835	0.171815	0.000392927	0.00122372	435.642	0.536526	0.171963	0.00116628	0.00416071	435.642	0.904307	0.172647	5.63e-08	3.37e-07	435.642	0.303605	0.169441	0.056762	0.115979	435.642	0.745205	0.173405	6.49e-06	3.31e-05	435.642	0.294473	0.169346	0.0648936	0.127294	solute carrier family 45 member 4 [Source:HGNC Symbol;Acc:HGNC:29196]	chr8	141207166	141308305	-1	q24.3	SLC45A4	52.64	protein_coding		8608
ENSG00000022840	5317.28	0.363809	0.107107	0.000591594	0.00183657	5317.28	0.551923	0.107189	1.87e-07	9.25e-07	5317.28	0.00655711	0.106515	0.948527	0.974452	5317.28	0.331569	0.106796	0.00163901	0.00499056	5317.28	-0.178297	0.106216	0.0866291	0.163478	5317.28	0.502183	0.107173	1.78e-06	1.01e-05	5317.28	0.609834	0.107405	6.51e-09	6.47e-08	ring finger protein 10 [Source:HGNC Symbol;Acc:HGNC:10055]	chr12	120533480	120577588	1	q24.31	RNF10	45.25	protein_coding		5900
ENSG00000022976	836.188	-0.180536	0.119187	0.123565	0.209353	836.188	-0.221666	0.118671	0.0584515	0.109323	836.188	-0.319915	0.119156	0.00620082	0.0185109	836.188	-0.27358	0.11864	0.0189335	0.043982	836.188	-0.0294115	0.116882	0.779161	0.859897	836.188	-0.289134	0.11897	0.0126807	0.0319803	836.188	-0.20888	0.117898	0.067159	0.130847	zinc finger protein 839 [Source:HGNC Symbol;Acc:HGNC:20345]	chr14	102317377	102342702	1	q32.31	ZNF839	49.04	protein_coding		5595
ENSG00000023041	2225.27	-0.134877	0.0744324	0.0680772	0.127562	2225.27	0.0994034	0.0738078	0.176492	0.275821	2225.27	-0.798642	0.0756206	1.98e-26	4.44e-25	2225.27	-0.181555	0.0740517	0.0133325	0.0323622	2225.27	-0.62746	0.0751714	3.17e-17	9.65e-16	2225.27	-0.282648	0.0744869	0.000124946	0.000497522	2225.27	-0.494755	0.0748481	2.26e-11	3.36e-10	zinc finger DHHC-type palmitoyltransferase 6 [Source:HGNC Symbol;Acc:HGNC:19160]	chr10	112424428	112447572	-1	q25.2	ZDHHC6	39.22	protein_coding		9250
ENSG00000023171	406.619	0.231114	0.205719	0.244708	0.362814	406.619	0.523717	0.206652	0.00833808	0.0198802	406.619	0.598035	0.207554	0.00230896	0.00768097	406.619	0.783312	0.208884	8.37e-05	0.000326365	406.619	0.871507	0.211039	9.64e-06	5.21e-05	406.619	-0.232879	0.203487	0.224613	0.352803	406.619	0.539316	0.207211	0.00480144	0.0132576	GRAM domain containing 1B [Source:HGNC Symbol;Acc:HGNC:29214]	chr11	123358428	123627774	1	q24.1	GRAMD1B	45.8	protein_coding		14944
ENSG00000023191	11520.1	0.34093	0.092048	0.000175831	0.0005967	11520.1	-0.0247043	0.0918249	0.803499	0.86768	11520.1	0.475435	0.0920512	1.56e-07	9.77e-07	11520.1	0.120273	0.0916789	0.1776	0.288302	11520.1	0.00910073	0.0912041	0.907002	0.946324	11520.1	0.0459554	0.0914335	0.600351	0.725012	11520.1	-0.155285	0.0914229	0.0878466	0.163209	ribonuclease/angiogenin inhibitor 1 [Source:HGNC Symbol;Acc:HGNC:10074]	chr11	494512	507300	-1	p15.5	RNH1	60.36	protein_coding		7374
ENSG00000023228	15602.6	-0.155056	0.119056	0.217751	0.330699	15602.6	-0.257902	0.119164	0.0312069	0.063693	15602.6	0.155598	0.1185	0.157565	0.277862	15602.6	-0.39557	0.119397	0.000796356	0.00257751	15602.6	-0.761471	0.120628	1.01e-10	1.36e-09	15602.6	-0.664669	0.120342	1.37e-08	1.08e-07	15602.6	-0.578841	0.120038	8.7e-07	5.65e-06	NADH:ubiquinone oxidoreductase core subunit S1 [Source:HGNC Symbol;Acc:HGNC:7707]	chr2	206114817	206159509	-1	q33.3	NDUFS1	40.76	protein_coding		12174
ENSG00000023287	14343.5	0.497757	0.116619	1.53e-05	6.03e-05	14343.5	0.430321	0.116294	0.000138252	0.000464152	14343.5	0.412502	0.116226	0.000271377	0.0010992	14343.5	0.289934	0.115832	0.00893139	0.0227351	14343.5	-0.548955	0.116778	1.73e-06	1.09e-05	14343.5	-0.203625	0.115362	0.0804655	0.155319	14343.5	-0.0963499	0.114705	0.423009	0.560185	RB1 inducible coiled-coil 1 [Source:HGNC Symbol;Acc:HGNC:15574]	chr8	52622458	52745843	-1	q11.23	RB1CC1	37.73	protein_coding		7613
ENSG00000023318	4757.36	0.363605	0.10108	0.000278871	0.000915635	4757.36	0.636258	0.10114	1.86e-10	1.27e-09	4757.36	-0.0279226	0.100628	0.785667	0.866439	4757.36	0.297025	0.100719	0.00269363	0.00781125	4757.36	0.336936	0.100601	0.00060921	0.00219251	4757.36	0.327329	0.100711	0.000906704	0.00301146	4757.36	0.461507	0.100949	2.95e-06	1.69e-05	endoplasmic reticulum protein 44 [Source:HGNC Symbol;Acc:HGNC:18311]	chr9	99979185	100099000	-1	q31.1	ERP44	37.85	protein_coding		4808
ENSG00000023330	7083.01	-0.0499549	0.0814552	0.544919	0.661879	7083.01	-0.346402	0.0815461	2.07e-05	7.9e-05	7083.01	0.513966	0.0814581	2.33e-10	1.95e-09	7083.01	-0.40371	0.0815649	6.66e-07	3.51e-06	7083.01	-0.627588	0.0820014	8.23e-15	2e-13	7083.01	-0.800418	0.0822851	7.71e-23	2.82e-21	7083.01	-0.431514	0.0816293	8.77e-08	6.99e-07	5'-aminolevulinate synthase 1 [Source:HGNC Symbol;Acc:HGNC:396]	chr3	52198086	52214327	1	p21.2	ALAS1	45.47	protein_coding		2536
ENSG00000023445	1309.79	2.41528	0.155803	3.75e-55	1.65e-53	1309.79	2.17581	0.155858	3.14e-45	1.38e-43	1309.79	1.63571	0.156653	2.26e-26	5.06e-25	1309.79	1.3234	0.15683	6.55e-18	9.64e-17	1309.79	2.65782	0.155513	1.25e-66	4.4e-64	1309.79	0.715222	0.157589	2.36e-06	1.31e-05	1309.79	1.85123	0.156489	2.6e-33	3.05e-31	baculoviral IAP repeat containing 3 [Source:HGNC Symbol;Acc:HGNC:591]	chr11	102317450	102339403	1	q22.2	BIRC3	37.6	protein_coding		7518
ENSG00000023516	7127.5	0.650187	0.14523	5.74e-06	2.38e-05	7127.5	0.697024	0.145265	9.61e-07	4.34e-06	7127.5	0.308282	0.143554	0.0276414	0.0679341	7127.5	0.648287	0.145187	4.76e-06	2.24e-05	7127.5	0.386339	0.143678	0.00544055	0.0153437	7127.5	0.514182	0.144725	0.000254414	0.000952193	7127.5	0.693828	0.145832	8.93e-07	5.78e-06	A-kinase anchoring protein 11 [Source:HGNC Symbol;Acc:HGNC:369]	chr13	42272152	42323261	1	q14.11	AKAP11	36.45	protein_coding		9915
ENSG00000023572	2859.11	0.57847	0.173855	0.00062893	0.00194209	2859.11	0.387728	0.172536	0.0206242	0.0443633	2859.11	0.54684	0.173693	0.00096211	0.00349774	2859.11	0.107324	0.170033	0.531435	0.656814	2859.11	-0.573568	0.174528	0.000439403	0.00163398	2859.11	-0.22338	0.169967	0.16761	0.281461	2859.11	-0.276346	0.170101	0.0855951	0.159771	glutaredoxin 2 [Source:HGNC Symbol;Acc:HGNC:16065]	chr1	193090866	193106114	-1	q31.2	GLRX2	39.59	protein_coding		6210
ENSG00000023608	1579.24	-1.07579	0.143192	2.1e-14	1.82e-13	1579.24	-0.78319	0.142107	1.85e-08	1.03e-07	1579.24	-0.899699	0.142766	1.07e-10	9.21e-10	1579.24	-0.923697	0.142651	3.49e-11	2.96e-10	1579.24	-1.03286	0.143447	1.29e-13	2.71e-12	1579.24	-1.09313	0.143654	5.84e-15	1.07e-13	1579.24	-0.94549	0.143251	1.03e-11	1.62e-10	small nuclear RNA activating complex polypeptide 1 [Source:HGNC Symbol;Acc:HGNC:11134]	chr14	61762420	61796428	1	q23.2	SNAPC1	39.55	protein_coding		2593
ENSG00000023697	1962.25	-1.75804	0.153229	2.58e-31	5.08e-30	1962.25	-1.92421	0.15318	3.79e-37	1.22e-35	1962.25	-1.342	0.152659	2.5e-19	3.87e-18	1962.25	-1.37388	0.152547	3.57e-20	6.03e-19	1962.25	-0.695135	0.151301	1.64e-06	1.04e-05	1962.25	-1.05415	0.152518	9.89e-13	1.39e-11	1962.25	-0.865164	0.15207	3.44e-09	3.62e-08	deoxyribose-phosphate aldolase [Source:HGNC Symbol;Acc:HGNC:24269]	chr12	15911302	16037381	1	p12.3	DERA	39.11	protein_coding		2813
ENSG00000023734	13099.3	0.476185	0.0743215	1.82e-10	1.17e-09	13099.3	0.631569	0.0741728	6.23e-18	7.56e-17	13099.3	0.491234	0.074259	3.72e-11	3.34e-10	13099.3	0.332598	0.0741804	8.99e-06	4.07e-05	13099.3	0.0721143	0.0737965	0.309376	0.446183	13099.3	0.0687604	0.0739172	0.326396	0.46897	13099.3	0.264277	0.0740373	0.0004026	0.00145506	serine/threonine kinase receptor associated protein [Source:HGNC Symbol;Acc:HGNC:30796]	chr12	15882387	15903478	1	p12.3	STRAP	36.48	protein_coding		2215
ENSG00000023839	105.892	0.52866	0.213454	0.0095195	0.0230189	105.892	0.60106	0.211497	0.00290038	0.00764758	105.892	0.411517	0.211099	0.0386363	0.0899119	105.892	0.487134	0.210575	0.0144453	0.0346627	105.892	0.286766	0.207179	0.131882	0.229945	105.892	0.0344873	0.208499	0.859789	0.913848	105.892	0.207753	0.206021	0.273966	0.404605	ATP binding cassette subfamily C member 2 [Source:HGNC Symbol;Acc:HGNC:53]	chr10	99782640	99852594	1	q24.2	ABCC2	45.05	protein_coding		7837
ENSG00000023892	47.5917	-0.579502	0.28962	0.0308329	0.0647954	47.5917	-0.462081	0.279785	0.0718281	0.129942	47.5917	-0.738299	0.296397	0.00558491	0.0168735	47.5917	-0.124512	0.26286	0.603824	0.718365	47.5917	0.665569	0.272081	0.00544338	0.01535	47.5917	-0.327361	0.271992	0.171035	0.285757	47.5917	-0.456907	0.279678	0.0577467	0.11515	DEF6 guanine nucleotide exchange factor [Source:HGNC Symbol;Acc:HGNC:2760]	chr6	35297818	35321771	1	p21.31	DEF6	48.5	protein_coding		2579
ENSG00000023902	5873.28	-0.486405	0.115131	1.93e-05	7.5e-05	5873.28	-0.590305	0.115225	2.15e-07	1.05e-06	5873.28	-0.345025	0.114595	0.00202899	0.00684981	5873.28	-0.20784	0.114224	0.0611408	0.120159	5873.28	-0.215946	0.113643	0.0484864	0.101729	5873.28	-0.261049	0.114117	0.0180309	0.0434501	5873.28	-0.323372	0.114227	0.003414	0.00982277	pleckstrin homology domain containing O1 [Source:HGNC Symbol;Acc:HGNC:24310]	chr1	150149183	150164720	1	q21.2	PLEKHO1	51.63	protein_coding		6629
ENSG00000023909	10543.1	0.230963	0.11184	0.0370048	0.0758041	10543.1	0.239253	0.11169	0.0302477	0.0619297	10543.1	1.05906	0.112818	1.83e-21	3.18e-20	10543.1	-0.121551	0.111374	0.267564	0.395241	10543.1	-0.464415	0.112171	2.18e-05	0.00010903	10543.1	-0.758644	0.113056	7.63e-12	9.55e-11	10543.1	-0.210682	0.110994	0.0519476	0.105524	glutamate-cysteine ligase modifier subunit [Source:HGNC Symbol;Acc:HGNC:4312]	chr1	93885199	93909456	-1	p22.1	GCLM	36.37	protein_coding		5426
ENSG00000024048	7622.86	0.0850104	0.0663085	0.194031	0.301951	7622.86	0.109054	0.0661872	0.0994199	0.171349	7622.86	-0.0399108	0.0662056	0.550625	0.689747	7622.86	-0.13179	0.0662224	0.0458365	0.0944857	7622.86	-0.248873	0.0662636	0.000148552	0.00061517	7622.86	-0.160516	0.066275	0.0143597	0.035681	7622.86	-0.0506793	0.066039	0.445128	0.581716	ubiquitin protein ligase E3 component n-recognin 2 [Source:HGNC Symbol;Acc:HGNC:21289]	chr6	42564029	42693505	1	p21.1	UBR2	39.11	protein_coding		8874
ENSG00000024422	4621.96	-0.239306	0.407428	0.499038	0.621664	4621.96	-0.112523	0.39518	0.744626	0.82495	4621.96	-0.547897	0.42957	0.104739	0.202302	4621.96	0.15647	0.386838	0.622622	0.733476	4621.96	0.442033	0.412947	0.139183	0.240141	4621.96	0.716524	0.456823	0.0354645	0.0779692	4621.96	0.407066	0.40552	0.169482	0.277726	EH domain containing 2 [Source:HGNC Symbol;Acc:HGNC:3243]	chr19	47713422	47743134	1	q13.33	EHD2	52.89	protein_coding		3844
ENSG00000024526	873.362	-2.32739	0.198905	1.46e-32	3.06e-31	873.362	-1.95124	0.197625	5.87e-24	1.01e-22	873.362	-3.1841	0.201725	2.69e-57	1.88e-55	873.362	-2.16336	0.198105	7.23e-29	2.03e-27	873.362	-0.00620077	0.182769	0.939311	0.964429	873.362	-2.21064	0.198961	7.4e-30	4.5e-28	873.362	-1.79924	0.197885	9.27e-21	4.23e-19	DEP domain containing 1 [Source:HGNC Symbol;Acc:HGNC:22949]	chr1	68474152	68497221	-1	p31.3	DEPDC1	34.94	protein_coding		5904
ENSG00000024862	901.506	0.769032	0.0905962	1.25e-17	1.31e-16	901.506	0.507735	0.0904672	1.53e-08	8.52e-08	901.506	0.389719	0.0908261	1.45e-05	7.18e-05	901.506	0.416426	0.0904803	3.35e-06	1.62e-05	901.506	-0.0874277	0.0913486	0.331431	0.469732	901.506	0.101983	0.0914085	0.258516	0.393897	901.506	-0.32547	0.0928621	0.000366183	0.00133786	coiled-coil domain containing 28A [Source:HGNC Symbol;Acc:HGNC:21098]	chr6	138773769	138793319	1	q24.1	CCDC28A	38.91	protein_coding		1247
ENSG00000025039	83.5479	6.83047	0.71741	1.52e-21	2.01e-20	83.5479	5.48235	0.718907	1.14e-14	1.11e-13	83.5479	6.53603	0.717334	6.22e-20	9.96e-19	83.5479	5.6232	0.718492	2.5e-15	3.05e-14	83.5479	2.33485	0.770788	0.000284656	0.00110944	83.5479	2.41785	0.770623	0.000205878	0.000785405	83.5479	3.50545	0.736182	3.46e-07	2.44e-06	Ras related GTP binding D [Source:HGNC Symbol;Acc:HGNC:19903]	chr6	89364616	89412273	-1	q15	RRAGD	42.23	protein_coding		5095
ENSG00000025156	1252.17	-0.276416	0.13421	0.0367666	0.0753955	1252.17	-0.502639	0.134618	0.000148334	0.000495075	1252.17	-0.143041	0.132918	0.26436	0.410041	1252.17	-0.358513	0.133767	0.0061079	0.0162306	1252.17	-0.163954	0.131908	0.188778	0.30501	1252.17	-0.518993	0.135124	6.59e-05	0.00027826	1252.17	-0.333208	0.133466	0.00878333	0.0226212	heat shock transcription factor 2 [Source:HGNC Symbol;Acc:HGNC:5225]	chr6	122399551	122433119	1	q22.31	HSF2	35.55	protein_coding		2697
ENSG00000025293	3385.36	-0.127843	0.119553	0.285491	0.408987	3385.36	-0.273467	0.119465	0.0228771	0.0486305	3385.36	-0.240319	0.119342	0.0378576	0.0884089	3385.36	-0.118652	0.118858	0.326793	0.460497	3385.36	0.371007	0.119076	0.00135761	0.00447622	3385.36	0.016732	0.118306	0.900069	0.942418	3385.36	0.419685	0.119316	0.000297936	0.00111228	PHD finger protein 20 [Source:HGNC Symbol;Acc:HGNC:16098]	chr20	35771974	35950370	1	q11.22	PHF20	44.08	protein_coding		8372
ENSG00000025423	149.965	-2.26049	0.237999	2.05e-22	2.83e-21	149.965	-0.946734	0.199218	9.08e-07	4.11e-06	149.965	-0.985044	0.20197	3.8e-07	2.28e-06	149.965	-2.14962	0.225748	2.38e-22	4.66e-21	149.965	1.66528	0.182201	7.89e-21	3.32e-19	149.965	0.23496	0.181038	0.173522	0.288741	149.965	0.255359	0.179685	0.130938	0.226001	hydroxysteroid 17-beta dehydrogenase 6 [Source:HGNC Symbol;Acc:HGNC:23316]	chr12	56752161	56787790	1	q13.3	HSD17B6	44.92	protein_coding		2272
ENSG00000025434	794.195	-1.25135	0.129516	1.22e-22	1.69e-21	794.195	-1.25743	0.128666	3.42e-23	5.63e-22	794.195	0.075921	0.123302	0.521791	0.665619	794.195	-0.494144	0.125372	5.49e-05	0.00022087	794.195	-0.96732	0.128095	9.45e-15	2.27e-13	794.195	-0.876245	0.128028	2.23e-12	2.98e-11	794.195	-0.572525	0.126155	2.7e-06	1.57e-05	nuclear receptor subfamily 1 group H member 3 [Source:HGNC Symbol;Acc:HGNC:7966]	chr11	47248300	47269033	1	p11.2	NR1H3	50.86	protein_coding		4534
ENSG00000025708	125.442	2.592	0.250124	3.36e-26	5.49e-25	125.442	2.52061	0.249299	4.4e-25	8e-24	125.442	2.91921	0.24793	3.75e-33	1.12e-31	125.442	1.96742	0.252701	7.56e-16	9.53e-15	125.442	0.112539	0.247586	0.608886	0.731394	125.442	1.74129	0.256974	1.28e-12	1.77e-11	125.442	0.716202	0.26326	0.00219345	0.00663745	thymidine phosphorylase [Source:HGNC Symbol;Acc:HGNC:3148]	chr22	50525752	50530032	-1	q13.33	TYMP	64.42	protein_coding		3600
ENSG00000025770	1501.74	-0.163816	0.127422	0.191756	0.299195	1501.74	-0.245031	0.127185	0.0500928	0.0957638	1501.74	0.351908	0.126718	0.00461608	0.0142477	1501.74	-0.253611	0.126914	0.0414348	0.0867344	1501.74	-0.277365	0.126479	0.0236811	0.0553764	1501.74	-0.275892	0.12689	0.0255088	0.0586671	1501.74	-0.610182	0.12898	1.05e-06	6.67e-06	non-SMC condensin II complex subunit H2 [Source:HGNC Symbol;Acc:HGNC:25071]	chr22	50508224	50524780	1	q13.33	NCAPH2	55.48	protein_coding		4459
ENSG00000025772	2027.25	-0.386616	0.0652395	3.54e-09	2.05e-08	2027.25	-0.449715	0.0648507	4.36e-12	3.47e-11	2027.25	-0.200397	0.0644091	0.00201237	0.00680298	2027.25	-0.230351	0.0642294	0.000362954	0.00125371	2027.25	0.746175	0.0631899	9.54e-33	8.9e-31	2027.25	-0.454045	0.0653302	3.36e-12	4.41e-11	2027.25	0.279156	0.0634886	7.96e-06	4.19e-05	translocase of outer mitochondrial membrane 34 [Source:HGNC Symbol;Acc:HGNC:15746]	chr20	44942130	44960397	-1	q13.12	TOMM34	44.95	protein_coding		1973
ENSG00000025796	5162.69	1.35483	0.208824	2.23e-11	1.54e-10	5162.69	1.92451	0.209137	4.75e-21	6.94e-20	5162.69	1.03257	0.208794	2.21e-07	1.36e-06	5162.69	1.55777	0.209452	1.54e-14	1.76e-13	5162.69	0.224912	0.197173	0.227153	0.352151	5162.69	1.15058	0.20989	8.25e-09	6.78e-08	5162.69	0.668109	0.207352	0.000512312	0.00180241	SEC63 homolog, protein translocation regulator [Source:HGNC Symbol;Acc:HGNC:21082]	chr6	107867756	107958208	-1	q21	SEC63	39.82	protein_coding		8606
ENSG00000025800	11465.1	-0.1538	0.107222	0.149154	0.244223	11465.1	0.0216491	0.106996	0.853832	0.904128	11465.1	-0.160147	0.106912	0.119248	0.224169	11465.1	-0.0686249	0.10674	0.520663	0.648316	11465.1	0.382955	0.107093	0.000281335	0.00109779	11465.1	0.00249437	0.106394	0.977999	0.993591	11465.1	0.222868	0.106506	0.0355538	0.0765969	karyopherin subunit alpha 6 [Source:HGNC Symbol;Acc:HGNC:6399]	chr1	32108056	32176563	1	p35.2	KPNA6	44.21	protein_coding		7457
ENSG00000026025	261032	-0.353754	0.077896	4.94e-06	2.06e-05	261032	-0.724782	0.0780839	9.44e-21	1.35e-19	261032	-0.492824	0.0779425	1.83e-10	1.54e-09	261032	-0.0579571	0.0776521	0.451385	0.584234	261032	0.195559	0.077496	0.0107657	0.0279385	261032	-0.111261	0.0775078	0.146926	0.253513	261032	-0.0260724	0.0773683	0.732206	0.821102	vimentin [Source:HGNC Symbol;Acc:HGNC:12692]	chr10	17228241	17237593	1	p13	VIM	46.3	protein_coding		5176
ENSG00000026036	67.3112	0.74527	0.243818	0.00121757	0.00356759	67.3112	0.907424	0.240897	6.78e-05	0.000239403	67.3112	0.66199	0.242213	0.00319302	0.0102544	67.3112	0.26669	0.237254	0.227938	0.350006	67.3112	0.58086	0.242059	0.00738747	0.020078	67.3112	0.721696	0.244676	0.00123217	0.00398145	67.3112	0.0262681	0.231678	0.896726	0.936601	RTEL1-TNFRSF6B readthrough (NMD candidate) [Source:HGNC Symbol;Acc:HGNC:44095]	chr20	63659300	63698684	1	q13.33	RTEL1-TNFRSF6B	59.83	protein_coding		9093
ENSG00000026103	5875.11	-0.694171	0.137657	3.25e-07	1.55e-06	5875.11	-1.07488	0.138404	2.83e-15	2.87e-14	5875.11	-0.435176	0.136627	0.00121973	0.00433217	5875.11	-0.676252	0.137575	5.36e-07	2.85e-06	5875.11	-0.644366	0.137844	1.47e-06	9.39e-06	5875.11	-0.589011	0.137446	1.1e-05	5.36e-05	5875.11	-0.450019	0.13662	0.000720514	0.00243532	Fas cell surface death receptor [Source:HGNC Symbol;Acc:HGNC:11920]	chr10	88990531	89017059	1	q23.31	FAS	37.94	protein_coding		5578
ENSG00000026297	332.217	-0.742507	0.151346	5.29e-07	2.47e-06	332.217	-0.985667	0.152172	2.96e-11	2.18e-10	332.217	-0.511529	0.148488	0.000371317	0.00146107	332.217	-0.403913	0.146822	0.00467135	0.0128035	332.217	-0.342215	0.145991	0.0142047	0.0355272	332.217	-0.36875	0.147166	0.00906689	0.0238543	332.217	-0.514858	0.148508	0.000291325	0.00108991	ribonuclease T2 [Source:HGNC Symbol;Acc:HGNC:21686]	chr6	166922113	166957191	-1	q27	RNASET2	48.85	protein_coding		19532
ENSG00000026508	70918.3	0.331721	0.243956	0.146787	0.241064	70918.3	0.899428	0.252481	0.000149241	0.000497799	70918.3	-0.399107	0.243411	0.075939	0.156666	70918.3	0.626174	0.248835	0.00634502	0.0167774	70918.3	1.30075	0.257409	6.2e-08	5.17e-07	70918.3	1.58747	0.256838	8.2e-11	8.9e-10	70918.3	1.34729	0.257328	2.27e-08	2.02e-07	CD44 molecule (Indian blood group) [Source:HGNC Symbol;Acc:HGNC:1681]	chr11	35138882	35232402	1	p13	CD44	41.56	protein_coding		9992
ENSG00000026559	608.024	2.71647	0.146523	8.32e-78	6.17e-76	608.024	2.22816	0.147052	7.64e-53	4.34e-51	608.024	2.13422	0.147532	1.95e-48	1e-46	608.024	2.23316	0.147	3.84e-53	2.88e-51	608.024	1.1769	0.150836	1.03e-15	2.75e-14	608.024	2.30292	0.147387	3.89e-56	8.17e-54	608.024	1.6246	0.149102	1.35e-28	1.12e-26	potassium voltage-gated channel modifier subfamily G member 1 [Source:HGNC Symbol;Acc:HGNC:6248]	chr20	51003656	51023107	-1	q13.13	KCNG1	52.17	protein_coding		5415
ENSG00000026652	1029.17	-1.15854	0.103132	1.31e-29	2.42e-28	1029.17	-0.816444	0.1014	3.79e-16	4.08e-15	1029.17	-0.922551	0.102071	5.04e-20	8.13e-19	1029.17	-1.02022	0.102041	3.93e-24	8.51e-23	1029.17	-0.612924	0.101076	4.89e-10	5.9e-09	1029.17	-0.825973	0.102119	1.7e-16	3.63e-15	1029.17	-0.600535	0.101029	1.06e-09	1.23e-08	1-acylglycerol-3-phosphate O-acyltransferase 4 [Source:HGNC Symbol;Acc:HGNC:20885]	chr6	161129967	161274061	-1	q26	AGPAT4	45.36	protein_coding		14253
ENSG00000026751	2.76734	0.263824	0.829367	0.208946	0.320429	2.76734	0.177531	0.747935	0.409661	0.535026	2.76734	-0.0166336	0.65146	0.967212	0.981236	2.76734	0.207033	0.705756	0.162039	0.267551	2.76734	0.166648	0.570588	0.0190324	0.0458472	2.76734	0.144748	0.596534	0.203633	0.327309	2.76734	-0.0121608	0.536981	0.957836	0.97192	SLAM family member 7 [Source:HGNC Symbol;Acc:HGNC:21394]	chr1	160739057	160754821	1	q23.3	SLAMF7	43.99	protein_coding		4833
ENSG00000026950	1811.51	1.10364	0.0744132	3e-50	1.13e-48	1811.51	1.07524	0.0740895	2.47e-48	1.21e-46	1811.51	0.762065	0.0747423	8.54e-25	1.78e-23	1811.51	1.23352	0.0738654	1.88e-63	1.91e-61	1811.51	0.855413	0.0745808	4.92e-31	4.17e-29	1811.51	1.28564	0.0741546	3.36e-68	1.09e-65	1811.51	0.428095	0.07514	7.72e-09	7.56e-08	butyrophilin subfamily 3 member A1 [Source:HGNC Symbol;Acc:HGNC:1138]	chr6	26402237	26415208	1	p22.2	BTN3A1	44.46	protein_coding		5539
ENSG00000027001	2155.76	-0.770247	0.111656	2.7e-12	2.02e-11	2155.76	-0.997266	0.111877	1.68e-19	2.23e-18	2155.76	-0.549541	0.110968	4.65e-07	2.77e-06	2155.76	-0.89024	0.111703	5.61e-16	7.13e-15	2155.76	-1.07005	0.112319	2.89e-22	1.38e-20	2155.76	-0.872026	0.112053	2.05e-15	3.93e-14	2155.76	-0.858194	0.111954	4.62e-15	1.15e-13	mitochondrial intermediate peptidase [Source:HGNC Symbol;Acc:HGNC:7104]	chr13	23730189	23889400	-1	q12.12	MIPEP	39.76	protein_coding		3388
ENSG00000027075	99.4973	-0.155	0.24663	0.502361	0.624501	99.4973	-0.286974	0.246319	0.215075	0.324038	99.4973	0.925708	0.249862	7.31e-05	0.000326181	99.4973	-0.261147	0.243659	0.248528	0.374004	99.4973	0.0921358	0.230754	0.667096	0.777083	99.4973	-1.53959	0.287158	1.11e-08	8.93e-08	99.4973	-0.650268	0.261164	0.00507412	0.0139177	protein kinase C eta [Source:HGNC Symbol;Acc:HGNC:9403]	chr14	61187559	61550976	1	q23.1	PRKCH	42.48	protein_coding		8971
ENSG00000027697	4373.38	0.334248	0.133934	0.0132509	0.0308418	4373.38	0.493779	0.134063	0.000198726	0.000650532	4373.38	0.489463	0.134089	0.000230873	0.000947519	4373.38	0.25261	0.133062	0.0551008	0.110308	4373.38	-0.72689	0.135727	2.73e-08	2.43e-07	4373.38	0.0496212	0.131863	0.714972	0.811773	4373.38	-0.467461	0.1343	0.000284	0.00106536	interferon gamma receptor 1 [Source:HGNC Symbol;Acc:HGNC:5439]	chr6	137197485	137219449	-1	q23.3	IFNGR1	38.8	protein_coding		3276
ENSG00000027847	2729.94	0.328277	0.121539	0.00596327	0.0151728	2729.94	0.0477923	0.121014	0.671642	0.769686	2729.94	0.792531	0.122243	4.29e-11	3.84e-10	2729.94	0.195646	0.120805	0.0958786	0.174679	2729.94	-0.315155	0.121153	0.00756922	0.0204879	2729.94	-0.0352535	0.120244	0.770696	0.851931	2729.94	-0.595498	0.122866	6.9e-07	4.59e-06	beta-1,4-galactosyltransferase 7 [Source:HGNC Symbol;Acc:HGNC:930]	chr5	177600132	177610330	1	q35.3	B4GALT7	57.85	protein_coding		4878
ENSG00000027869	4.13539	1.7349	1.6005	0.0236937	0.05158	4.13539	3.27995	1.47315	0.00238381	0.00640249	4.13539	0.642158	0.943644	0.079983	0.163391	4.13539	0.869551	1.20343	0.0525639	0.106061	4.13539	0.129223	0.520344	0.460136	0.597879	4.13539	0.0702206	0.546765	0.688798	0.792609	4.13539	0.0449004	0.511992	0.770932	0.84866	SH2 domain containing 2A [Source:HGNC Symbol;Acc:HGNC:10821]	chr1	156806243	156816848	-1	q23.1	SH2D2A	55.53	protein_coding		2498
ENSG00000028116	2428.61	-1.04454	0.129696	1.89e-16	1.85e-15	2428.61	-1.05645	0.129433	8.29e-17	9.35e-16	2428.61	-0.848665	0.129276	1.44e-11	1.34e-10	2428.61	-0.930219	0.129277	1.65e-13	1.73e-12	2428.61	-0.738107	0.129205	2.89e-09	3.06e-08	2428.61	-0.939838	0.129733	8.88e-14	1.42e-12	2428.61	-0.609016	0.128654	7.84e-07	5.15e-06	VRK serine/threonine kinase 2 [Source:HGNC Symbol;Acc:HGNC:12719]	chr2	57907629	58159920	1	p16.1	VRK2	35.24	protein_coding		3531
ENSG00000028137	1056.34	-1.65814	0.116385	1.29e-46	4.4e-45	1056.34	-1.40527	0.114732	3.39e-35	9.87e-34	1056.34	-1.43192	0.115169	3.88e-36	1.3e-34	1056.34	-0.810064	0.112948	3.22e-13	3.29e-12	1056.34	-0.393262	0.111447	0.000283402	0.00110488	1056.34	-0.730234	0.113263	4.84e-11	5.4e-10	1056.34	-0.317182	0.111007	0.00328136	0.00946681	TNF receptor superfamily member 1B [Source:HGNC Symbol;Acc:HGNC:11917]	chr1	12166991	12209228	1	p36.22	TNFRSF1B	55.4	protein_coding		3778
ENSG00000028203	7690.57	-0.773665	0.139264	1.33e-08	7.25e-08	7690.57	-0.6643	0.138915	9.58e-07	4.32e-06	7690.57	-0.325549	0.137445	0.0144126	0.0388584	7690.57	-0.594392	0.138701	1.03e-05	4.6e-05	7690.57	-0.188981	0.135777	0.143357	0.245964	7690.57	-0.458049	0.138062	0.000570554	0.0019763	7690.57	-0.355662	0.137239	0.0071479	0.0189072	vezatin, adherens junctions transmembrane protein [Source:HGNC Symbol;Acc:HGNC:18258]	chr12	95217746	95302799	1	q22	VEZT	38.6	protein_coding		8766
ENSG00000028277	115.173	3.06894	0.54166	1.32e-09	7.89e-09	115.173	3.74354	0.535765	2.2e-13	1.95e-12	115.173	1.70091	0.562755	0.000269976	0.00109369	115.173	3.181	0.540653	3.1e-10	2.38e-09	115.173	4.09127	0.534897	1.37e-15	3.6e-14	115.173	2.41794	0.553053	9.11e-07	5.41e-06	115.173	4.0859	0.534736	1.49e-15	3.94e-14	POU class 2 homeobox 2 [Source:HGNC Symbol;Acc:HGNC:9213]	chr19	42086110	42196585	-1	q13.2	POU2F2	51.31	protein_coding		9072
ENSG00000028310	2047.98	0.0711308	0.0783668	0.363075	0.492155	2047.98	0.228353	0.0777639	0.00313322	0.00819274	2047.98	-0.244524	0.0786379	0.00173425	0.005946	2047.98	0.0724275	0.0778023	0.350167	0.485487	2047.98	0.425189	0.0776458	3.02e-08	2.67e-07	2047.98	0.434519	0.0778217	1.7e-08	1.34e-07	2047.98	0.316005	0.0776303	3.88e-05	0.000176205	bromodomain containing 9 [Source:HGNC Symbol;Acc:HGNC:25818]	chr5	850291	892801	-1	p15.33	BRD9	55.12	protein_coding		9549
ENSG00000028528	4115.17	0.778431	0.214332	0.000155199	0.000532111	4115.17	0.849563	0.214784	3.23e-05	0.000119555	4115.17	0.284909	0.207874	0.149583	0.266925	4115.17	0.750318	0.214184	0.000190245	0.000693204	4115.17	0.693199	0.215404	0.000503125	0.00184377	4115.17	0.778927	0.215608	0.000102307	0.000414762	4115.17	0.98101	0.217709	1.5e-06	9.21e-06	sorting nexin 1 [Source:HGNC Symbol;Acc:HGNC:11172]	chr15	64094123	64146090	1	q22.31	SNX1	43.68	protein_coding		9789
ENSG00000028839	1950.85	-0.906176	0.187894	5.66e-07	2.63e-06	1950.85	-0.823705	0.187448	4.54e-06	1.89e-05	1950.85	-0.671228	0.186699	0.000149967	0.000636833	1950.85	-0.928557	0.188295	2.43e-07	1.35e-06	1950.85	-0.921402	0.189413	2.31e-07	1.73e-06	1950.85	-0.876412	0.18888	8.75e-07	5.23e-06	1950.85	-0.882551	0.189186	6.84e-07	4.55e-06	TATA-box binding protein like 1 [Source:HGNC Symbol;Acc:HGNC:11589]	chr6	133952170	133990432	1	q23.2	TBPL1	37.6	protein_coding		5039
ENSG00000029153	6498.62	-0.836738	0.0967305	2.37e-18	2.59e-17	6498.62	-0.611304	0.0963273	1.42e-10	9.88e-10	6498.62	-0.99228	0.0968945	3.95e-25	8.37e-24	6498.62	-1.15599	0.0969662	2.05e-33	7.22e-32	6498.62	0.322354	0.0954452	0.00058851	0.00212639	6498.62	-0.627205	0.0965075	4.01e-11	4.53e-10	6498.62	-0.172391	0.0951831	0.0665577	0.129914	aryl hydrocarbon receptor nuclear translocator like 2 [Source:HGNC Symbol;Acc:HGNC:18984]	chr12	27332854	27425289	1	p11.23	ARNTL2	39.26	protein_coding		6983
ENSG00000029363	17699.1	0.0551552	0.0961271	0.565021	0.68033	17699.1	-0.034176	0.0960009	0.720864	0.807145	17699.1	-0.00594544	0.0957921	0.952411	0.977081	17699.1	-0.116945	0.0958849	0.217997	0.338072	17699.1	-0.106286	0.0953745	0.259166	0.39014	17699.1	-0.122734	0.0956159	0.194694	0.316125	17699.1	-0.151188	0.0954909	0.108326	0.193797	BCL2 associated transcription factor 1 [Source:HGNC Symbol;Acc:HGNC:16863]	chr6	136256627	136289851	-1	q23.3	BCLAF1	35.59	protein_coding		9533
ENSG00000029364	14875.9	0.219081	0.114536	0.048118	0.0947772	14875.9	0.319131	0.114565	0.00441585	0.0112041	14875.9	0.473425	0.114787	2.31e-05	0.000111066	14875.9	0.0343139	0.113895	0.717624	0.807894	14875.9	-0.341708	0.114249	0.00238794	0.00742873	14875.9	0.0212533	0.113409	0.823346	0.888534	14875.9	-0.173821	0.11351	0.118954	0.20889	solute carrier family 39 member 9 [Source:HGNC Symbol;Acc:HGNC:20182]	chr14	69398015	69462390	1	q24.1	SLC39A9	40.2	protein_coding		7138
ENSG00000029534	319.723	-1.88031	0.189078	5.32e-24	7.85e-23	319.723	-0.712215	0.173827	2.56e-05	9.63e-05	319.723	-1.29008	0.180888	2.5e-13	2.67e-12	319.723	-0.654086	0.173161	9.56e-05	0.000368363	319.723	0.286309	0.165383	0.0664833	0.131985	319.723	0.829696	0.169776	3.46e-07	2.21e-06	319.723	0.233535	0.16481	0.133769	0.22986	ankyrin 1 [Source:HGNC Symbol;Acc:HGNC:492]	chr8	41653220	41896762	-1	p11.21	ANK1	49.32	protein_coding		10797
ENSG00000029559	0.250397	0.0445202	0.778052	0.871828	NA	0.250397	0.0362683	0.72986	0.902374	NA	0.250397	0.0315547	0.651866	0.88833	NA	0.250397	-0.0123383	0.666287	0.966527	NA	0.250397	0.0216268	0.532224	0.895062	NA	0.250397	0.0310796	0.575533	0.774095	NA	0.250397	-0.00776138	0.537417	0.979762	NA	integrin binding sialoprotein [Source:HGNC Symbol;Acc:HGNC:5341]	chr4	87799554	87812435	1	q22.1	IBSP	36.14	protein_coding		1573
ENSG00000029639	1075.37	-0.536238	0.102045	1.1e-07	5.46e-07	1075.37	-0.926128	0.102869	8.54e-20	1.15e-18	1075.37	-0.438844	0.10134	1.12e-05	5.62e-05	1075.37	-0.648976	0.10186	1.08e-10	8.69e-10	1075.37	-0.329048	0.100614	0.000843417	0.00292268	1075.37	-0.463872	0.101644	3.44e-06	1.85e-05	1075.37	-0.337522	0.100702	0.00062297	0.00214279	transcription factor B1, mitochondrial [Source:HGNC Symbol;Acc:HGNC:17037]	chr6	155256134	155314493	-1	q25.3	TFB1M	38.43	protein_coding		4111
ENSG00000029725	9015.51	-0.249162	0.0726282	0.000647856	0.00199601	9015.51	-0.191815	0.0725133	0.00714218	0.0172841	9015.51	-0.144472	0.0725055	0.0341153	0.0810215	9015.51	-0.218461	0.0724631	0.00222424	0.00657799	9015.51	-0.207133	0.0723944	0.00262479	0.00808583	9015.51	-0.0780683	0.0723723	0.231066	0.360876	9015.51	-0.0695554	0.0721712	0.318824	0.453635	rabaptin, RAB GTPase binding effector protein 1 [Source:HGNC Symbol;Acc:HGNC:17677]	chr17	5282265	5386340	1	p13.2	RABEP1	41.34	protein_coding		7059
ENSG00000029993	1095.02	-1.24098	0.0940491	2.51e-40	6.87e-39	1095.02	-1.3964	0.0938539	7.43e-51	3.92e-49	1095.02	-1.30994	0.0939159	6.09e-45	2.83e-43	1095.02	-1.72246	0.0948515	1.4e-74	1.91e-72	1095.02	-0.9244	0.0927949	4.82e-24	2.58e-22	1095.02	-0.694652	0.0924214	2.05e-14	3.53e-13	1095.02	-0.845586	0.0926289	1.71e-20	7.63e-19	high mobility group box 3 [Source:HGNC Symbol;Acc:HGNC:5004]	chrX	150980509	150990771	1	q28	HMGB3	51.17	protein_coding		3914
ENSG00000030066	2549.35	-0.659916	0.121122	3.29e-08	1.73e-07	2549.35	-0.308735	0.119861	0.00897471	0.0212312	2549.35	-0.650781	0.121043	4.18e-08	2.78e-07	2549.35	-0.547929	0.120564	3.58e-06	1.72e-05	2549.35	-0.0741391	0.118099	0.515367	0.649379	2549.35	-0.196166	0.118984	0.0920234	0.173877	2549.35	-0.127317	0.118331	0.267086	0.396346	nucleoporin 160 [Source:HGNC Symbol;Acc:HGNC:18017]	chr11	47778087	47848555	-1	p11.2	NUP160	41.86	protein_coding		8576
ENSG00000030110	2021.34	-0.935378	0.11999	3.03e-15	2.76e-14	2021.34	-0.54335	0.118622	3.4e-06	1.44e-05	2021.34	-0.23784	0.117539	0.0400512	0.0926122	2021.34	-0.841826	0.119488	7.95e-13	7.8e-12	2021.34	-0.336746	0.117565	0.00333746	0.00998864	2021.34	-0.580408	0.119018	6.09e-07	3.73e-06	2021.34	-0.451544	0.118271	8.96e-05	0.000375873	BCL2 antagonist/killer 1 [Source:HGNC Symbol;Acc:HGNC:949]	chr6	33572547	33580293	-1	p21.31	BAK1	57.18	protein_coding		2212
ENSG00000030304	39.2036	-1.42614	0.321885	2.2e-06	9.57e-06	39.2036	-0.818085	0.289757	0.00221431	0.00598555	39.2036	-1.40966	0.31854	1.73e-06	9.64e-06	39.2036	-0.567069	0.277921	0.0248121	0.0556986	39.2036	-0.487141	0.276044	0.0397871	0.0861442	39.2036	-0.691085	0.291543	0.00725276	0.0195799	39.2036	0.358656	0.255231	0.111893	0.198867	muscle associated receptor tyrosine kinase [Source:HGNC Symbol;Acc:HGNC:7525]	chr9	110668779	110806558	1	q31.3	MUSK	36.28	protein_coding		9176
ENSG00000030419	1291.25	-1.98418	0.0962209	1.32e-94	1.45e-92	1291.25	-1.14904	0.0911742	5.48e-37	1.76e-35	1291.25	-1.24492	0.0919394	2.54e-42	1.08e-40	1291.25	-0.666276	0.0895711	4.19e-14	4.63e-13	1291.25	0.760013	0.0876144	1.49e-18	5.12e-17	1291.25	-0.272131	0.0885973	0.00171786	0.00536903	1291.25	0.100662	0.087378	0.268449	0.398055	IKAROS family zinc finger 2 [Source:HGNC Symbol;Acc:HGNC:13177]	chr2	212999691	213152427	-1	q34	IKZF2	34.84	protein_coding		12243
ENSG00000030582	13942.7	1.42947	0.197035	8.05e-14	6.67e-13	13942.7	1.11572	0.196707	3.93e-09	2.35e-08	13942.7	1.09569	0.197163	6.35e-09	4.61e-08	13942.7	1.40413	0.197461	1.85e-13	1.92e-12	13942.7	0.83897	0.197238	5.46e-06	3.1e-05	13942.7	1.10209	0.197686	4.64e-09	3.97e-08	13942.7	0.807285	0.196959	1.17e-05	5.92e-05	granulin precursor [Source:HGNC Symbol;Acc:HGNC:4601]	chr17	44345246	44353106	1	q21.31	GRN	57.73	protein_coding		3524
ENSG00000031003	4976.82	0.555835	0.102047	3.57e-08	1.87e-07	4976.82	0.73075	0.102087	4.65e-13	4.03e-12	4976.82	0.256171	0.101562	0.0102925	0.0289395	4976.82	0.36612	0.101686	0.000268994	0.000953286	4976.82	0.565879	0.102054	1.48e-08	1.38e-07	4976.82	0.695515	0.102246	4.52e-12	5.81e-11	4976.82	0.481184	0.10186	1.38e-06	8.59e-06	family with sequence similarity 13 member B [Source:HGNC Symbol;Acc:HGNC:1335]	chr5	137937960	138051961	-1	q31.2	FAM13B	40.05	protein_coding		6808
ENSG00000031081	1478.05	-1.01662	0.179246	6.01e-09	3.41e-08	1478.05	-0.277683	0.174007	0.0975365	0.168539	1478.05	-0.539612	0.176152	0.00143555	0.00502996	1478.05	-0.493053	0.175523	0.00344925	0.0097493	1478.05	0.603688	0.176182	0.000296282	0.00114698	1478.05	0.388801	0.173541	0.0193458	0.0462104	1478.05	0.862502	0.177822	3.63e-07	2.56e-06	Rho GTPase activating protein 31 [Source:HGNC Symbol;Acc:HGNC:29216]	chr3	119294383	119420714	1	q13.32	ARHGAP31	43.44	protein_coding		9374
ENSG00000031691	359.266	-1.60222	0.224034	1.58e-13	1.29e-12	359.266	-1.88915	0.224444	4.98e-18	6.07e-17	359.266	-1.06798	0.221206	3.65e-07	2.2e-06	359.266	-1.55848	0.223187	4.28e-13	4.31e-12	359.266	-0.801652	0.220211	7.9e-05	0.000349888	359.266	-1.43752	0.224197	1.9e-11	2.24e-10	359.266	-1.57509	0.224364	2.37e-13	4.76e-12	centromere protein Q [Source:HGNC Symbol;Acc:HGNC:21347]	chr6	49463370	49493107	1	p12.3	CENPQ	37.99	protein_coding		1741
ENSG00000031698	22897.9	0.383105	0.116301	0.00086165	0.00259408	22897.9	0.111018	0.115794	0.332391	0.456206	22897.9	0.453946	0.116282	7.14e-05	0.000319133	22897.9	0.0732218	0.115483	0.520841	0.64841	22897.9	-0.316678	0.115614	0.004907	0.0140346	22897.9	0.250848	0.115432	0.0264862	0.0606746	22897.9	-0.291488	0.1155	0.00959198	0.0244755	seryl-tRNA synthetase 1 [Source:HGNC Symbol;Acc:HGNC:10537]	chr1	109213918	109238182	1	p13.3	SARS1	43.12	protein_coding		3849
ENSG00000031823	3103.01	-0.419895	0.128734	0.000898632	0.0026953	3103.01	-0.504621	0.128834	5.99e-05	0.000213124	3103.01	-0.685111	0.129564	5.86e-08	3.85e-07	3103.01	-0.530568	0.128892	2.27e-05	9.78e-05	3103.01	0.120932	0.126004	0.317298	0.454294	3103.01	-0.0914142	0.126546	0.466712	0.607907	3103.01	0.01689	0.125851	0.875981	0.923151	RAN binding protein 3 [Source:HGNC Symbol;Acc:HGNC:9850]	chr19	5916139	5978142	-1	p13.3	RANBP3	52.74	protein_coding		7445
ENSG00000032219	1340.51	-0.19818	0.152591	0.180833	0.285367	1340.51	0.314739	0.151671	0.0342159	0.0690134	1340.51	-0.128378	0.151059	0.370292	0.525265	1340.51	0.236617	0.150976	0.108935	0.193745	1340.51	0.584298	0.152978	6.46e-05	0.000292218	1340.51	0.711377	0.153526	1.5e-06	8.55e-06	1340.51	0.769738	0.153748	1.72e-07	1.29e-06	AT-rich interaction domain 4A [Source:HGNC Symbol;Acc:HGNC:9885]	chr14	58298504	58373887	1	q23.1	ARID4A	37.46	protein_coding		7449
ENSG00000032389	1669.81	-0.829642	0.163908	2.1e-07	1.02e-06	1669.81	-1.08756	0.164674	1.26e-11	9.65e-11	1669.81	-0.654404	0.16311	3.24e-05	0.000152634	1669.81	-0.841766	0.163984	1.16e-07	6.7e-07	1669.81	-0.729272	0.164155	3.14e-06	1.88e-05	1669.81	-1.02728	0.165343	1.2e-10	1.27e-09	1669.81	-0.834399	0.16473	1.17e-07	9.14e-07	EARP complex and GARP complex interacting protein 1 [Source:HGNC Symbol;Acc:HGNC:12383]	chr2	3188925	3377830	-1	p25.3	EIPR1	48.26	protein_coding		5723
ENSG00000032444	2312.52	0.957939	0.158076	5.68e-10	3.51e-09	2312.52	0.749799	0.15755	1.01e-06	4.53e-06	2312.52	0.588941	0.15717	0.000110288	0.000478008	2312.52	0.914826	0.158165	2.69e-09	1.87e-08	2312.52	1.01082	0.158937	4.24e-11	6.1e-10	2312.52	0.95073	0.158698	5.39e-10	5.25e-09	2312.52	0.593976	0.157467	7.78e-05	0.000331191	patatin like phospholipase domain containing 6 [Source:HGNC Symbol;Acc:HGNC:16268]	chr19	7534004	7561764	1	p13.2	PNPLA6	55.88	protein_coding		7161
ENSG00000032742	1537.06	-0.862167	0.141208	4.36e-10	2.72e-09	1537.06	-0.96517	0.141305	2.79e-12	2.26e-11	1537.06	-0.527043	0.139775	0.000101408	0.000442259	1537.06	-1.26821	0.14207	7.88e-20	1.3e-18	1537.06	-1.25644	0.142459	1.49e-19	5.6e-18	1537.06	-0.733757	0.141132	6.99e-08	4.99e-07	1537.06	-1.09361	0.142203	2.33e-15	6.02e-14	intraflagellar transport 88 [Source:HGNC Symbol;Acc:HGNC:20606]	chr13	20567138	20691444	1	q12.11	IFT88	38.71	protein_coding		6049
ENSG00000033011	2936.51	-0.068975	0.100416	0.4821	0.606275	2936.51	0.0927958	0.0999936	0.352819	0.477234	2936.51	-0.276887	0.100409	0.00519855	0.0158147	2936.51	0.141492	0.0998041	0.153812	0.256412	2936.51	0.208915	0.0994492	0.0322653	0.0719635	2936.51	0.214151	0.0997215	0.028971	0.0655577	2936.51	0.0862999	0.099295	0.376624	0.513674	ALG1 chitobiosyldiphosphodolichol beta-mannosyltransferase [Source:HGNC Symbol;Acc:HGNC:18294]	chr16	5033702	5087379	1	p13.3	ALG1	49.38	protein_coding		10637
ENSG00000033030	1584.63	0.833247	0.0807644	4.19e-25	6.53e-24	1584.63	0.725348	0.0805415	1.55e-19	2.06e-18	1584.63	0.47176	0.0809119	4.72e-09	3.47e-08	1584.63	0.274198	0.0808549	0.000693051	0.00227253	1584.63	0.230971	0.0808651	0.00410913	0.0119881	1584.63	0.345726	0.0811461	1.81e-05	8.5e-05	1584.63	0.111076	0.0809778	0.172183	0.281144	zinc finger CCHC-type containing 8 [Source:HGNC Symbol;Acc:HGNC:25265]	chr12	122471599	122501073	-1	q24.31	ZCCHC8	42.68	protein_coding		9125
ENSG00000033050	1867.97	-0.643175	0.0834509	6.01e-15	5.38e-14	1867.97	-0.507168	0.0827098	5.49e-10	3.58e-09	1867.97	-0.441583	0.0826567	6.9e-08	4.49e-07	1867.97	-0.74452	0.0831853	1.58e-19	2.56e-18	1867.97	-0.583443	0.0829986	9.72e-13	1.79e-11	1867.97	-0.521766	0.0830328	1.99e-10	2.05e-09	1867.97	-0.453459	0.0826325	2.51e-08	2.22e-07	ATP binding cassette subfamily F member 2 [Source:HGNC Symbol;Acc:HGNC:71]	chr7	151211484	151227205	-1	q36.1	ABCF2	48.3	protein_coding		5158
ENSG00000033100	10264.7	-0.247012	0.0959336	0.00932139	0.022614	10264.7	-0.253023	0.0958122	0.00777046	0.018636	10264.7	-0.238469	0.0956675	0.0118031	0.0326095	10264.7	-0.11674	0.0955243	0.218145	0.338263	10264.7	-0.690881	0.0965721	3.25e-13	6.44e-12	10264.7	-0.0999509	0.0952381	0.290647	0.429968	10264.7	-0.542045	0.096266	9.62e-09	9.25e-08	chondroitin polymerizing factor 2 [Source:HGNC Symbol;Acc:HGNC:29270]	chr7	151232489	151238827	1	q36.1	CHPF2	56.82	protein_coding		4205
ENSG00000033122	9.30284	-1.20414	0.927674	0.0366345	0.0751755	9.30284	-0.671334	0.712334	0.125972	0.209108	9.30284	-0.181126	0.521547	0.581487	0.715273	9.30284	-0.137808	0.517414	0.674878	0.774265	9.30284	1.13132	0.841311	0.0151786	0.0376185	9.30284	-1.95445	1.22217	0.00800058	0.0213683	9.30284	0.641016	0.683454	0.069435	0.134411	leucine rich repeat containing 7 [Source:HGNC Symbol;Acc:HGNC:18531]	chr1	69567922	70151945	1	p31.1	LRRC7	35.38	protein_coding		30043
ENSG00000033170	2975.01	-1.64629	0.100533	5.46e-61	2.9e-59	2975.01	-1.43123	0.0999584	3.34e-47	1.58e-45	2975.01	-1.44337	0.100121	7.21e-48	3.61e-46	2975.01	-1.03576	0.0995091	6.74e-26	1.63e-24	2975.01	-0.450606	0.0985334	3.06e-06	1.83e-05	2975.01	-0.870728	0.0995642	6.97e-19	1.8e-17	2975.01	-1.08116	0.0997751	4.64e-28	3.76e-26	fucosyltransferase 8 [Source:HGNC Symbol;Acc:HGNC:4019]	chr14	65410592	65744121	1	q23.3	FUT8	37.41	protein_coding		6976
ENSG00000033178	14221.5	1.01206	0.17597	3.36e-09	1.95e-08	14221.5	0.571699	0.174104	0.000652206	0.0019564	14221.5	1.10507	0.176715	1.09e-10	9.34e-10	14221.5	0.533983	0.173812	0.0013278	0.00411973	14221.5	0.129555	0.168078	0.417971	0.558229	14221.5	-0.210796	0.169935	0.191436	0.311894	14221.5	0.0567521	0.167674	0.72524	0.815641	ubiquitin like modifier activating enzyme 6 [Source:HGNC Symbol;Acc:HGNC:25581]	chr4	67612652	67701155	-1	q13.2	UBA6	35.51	protein_coding		11408
ENSG00000033327	1660.61	1.72978	0.162049	2.4e-27	4.09e-26	1660.61	1.67791	0.161872	4.79e-26	9.16e-25	1660.61	1.26855	0.162383	1.2e-15	1.51e-14	1660.61	1.43973	0.162149	1.13e-19	1.85e-18	1660.61	0.572136	0.161191	0.000183614	0.000744199	1660.61	0.767929	0.162187	7.94e-07	4.77e-06	1660.61	0.906167	0.162625	6.34e-09	6.31e-08	GRB2 associated binding protein 2 [Source:HGNC Symbol;Acc:HGNC:14458]	chr11	78215293	78418348	-1	q14.1	GAB2	41.71	protein_coding		6775
ENSG00000033627	2133.18	-0.0296167	0.196862	0.873665	0.918534	2133.18	-0.0417851	0.195797	0.833766	0.889438	2133.18	0.0233653	0.19425	0.918594	0.957263	2133.18	0.197359	0.195274	0.28797	0.41783	2133.18	0.407174	0.197202	0.0270654	0.0619885	2133.18	0.235764	0.194128	0.204138	0.327948	2133.18	0.706709	0.202276	0.000170074	0.000672454	ATPase H+ transporting V0 subunit a1 [Source:HGNC Symbol;Acc:HGNC:865]	chr17	42458844	42522582	1	q21.2	ATP6V0A1	45.46	protein_coding		10926
ENSG00000033800	1956.77	-0.0070678	0.134066	0.964626	0.981375	1956.77	0.013901	0.133593	0.925759	0.950574	1956.77	-0.243245	0.133882	0.0630492	0.134655	1956.77	-0.0301336	0.133175	0.805312	0.872994	1956.77	0.382114	0.133583	0.00301133	0.00911449	1956.77	0.342207	0.133518	0.00820131	0.0218296	1956.77	0.342359	0.133276	0.00764191	0.0200498	protein inhibitor of activated STAT 1 [Source:HGNC Symbol;Acc:HGNC:2752]	chr15	68054309	68198603	1	q23	PIAS1	38.06	protein_coding		10647
ENSG00000033867	19118.3	-0.981497	0.141018	1.42e-12	1.09e-11	19118.3	-0.986487	0.141074	1.02e-12	8.58e-12	19118.3	-0.475203	0.13961	0.000474681	0.00183342	19118.3	-0.35944	0.139069	0.00805254	0.0207593	19118.3	-0.648808	0.140694	1.71e-06	1.07e-05	19118.3	-0.789349	0.141075	8.01e-09	6.59e-08	19118.3	-0.550827	0.140124	4.46e-05	0.000199527	solute carrier family 4 member 7 [Source:HGNC Symbol;Acc:HGNC:11033]	chr3	27372721	27484420	-1	p24.1	SLC4A7	36.85	protein_coding		9616
ENSG00000034053	2267.13	-1.00559	0.107179	1.89e-21	2.48e-20	2267.13	-1.23445	0.107201	3.92e-31	9.53e-30	2267.13	-0.598187	0.106119	9.6e-09	6.85e-08	2267.13	-0.711713	0.106235	1.12e-11	1e-10	2267.13	-0.760377	0.106653	3.07e-13	6.1e-12	2267.13	-0.274136	0.10502	0.00797762	0.0213153	2267.13	-0.486074	0.105767	2.54e-06	1.48e-05	amyloid beta precursor protein binding family A member 2 [Source:HGNC Symbol;Acc:HGNC:579]	chr15	28884483	29118315	1	q13.1	APBA2	48.63	protein_coding		6869
ENSG00000034152	2090.81	0.0753294	0.277643	0.766365	0.840623	2090.81	0.704505	0.290441	0.00790659	0.0189392	2090.81	-0.0921041	0.270812	0.715414	0.817966	2090.81	0.668036	0.290087	0.0104012	0.0260202	2090.81	0.968862	0.300834	0.000251995	0.000994138	2090.81	0.728242	0.294103	0.00465884	0.0132248	2090.81	1.08813	0.301518	5.08e-05	0.000224183	mitogen-activated protein kinase kinase 3 [Source:HGNC Symbol;Acc:HGNC:6843]	chr17	21284672	21315232	1	p11.2	MAP2K3	56.98	protein_coding		3775
ENSG00000034239	5.33328	-0.724191	0.817518	0.116882	0.199954	5.33328	-1.31724	1.11896	0.0236839	0.0501152	5.33328	-0.617193	0.776157	0.105249	0.203128	5.33328	-1.00663	1.03798	0.0378644	0.080358	5.33328	-0.574587	0.793793	0.0642811	0.128364	5.33328	-0.134224	0.503105	0.602242	0.726749	5.33328	-0.591313	0.811472	0.0607732	0.120352	EF-hand calcium binding domain 1 [Source:HGNC Symbol;Acc:HGNC:25678]	chr8	48710789	48735311	-1	q11.21	EFCAB1	40.09	protein_coding		5822
ENSG00000034510	146901	-1.31075	0.195698	5.55e-12	4.04e-11	146901	-1.46924	0.196044	1.3e-14	1.25e-13	146901	-0.895321	0.195124	1.58e-06	8.85e-06	146901	-1.0556	0.195514	9.32e-09	6.1e-08	146901	-0.84106	0.195915	4.89e-06	2.81e-05	146901	-0.844657	0.195491	2.13e-06	1.18e-05	146901	-0.99938	0.196542	7.88e-08	6.33e-07	thymosin beta 10 [Source:HGNC Symbol;Acc:HGNC:11879]	chr2	84905656	84906671	1	p11.2	TMSB10	63.48	protein_coding		461
ENSG00000034533	546.509	-0.39297	0.135824	0.00327584	0.00883486	546.509	-0.297877	0.134325	0.0260894	0.0545203	546.509	-0.347118	0.134786	0.00786965	0.0228066	546.509	-0.645997	0.136545	1.24e-06	6.3e-06	546.509	-0.331025	0.134048	0.0100585	0.0263405	546.509	-0.670891	0.137772	5.47e-07	3.37e-06	546.509	-0.467537	0.135573	0.000339346	0.0012505	asteroid homolog 1 [Source:HGNC Symbol;Acc:HGNC:25021]	chr3	131013875	131027649	-1	q22.1	ASTE1	39.7	protein_coding		3427
ENSG00000034677	4392.93	-0.53231	0.150246	0.000301743	0.000984923	4392.93	-0.290846	0.148945	0.046781	0.090312	4392.93	0.0740092	0.147539	0.60268	0.733211	4392.93	-0.502849	0.149846	0.000575578	0.00191378	4392.93	-0.185366	0.146578	0.189888	0.306428	4392.93	-0.357926	0.148679	0.0126784	0.0319799	4392.93	-0.24452	0.147234	0.0846719	0.158332	ring finger protein 19A, RBR E3 ubiquitin protein ligase [Source:HGNC Symbol;Acc:HGNC:13432]	chr8	100257060	100336218	-1	q22.2	RNF19A	38.61	protein_coding		5852
ENSG00000034693	1305.56	-1.08892	0.173282	1.15e-10	7.49e-10	1305.56	-1.07164	0.173017	1.89e-10	1.3e-09	1305.56	-0.389644	0.168853	0.016601	0.0439199	1305.56	-0.908321	0.1726	5.19e-08	3.12e-07	1305.56	-0.688705	0.172107	2.46e-05	0.000121799	1305.56	-1.20077	0.174331	1.02e-12	1.42e-11	1305.56	-0.742784	0.172529	5.91e-06	3.2e-05	peroxisomal biogenesis factor 3 [Source:HGNC Symbol;Acc:HGNC:8858]	chr6	143450805	143490616	1	q24.2	PEX3	35.1	protein_coding		2830
ENSG00000034713	3743.67	-0.0542573	0.0859071	0.519948	0.640412	3743.67	0.0196372	0.085612	0.823021	0.88169	3743.67	-0.254629	0.0858932	0.0027361	0.008947	3743.67	-0.0177533	0.0855019	0.828031	0.889019	3743.67	0.0150141	0.0851259	0.8553	0.91279	3743.67	-0.20363	0.0857206	0.0164115	0.0400354	3743.67	0.181274	0.0852215	0.0312492	0.0684641	GABA type A receptor associated protein like 2 [Source:HGNC Symbol;Acc:HGNC:13291]	chr16	75566375	75577881	1	q23.1	GABARAPL2	47.12	protein_coding		3010
ENSG00000034971	0.762756	-0.0929871	0.757813	0.63385	NA	0.762756	-0.0973314	0.716733	0.576718	NA	0.762756	-0.173365	0.679653	0.22128	NA	0.762756	-0.0891941	0.657569	0.54486	NA	0.762756	-0.0393609	0.524548	0.683004	NA	0.762756	-0.0347452	0.563842	0.749648	NA	0.762756	-0.0828919	0.53962	0.377088	NA	myocilin [Source:HGNC Symbol;Acc:HGNC:7610]	chr1	171635417	171652688	-1	q24.3	MYOC	45.72	protein_coding		2104
ENSG00000035115	1642.92	0.321769	0.093191	0.000510047	0.00160311	1642.92	0.245745	0.0928556	0.00763933	0.0183586	1642.92	0.263425	0.092869	0.00415451	0.0129742	1642.92	0.458827	0.0927422	5.87e-07	3.11e-06	1642.92	-0.21861	0.0932579	0.0171597	0.0418783	1642.92	0.216969	0.0928456	0.0178586	0.0430919	1642.92	-0.0449723	0.0926782	0.621975	0.737437	SH3 and SYLF domain containing 1 [Source:HGNC Symbol;Acc:HGNC:29546]	chr2	217730	266398	-1	p25.3	SH3YL1	40.78	protein_coding		11132
ENSG00000035141	2304.44	-0.134822	0.0969107	0.161636	0.260912	2304.44	-0.0622908	0.0964654	0.520338	0.640431	2304.44	-0.0459945	0.0963305	0.631329	0.756504	2304.44	-0.401547	0.0970266	2.96e-05	0.000125053	2304.44	-0.182201	0.0961394	0.0544662	0.112066	2304.44	-0.472873	0.0975053	8.71e-07	5.21e-06	2304.44	-0.0631366	0.0958516	0.505665	0.637349	family with sequence similarity 136 member A [Source:HGNC Symbol;Acc:HGNC:25911]	chr2	70295975	70302090	-1	p13.3	FAM136A	48.46	protein_coding		3086
ENSG00000035403	40404.2	-1.08793	0.0490908	3.51e-109	4.94e-107	40404.2	-0.837398	0.0489784	5.07e-66	4.31e-64	40404.2	-0.879724	0.048986	5.13e-72	5.38e-70	40404.2	-0.799829	0.0489769	1.21e-60	1.16e-58	40404.2	0.657176	0.0488321	3.71e-41	5.15e-39	40404.2	0.34109	0.0488123	7.11e-12	8.95e-11	40404.2	0.422406	0.0487963	8.99e-18	2.98e-16	vinculin [Source:HGNC Symbol;Acc:HGNC:12665]	chr10	73995193	74121363	1	q22.2	VCL	41.45	protein_coding		9992
ENSG00000035499	101.485	-2.53015	0.303255	9.51e-18	1e-16	101.485	-2.14488	0.289766	1.51e-14	1.44e-13	101.485	-2.76385	0.307645	2.12e-20	3.48e-19	101.485	-2.13774	0.289578	1.51e-14	1.73e-13	101.485	0.877728	0.263055	0.000223893	0.000891637	101.485	-1.35735	0.282047	2.09e-07	1.38e-06	101.485	-1.06572	0.277031	2.13e-05	0.000102414	DEP domain containing 1B [Source:HGNC Symbol;Acc:HGNC:24902]	chr5	60596912	60700190	-1	q12.1	DEPDC1B	38.63	protein_coding		3806
ENSG00000035664	110.614	-3.271	0.243242	2.14e-42	6.24e-41	110.614	-2.91299	0.223748	1.07e-39	3.85e-38	110.614	-1.70698	0.202582	4.67e-18	6.74e-17	110.614	-2.11625	0.206481	1.11e-25	2.64e-24	110.614	-1.39644	0.198469	2.63e-13	5.3e-12	110.614	-0.719904	0.191153	6.68e-05	0.000281584	110.614	-1.13966	0.195901	1.11e-09	1.29e-08	death associated protein kinase 2 [Source:HGNC Symbol;Acc:HGNC:2675]	chr15	63907036	64072033	-1	q22.31	DAPK2	46.89	protein_coding		13612
ENSG00000035681	6695.59	1.79054	0.0915554	4.62e-86	4.17e-84	6695.59	1.3214	0.0915922	6.27e-48	3.03e-46	6695.59	1.41032	0.0916337	2.4e-54	1.53e-52	6695.59	1.43038	0.0915977	8.06e-56	6.57e-54	6695.59	0.504165	0.0915641	2.2e-08	1.98e-07	6695.59	0.643243	0.0917385	1.05e-12	1.46e-11	6695.59	0.548662	0.091638	1.22e-09	1.4e-08	neutral sphingomyelinase activation associated factor [Source:HGNC Symbol;Acc:HGNC:8017]	chr8	58583508	58659853	-1	q12.1	NSMAF	38.41	protein_coding		6170
ENSG00000035687	5735.99	-0.181411	0.0923448	0.0456915	0.0906917	5735.99	-0.235832	0.0922085	0.00965996	0.0226534	5735.99	-0.0102493	0.0918501	0.911241	0.952608	5735.99	-0.157555	0.0919789	0.0821416	0.153832	5735.99	-0.248754	0.0918529	0.00595164	0.0165839	5735.99	-0.12908	0.0917683	0.155272	0.265132	5735.99	-0.161506	0.0916361	0.0743854	0.142218	adenylosuccinate synthase 2 [Source:HGNC Symbol;Acc:HGNC:292]	chr1	244408494	244451909	-1	q44	ADSS2	38.09	protein_coding		3441
ENSG00000035862	18411.8	0.248321	0.354837	0.376696	0.505745	18411.8	0.446827	0.362914	0.133588	0.21919	18411.8	-0.0967001	0.3367	0.886987	0.937889	18411.8	0.413106	0.358322	0.148103	0.248611	18411.8	1.20727	0.402575	0.000347045	0.00132207	18411.8	1.56209	0.400093	9.79e-06	4.83e-05	18411.8	1.46121	0.401982	2.82e-05	0.000132125	TIMP metallopeptidase inhibitor 2 [Source:HGNC Symbol;Acc:HGNC:11821]	chr17	78852977	78925387	-1	q25.3	TIMP2	52.6	protein_coding		5633
ENSG00000035928	4723.44	0.253451	0.106996	0.0153943	0.0352349	4723.44	0.0649931	0.10671	0.52145	0.641384	4723.44	0.0653222	0.106488	0.523535	0.667067	4723.44	-0.0556295	0.106498	0.620773	0.732146	4723.44	-0.146258	0.106072	0.161455	0.270408	4723.44	-0.31248	0.106919	0.0031401	0.0092926	4723.44	-0.631884	0.108031	2.56e-09	2.76e-08	replication factor C subunit 1 [Source:HGNC Symbol;Acc:HGNC:9969]	chr4	39287456	39366375	-1	p14	RFC1	39.26	protein_coding		6719
ENSG00000036054	11591.4	0.321192	0.164496	0.0473522	0.0935592	11591.4	0.0843906	0.163283	0.607824	0.716347	11591.4	0.619946	0.165896	0.000109945	0.000476672	11591.4	0.0722286	0.162464	0.658815	0.762566	11591.4	-0.584901	0.166265	0.000197741	0.000796223	11591.4	-0.529508	0.165561	0.000766074	0.00258177	11591.4	-0.621579	0.166572	8.21e-05	0.000347679	TBC1 domain family member 23 [Source:HGNC Symbol;Acc:HGNC:25622]	chr3	100260992	100325251	1	q12.1	TBC1D23	36.47	protein_coding		5176
ENSG00000036257	6751.51	0.0670234	0.0727902	0.447736	0.574173	6751.51	-0.00429951	0.0726673	0.823737	0.882083	6751.51	0.207534	0.0725851	0.00656824	0.0194671	6751.51	-0.236786	0.0727625	0.000580411	0.00192773	6751.51	-1.27055	0.0739078	5.07e-67	1.84e-64	6751.51	-0.00937576	0.072542	0.766229	0.848746	6751.51	-0.188177	0.0725922	0.00544017	0.0148083	cullin 3 [Source:HGNC Symbol;Acc:HGNC:2553]	chr2	224470150	224585397	-1	q36.2	CUL3	37.23	protein_coding		11505
ENSG00000036448	15.1794	-0.184737	0.490656	0.630227	0.737052	15.1794	0.273541	0.472748	0.455105	0.578555	15.1794	-0.102833	0.448576	0.751635	0.842775	15.1794	1.32306	0.58085	0.00343478	0.00971412	15.1794	-0.136882	0.411788	0.611313	0.733227	15.1794	0.846854	0.572894	0.0287639	0.0651273	15.1794	0.143245	0.407896	0.600481	0.719309	myomesin 2 [Source:HGNC Symbol;Acc:HGNC:7614]	chr8	2045046	2165552	1	p23.3	MYOM2	46.64	protein_coding		7056
ENSG00000036473	0.0763855	0.0812682	0.782659	0.78026	NA	0.0763855	-0.00449881	0.731501	0.970113	NA	0.0763855	-0.00346182	0.652813	0.984273	NA	0.0763855	-0.00387689	0.666841	0.966536	NA	0.0763855	-0.00237558	0.53268	0.977481	NA	0.0763855	-0.00256225	0.575598	0.996962	NA	0.0763855	-0.00240623	0.537714	0.979771	NA	ornithine transcarbamylase [Source:HGNC Symbol;Acc:HGNC:8512]	chrX	38352586	38421446	1	p11.4	OTC	39.3	protein_coding		1683
ENSG00000036530	39.4661	-0.798189	0.442374	0.0331366	0.0690147	39.4661	0.0400001	0.372461	0.904812	0.93759	39.4661	0.39792	0.383107	0.206861	0.341551	39.4661	-0.383126	0.391936	0.231726	0.354647	39.4661	0.45375	0.386508	0.118928	0.211665	39.4661	-0.0554264	0.349098	0.845587	0.903602	39.4661	0.370824	0.372943	0.192315	0.307282	cytochrome P450 family 46 subfamily A member 1 [Source:HGNC Symbol;Acc:HGNC:2641]	chr14	99684298	99727301	1	q32.2	CYP46A1	47.29	protein_coding		9358
ENSG00000036549	7482.07	-0.182885	0.148045	0.208696	0.3201	7482.07	-0.269611	0.148052	0.0606865	0.112815	7482.07	-0.224143	0.147335	0.1159	0.219113	7482.07	-0.148969	0.147166	0.287471	0.417283	7482.07	-0.337366	0.147423	0.0168191	0.0411608	7482.07	-1.02438	0.151442	2.36e-12	3.16e-11	7482.07	-0.408774	0.148109	0.00405685	0.0114559	zinc finger ZZ-type containing 3 [Source:HGNC Symbol;Acc:HGNC:24523]	chr1	77562416	77683419	-1	p31.1	ZZZ3	37.17	protein_coding		9008
ENSG00000036672	26.534	0.268085	0.484563	0.486018	0.60988	26.534	1.07273	0.573251	0.0153732	0.0342617	26.534	0.0788683	0.441462	0.808441	0.8825	26.534	0.481496	0.497729	0.185321	0.298069	26.534	0.698982	0.563356	0.0485731	0.101895	26.534	0.716909	0.557417	0.0527346	0.109298	26.534	1.25052	0.613733	0.00435252	0.0121908	ubiquitin specific peptidase 2 [Source:HGNC Symbol;Acc:HGNC:12618]	chr11	119355215	119381711	-1	q23.3	USP2	54.63	protein_coding		4523
ENSG00000036828	0.365621	-0.0632277	0.779895	0.838982	NA	0.365621	0.00318065	0.722962	0.961801	NA	0.365621	-0.045465	0.653113	0.818136	NA	0.365621	0.0214732	0.660341	0.897017	NA	0.365621	-0.0303702	0.532882	0.809687	NA	0.365621	0.01879	0.57153	0.870535	NA	0.365621	0.025856	0.535081	0.767673	NA	calcium sensing receptor [Source:HGNC Symbol;Acc:HGNC:1514]	chr3	122183668	122291629	1	q13.33	CASR	41.14	protein_coding		12020
ENSG00000037042	532.543	0.162676	0.169256	0.325689	0.453277	532.543	0.20519	0.168156	0.210186	0.318235	532.543	-0.0271341	0.167641	0.865728	0.922942	532.543	0.542227	0.169189	0.000897288	0.00287385	532.543	1.07929	0.171432	5.98e-11	8.34e-10	532.543	0.576986	0.17007	0.00037453	0.00135085	532.543	0.795522	0.171108	1.07e-06	6.8e-06	tubulin gamma 2 [Source:HGNC Symbol;Acc:HGNC:12419]	chr17	42659284	42667006	1	q21.2	TUBG2	51.91	protein_coding		2793
ENSG00000037241	1714.06	-0.591769	0.180022	0.000722496	0.00220753	1714.06	-0.730113	0.180817	2.87e-05	0.000107334	1714.06	-0.176635	0.175737	0.290584	0.440207	1714.06	-0.736764	0.18099	2.28e-05	9.8e-05	1714.06	-0.335766	0.176153	0.0421009	0.0904372	1714.06	-0.450435	0.178405	0.00758006	0.0203627	1714.06	-0.603306	0.180557	0.000385766	0.00139995	ribosomal protein L26 like 1 [Source:HGNC Symbol;Acc:HGNC:17050]	chr5	172958729	172969771	1	q35.1	RPL26L1	46.12	protein_coding		1164
ENSG00000037280	4.46149	3.74848	2.2572	0.00145177	0.00419525	4.46149	3.57136	2.26157	0.00178118	0.00491406	4.46149	5.33467	2.27043	5.84e-05	0.000264756	4.46149	3.95336	2.25449	0.00091984	0.00294021	4.46149	3.04808	2.39881	0.00304755	0.00921147	4.46149	3.25544	2.35434	0.00246834	0.00748236	4.46149	0.713957	1.27393	0.0132333	0.0324573	fms related receptor tyrosine kinase 4 [Source:HGNC Symbol;Acc:HGNC:3767]	chr5	180601506	180649624	-1	q35.3	FLT4	60.24	protein_coding		8852
ENSG00000037474	5424.77	0.217326	0.101294	0.0305394	0.0642627	5424.77	0.378948	0.10121	0.00014197	0.00047558	5424.77	0.0893281	0.100856	0.363309	0.518218	5424.77	0.140389	0.100854	0.154255	0.256947	5424.77	0.101963	0.100278	0.291376	0.426772	5424.77	-0.0783937	0.100612	0.445633	0.588798	5424.77	0.0638184	0.100282	0.506726	0.638291	NOP2/Sun RNA methyltransferase 2 [Source:HGNC Symbol;Acc:HGNC:25994]	chr5	6599239	6633291	-1	p15.31	NSUN2	43.29	protein_coding		5506
ENSG00000037637	2373.35	0.435675	0.0565954	2.39e-14	2.06e-13	2373.35	0.399611	0.0562753	1.9e-12	1.56e-11	2373.35	-0.0531764	0.0571035	0.312563	0.46402	2373.35	-0.0417901	0.0568458	0.403385	0.538689	2373.35	0.246698	0.0564858	1.71e-05	8.76e-05	2373.35	0.0217787	0.057084	0.772936	0.853749	2373.35	0.00730825	0.056819	0.965124	0.97625	F-box protein 42 [Source:HGNC Symbol;Acc:HGNC:29249]	chr1	16246840	16352480	-1	p36.13	FBXO42	43.86	protein_coding		9009
ENSG00000037749	5573.51	-0.0527424	0.114373	0.610557	0.719837	5573.51	0.506769	0.114637	8.89e-06	3.56e-05	5573.51	0.405655	0.114389	0.000364102	0.00143516	5573.51	-0.0763376	0.113854	0.476052	0.607033	5573.51	-0.58135	0.115336	2.04e-07	1.54e-06	5573.51	-0.817258	0.11608	5.1e-13	7.39e-12	5573.51	-1.11966	0.116493	9.52e-23	5.13e-21	microfibril associated protein 3 [Source:HGNC Symbol;Acc:HGNC:7034]	chr5	154038959	154220478	1	q33.2	MFAP3	43.54	protein_coding		10159
ENSG00000037757	1612.89	-0.975308	0.143362	3.65e-12	2.69e-11	1612.89	-1.07079	0.143303	2.68e-14	2.53e-13	1612.89	-0.418273	0.14093	0.00204879	0.00690895	1612.89	-1.01119	0.143262	5.23e-13	5.21e-12	1612.89	-0.54836	0.141797	5.15e-05	0.000238294	1612.89	-0.639008	0.142342	3.4e-06	1.83e-05	1612.89	-0.636776	0.142362	3.19e-06	1.82e-05	methylthioribose-1-phosphate isomerase 1 [Source:HGNC Symbol;Acc:HGNC:28469]	chr19	13764522	13774282	1	p13.13	MRI1	52.2	protein_coding		3466
ENSG00000037897	458.229	1.63004	0.367057	1.62e-06	7.15e-06	458.229	1.54283	0.367541	4.53e-06	1.89e-05	458.229	0.590662	0.348273	0.0473256	0.106447	458.229	1.77586	0.368731	1.76e-07	9.94e-07	458.229	1.62675	0.3724	1.22e-06	7.92e-06	458.229	1.23835	0.372078	0.000132212	0.000524086	458.229	1.60166	0.372437	1.71e-06	1.03e-05	methyltransferase like 1 [Source:HGNC Symbol;Acc:HGNC:7030]	chr12	57768471	57772119	-1	q14.1	METTL1	52.12	protein_coding		1947
ENSG00000037965	16.4156	-0.18119	0.524054	0.642124	0.745998	16.4156	-0.296616	0.527756	0.435348	0.560076	16.4156	-0.432402	0.554555	0.230422	0.370216	16.4156	-0.103341	0.478625	0.758887	0.839285	16.4156	0.439208	0.526217	0.153113	0.259322	16.4156	0.487184	0.545143	0.14719	0.253905	16.4156	0.583942	0.587834	0.086041	0.160428	homeobox C8 [Source:HGNC Symbol;Acc:HGNC:5129]	chr12	54008985	54012769	1	q13.13	HOXC8	51.76	protein_coding		2417
ENSG00000038002	1200.51	-0.759599	0.196967	5.36e-05	0.000195573	1200.51	-0.833563	0.197193	1.05e-05	4.16e-05	1200.51	-0.116964	0.189323	0.51723	0.661451	1200.51	-0.799699	0.197236	2.05e-05	8.88e-05	1200.51	-0.188099	0.187052	0.281288	0.415117	1200.51	-0.647879	0.196493	0.00045656	0.00161632	1200.51	-0.605685	0.19608	0.000926084	0.0030618	aspartylglucosaminidase [Source:HGNC Symbol;Acc:HGNC:318]	chr4	177430774	177442437	-1	q34.3	AGA	39.69	protein_coding		2605
ENSG00000038210	3234.9	0.185483	0.141973	0.185639	0.291284	3234.9	-0.120238	0.141607	0.383768	0.509873	3234.9	-0.0844091	0.140935	0.53579	0.677627	3234.9	0.145839	0.141058	0.292689	0.422813	3234.9	-0.229559	0.140446	0.0884932	0.16637	3234.9	-0.470678	0.142889	0.0006369	0.00218558	3234.9	-0.312396	0.141305	0.0212528	0.0490488	phosphatidylinositol 4-kinase type 2 beta [Source:HGNC Symbol;Acc:HGNC:18215]	chr4	25160663	25279204	1	p15.2	PI4K2B	41.15	protein_coding		3685
ENSG00000038219	9952.68	1.26027	0.124733	9.5e-25	1.45e-23	9952.68	1.26595	0.124957	1.17e-24	2.09e-23	9952.68	0.692236	0.124539	1.63e-08	1.13e-07	9952.68	0.995139	0.124875	5.84e-16	7.41e-15	9952.68	0.457246	0.123821	0.000152812	0.000630629	9952.68	0.439736	0.123586	0.000279081	0.00103444	9952.68	0.674747	0.124726	3.05e-08	2.65e-07	biorientation of chromosomes in cell division 1 like 1 [Source:HGNC Symbol;Acc:HGNC:31792]	chr4	13568738	13627725	-1	p15.33	BOD1L1	38.88	protein_coding		15862
ENSG00000038274	4810.04	-0.0471614	0.104701	0.666381	0.764814	4810.04	-0.19785	0.104806	0.0490489	0.094025	4810.04	-0.135753	0.104385	0.193633	0.324861	4810.04	-0.0978906	0.104458	0.315177	0.447806	4810.04	-0.29486	0.104443	0.00396231	0.0116173	4810.04	-0.522382	0.105541	3.36e-07	2.15e-06	4810.04	-0.179611	0.10398	0.0812838	0.153131	methionine adenosyltransferase 2B [Source:HGNC Symbol;Acc:HGNC:6905]	chr5	163503114	163519354	1	q34	MAT2B	38.26	protein_coding		5135
ENSG00000038295	0.237086	-0.0128025	0.778945	0.999045	NA	0.237086	0.0436784	0.730494	0.902374	NA	0.237086	0.0340793	0.652016	0.88833	NA	0.237086	-0.0103205	0.666357	0.966527	NA	0.237086	0.0221216	0.532206	0.895061	NA	0.237086	-0.00708503	0.575276	0.996953	NA	0.237086	0.0328251	0.53822	0.702958	NA	tolloid like 1 [Source:HGNC Symbol;Acc:HGNC:11843]	chr4	165873237	166104457	1	q32.3	TLL1	35.7	protein_coding		8105
ENSG00000038358	2223.53	-0.443781	0.10316	1.35e-05	5.36e-05	2223.53	-0.425099	0.102822	2.82e-05	0.000105414	2223.53	-0.346765	0.102613	0.000614973	0.00232301	2223.53	-0.508506	0.102984	5.18e-07	2.76e-06	2223.53	-0.529896	0.103182	1.56e-07	1.21e-06	2223.53	-0.154481	0.101887	0.126193	0.224335	2223.53	-1.01052	0.104446	8.38e-23	4.55e-21	enhancer of mRNA decapping 4 [Source:HGNC Symbol;Acc:HGNC:17157]	chr16	67873052	67884499	1	q22.1	EDC4	57.3	protein_coding		6140
ENSG00000038382	34952.1	-0.98566	0.0718953	3.8e-43	1.14e-41	34952.1	-0.66652	0.0717346	9.41e-21	1.35e-19	34952.1	-0.657471	0.0717536	2.83e-20	4.61e-19	34952.1	-0.42398	0.0715784	2.48e-09	1.73e-08	34952.1	0.285197	0.0713355	5.44e-05	0.00025007	34952.1	-0.0715037	0.0712565	0.311239	0.452793	34952.1	-0.00205517	0.0711483	0.975659	0.983528	trio Rho guanine nucleotide exchange factor [Source:HGNC Symbol;Acc:HGNC:12303]	chr5	14143342	14532128	1	p15.2	TRIO	43.38	protein_coding		17860
ENSG00000038427	11186.9	-0.409741	0.151253	0.00581579	0.0148485	11186.9	-0.489203	0.151528	0.000853182	0.00250448	11186.9	-0.611591	0.152098	3.41e-05	0.000160227	11186.9	-0.274882	0.150163	0.0551056	0.110308	11186.9	1.61449	0.153498	7.47e-27	4.78e-25	11186.9	1.78482	0.153614	5.02e-32	3.51e-30	11186.9	1.15052	0.153514	1.06e-14	2.54e-13	versican [Source:HGNC Symbol;Acc:HGNC:2464]	chr5	83471618	83582303	1	q14.2	VCAN	37.18	protein_coding		14678
ENSG00000038532	1269.27	0.0348353	0.197997	0.857079	0.906832	1269.27	0.43803	0.199371	0.0225124	0.0479412	1269.27	0.0188366	0.195282	0.934215	0.966408	1269.27	0.312693	0.197414	0.0981431	0.177993	1269.27	0.719264	0.203403	0.000146599	0.000607655	1269.27	0.246778	0.195102	0.178993	0.295607	1269.27	0.544708	0.200815	0.00345283	0.00992156	C-type lectin domain containing 16A [Source:HGNC Symbol;Acc:HGNC:29013]	chr16	10944564	11182186	1	p13.13	CLEC16A	48.05	protein_coding		12523
ENSG00000038945	190.727	1.65797	0.199012	1.45e-17	1.5e-16	190.727	1.31646	0.199447	9.58e-12	7.42e-11	190.727	1.91955	0.197627	2.98e-23	5.69e-22	190.727	1.27854	0.199671	3.24e-11	2.76e-10	190.727	0.550745	0.201157	0.00313868	0.00945759	190.727	-0.0850763	0.20101	0.652251	0.765961	190.727	1.14316	0.201655	2.52e-09	2.73e-08	macrophage scavenger receptor 1 [Source:HGNC Symbol;Acc:HGNC:7376]	chr8	16107878	16567490	-1	p22	MSR1	35.52	protein_coding		7812
ENSG00000039068	3.55	-0.251422	0.728469	0.461377	0.586921	3.55	0.0687148	0.643304	0.826518	0.884124	3.55	0.194606	0.616041	0.473481	0.622965	3.55	0.0366319	0.596978	0.891299	0.932797	3.55	0.0414742	0.496044	0.825602	0.892823	3.55	0.10048	0.537867	0.640174	0.75674	3.55	0.0315999	0.499507	0.866205	0.916924	cadherin 1 [Source:HGNC Symbol;Acc:HGNC:1748]	chr16	68737292	68835537	1	q22.1	CDH1	46.88	protein_coding		6076
ENSG00000039123	8133.61	-0.172189	0.132854	0.189761	0.29666	8133.61	-0.29235	0.132815	0.0274255	0.0568942	8133.61	0.00402603	0.131819	0.96805	0.981625	8133.61	-0.366046	0.132889	0.00529166	0.0143054	8133.61	-0.426872	0.132956	0.00101745	0.00346057	8133.61	-0.566465	0.133967	1.34e-05	6.46e-05	8133.61	-0.363399	0.132472	0.00511638	0.0140162	Mtr4 exosome RNA helicase [Source:HGNC Symbol;Acc:HGNC:18734]	chr5	55307989	55425579	1	q11.2	MTREX	36.82	protein_coding		6347
ENSG00000039139	4968.44	-1.6761	0.109336	8.97e-54	3.77e-52	4968.44	-1.14383	0.108656	2.02e-26	3.97e-25	4968.44	-1.00773	0.108658	5.33e-21	9.05e-20	4968.44	-0.899981	0.108426	3.87e-17	5.37e-16	4968.44	-0.370965	0.107206	0.000383224	0.00144271	4968.44	0.000557529	0.106349	0.990799	0.997004	4968.44	-0.39165	0.107301	0.000181489	0.000713013	dynein axonemal heavy chain 5 [Source:HGNC Symbol;Acc:HGNC:2950]	chr5	13690328	14011818	-1	p15.2	DNAH5	39.64	protein_coding		24848
ENSG00000039319	6809.74	0.89235	0.125704	5.19e-13	4.1e-12	6809.74	0.660761	0.125302	6.62e-08	3.45e-07	6809.74	1.0617	0.126046	1.01e-17	1.43e-16	6809.74	0.70879	0.125482	7.23e-09	4.8e-08	6809.74	0.158356	0.123137	0.184782	0.300248	6809.74	0.477968	0.124851	6.8e-05	0.00028577	6809.74	0.327842	0.124244	0.00742552	0.0195324	zinc finger FYVE-type containing 16 [Source:HGNC Symbol;Acc:HGNC:20756]	chr5	80408013	80483379	1	q14.1	ZFYVE16	37.74	protein_coding		15490
ENSG00000039523	626.493	0.7107	0.290377	0.00826966	0.0203464	626.493	0.632586	0.28842	0.0170221	0.0374295	626.493	0.22283	0.274234	0.3719	0.527054	626.493	0.960726	0.296075	0.00038852	0.00133475	626.493	0.929939	0.300047	0.000431118	0.00160633	626.493	0.917568	0.298208	0.000561986	0.00195015	626.493	1.01067	0.300462	0.000155962	0.000621573	RHO family interacting cell polarization regulator 1 [Source:HGNC Symbol;Acc:HGNC:25836]	chr16	67518418	67546788	1	q22.1	RIPOR1	57.05	protein_coding		6729
ENSG00000039537	20.9435	-2.90629	0.673725	1.43e-06	6.34e-06	20.9435	-1.51673	0.591021	0.00146791	0.00412612	20.9435	-1.07968	0.575974	0.0115662	0.0320424	20.9435	-1.393	0.591159	0.00249987	0.00730837	20.9435	-0.255275	0.412023	0.358991	0.498946	20.9435	-0.335755	0.43954	0.2739	0.411733	20.9435	-0.512821	0.488886	0.105662	0.189967	complement C6 [Source:HGNC Symbol;Acc:HGNC:1339]	chr5	41142116	41261438	-1	p13.1	C6	36.68	protein_coding		4857
ENSG00000039560	39167.7	-0.116429	0.050213	0.0187175	0.0418831	39167.7	-0.00502396	0.0501354	0.917926	0.945864	39167.7	-0.0943206	0.0501359	0.0586684	0.126978	39167.7	0.183861	0.0501088	0.000250792	0.000892957	39167.7	0.312121	0.0501037	4.73e-10	5.74e-09	39167.7	-0.43168	0.0502724	5.43e-18	1.3e-16	39167.7	0.632696	0.0501732	9.55e-37	1.38e-34	retinoic acid induced 14 [Source:HGNC Symbol;Acc:HGNC:14873]	chr5	34656328	34832612	1	p13.2	RAI14	42.11	protein_coding		7581
ENSG00000039600	2.89371	-0.21106	0.713911	0.538515	0.656378	2.89371	0.0446377	0.642045	0.887637	0.926584	2.89371	-0.304137	0.686718	0.243403	0.385601	2.89371	0.0916143	0.601091	0.742048	0.826524	2.89371	0.202426	0.540243	0.311592	0.448494	2.89371	0.026486	0.529492	0.90476	0.945688	2.89371	0.0986201	0.508143	0.612858	0.729926	SRY-box transcription factor 30 [Source:HGNC Symbol;Acc:HGNC:30635]	chr5	157625679	157671480	-1	q33.3	SOX30	40.71	protein_coding		3489
ENSG00000039650	1022.45	1.0165	0.144035	6.59e-13	5.17e-12	1022.45	0.837066	0.143749	2.83e-09	1.71e-08	1022.45	0.431553	0.143152	0.00203472	0.00686663	1022.45	0.836354	0.143845	2.65e-09	1.84e-08	1022.45	0.853171	0.144414	9.67e-10	1.12e-08	1022.45	0.716017	0.144264	2.95e-07	1.9e-06	1022.45	0.775044	0.1443	2.59e-08	2.28e-07	polynucleotide kinase 3'-phosphatase [Source:HGNC Symbol;Acc:HGNC:9154]	chr19	49859882	49878351	-1	q13.33	PNKP	59.53	protein_coding		4545
ENSG00000039987	1.11245	0.527342	0.926645	0.127532	0.215193	1.11245	0.295983	0.751522	0.281286	0.400216	1.11245	-0.008308	0.629473	0.954457	0.978004	1.11245	-0.0201375	0.642367	0.903244	0.94034	1.11245	0.0926918	0.524661	0.513407	NA	1.11245	0.127571	0.57059	0.435432	0.578966	1.11245	0.207775	0.569133	0.196702	NA	bestrophin 2 [Source:HGNC Symbol;Acc:HGNC:17107]	chr19	12751702	12758458	1	p13.13	BEST2	57.95	protein_coding		2646
ENSG00000040199	1784.68	-0.817797	0.167192	5.22e-07	2.44e-06	1784.68	0.0498852	0.162614	0.760908	0.836334	1784.68	-1.51998	0.169758	5.15e-20	8.3e-19	1784.68	-0.485346	0.164856	0.00222495	0.00657908	1784.68	0.676476	0.165944	1.92e-05	9.76e-05	1784.68	0.257307	0.161766	0.0985023	0.183702	1784.68	0.376927	0.162829	0.0152409	0.0366757	PH domain and leucine rich repeat protein phosphatase 2 [Source:HGNC Symbol;Acc:HGNC:29149]	chr16	71637835	71724701	-1	q22.2	PHLPP2	41.82	protein_coding		12493
ENSG00000040275	1384.34	-1.37758	0.0922701	5.51e-51	2.12e-49	1384.34	-0.822751	0.0899644	2.34e-20	3.26e-19	1384.34	-1.41825	0.0920332	2.43e-54	1.54e-52	1384.34	-1.00169	0.0904185	4e-29	1.13e-27	1384.34	0.256883	0.0876138	0.00310151	0.00935855	1384.34	-0.932849	0.0908569	2.53e-25	1.12e-23	1384.34	-0.246585	0.0882705	0.00420622	0.0118286	spindle apparatus coiled-coil protein 1 [Source:HGNC Symbol;Acc:HGNC:26010]	chr5	169583636	169604778	1	q35.1	SPDL1	37.27	protein_coding		4775
ENSG00000040341	3002.93	-1.0417	0.131368	6.98e-16	6.61e-15	3002.93	-1.19001	0.131494	3.07e-20	4.23e-19	3002.93	-0.674913	0.130552	1.1e-07	7e-07	3002.93	-1.12974	0.131488	1.73e-18	2.63e-17	3002.93	-0.893233	0.13146	2.44e-12	4.22e-11	3002.93	-0.875951	0.131383	6.94e-12	8.74e-11	3002.93	-0.643277	0.130671	3.32e-07	2.35e-06	staufen double-stranded RNA binding protein 2 [Source:HGNC Symbol;Acc:HGNC:11371]	chr8	73420369	73747708	-1	q21.11	STAU2	38.25	protein_coding		8964
ENSG00000040487	1559.15	0.585504	0.0902966	7.87e-11	5.2e-10	1559.15	0.407417	0.0900125	5.46e-06	2.25e-05	1559.15	0.557665	0.0901011	4.72e-10	3.82e-09	1559.15	-0.298407	0.0909829	0.000802326	0.0025956	1559.15	-0.276791	0.0908233	0.00196904	0.00624733	1559.15	0.0330208	0.0902731	0.734661	0.825267	1559.15	-0.156264	0.0903406	0.0784521	0.148705	solute carrier family 66 member 1 [Source:HGNC Symbol;Acc:HGNC:26001]	chr1	19312326	19329300	1	p36.13	SLC66A1	54.93	protein_coding		2686
ENSG00000040531	1932.81	1.75477	0.0869551	1.66e-91	1.7e-89	1932.81	1.51105	0.0870021	3.18e-68	2.86e-66	1932.81	1.77656	0.0869111	1.62e-93	2.57e-91	1932.81	1.43923	0.0870516	4.03e-62	3.97e-60	1932.81	-1.42809	0.0963661	1.53e-50	3.11e-48	1932.81	0.768581	0.0881269	9.42e-19	2.4e-17	1932.81	0.107206	0.0882276	0.228148	0.351208	cystinosin, lysosomal cystine transporter [Source:HGNC Symbol;Acc:HGNC:2518]	chr17	3636459	3663103	1	p13.2	CTNS	54.27	protein_coding		4949
ENSG00000040608	83.7503	3.55316	0.28085	2.92e-37	7.22e-36	83.7503	3.59232	0.279685	2.47e-38	8.42e-37	83.7503	2.66994	0.285996	1.89e-21	3.28e-20	83.7503	2.63619	0.285231	4.69e-21	8.46e-20	83.7503	-0.344357	0.323459	0.189588	0.306073	83.7503	-0.397793	0.338889	0.156688	0.267198	83.7503	0.463256	0.301069	0.0676828	0.131635	reticulon 4 receptor [Source:HGNC Symbol;Acc:HGNC:18601]	chr22	20241415	20283246	-1	q11.21	RTN4R	60.45	protein_coding		3126
ENSG00000040633	4228.45	-0.510419	0.0600566	1.72e-17	1.78e-16	4228.45	-0.448517	0.0597096	5.3e-14	4.88e-13	4228.45	-0.427654	0.0597798	6.65e-13	6.85e-12	4228.45	-0.362937	0.0595569	1.1e-09	8e-09	4228.45	-0.391982	0.0596622	3.64e-11	5.27e-10	4228.45	-0.23585	0.0595695	6.83e-05	0.000286941	4228.45	-0.280704	0.0594988	1.99e-06	1.19e-05	PHD finger protein 23 [Source:HGNC Symbol;Acc:HGNC:28428]	chr17	7235029	7239722	-1	p13.1	PHF23	59.52	protein_coding		2733
ENSG00000040731	11.7552	0.214596	0.549557	0.587494	0.700557	11.7552	-0.116035	0.532148	0.756587	0.833051	11.7552	1.25237	0.72688	0.0121735	0.0335207	11.7552	0.811064	0.661177	0.0603723	0.11894	11.7552	1.23432	0.765377	0.00979162	0.0257001	11.7552	0.411669	0.542229	0.203266	0.326855	11.7552	0.958973	0.742924	0.0244309	0.0553553	cadherin 10 [Source:HGNC Symbol;Acc:HGNC:1749]	chr5	24487100	24644978	-1	p14.1	CDH10	34	protein_coding		3660
ENSG00000040933	2133.78	0.247459	0.0858967	0.0030578	0.00829931	2133.78	0.325356	0.0855562	0.000113562	0.000387117	2133.78	0.3951	0.0856803	3.69e-06	1.97e-05	2133.78	0.379791	0.0854321	5.45e-06	2.55e-05	2133.78	0.172536	0.0853935	0.0431597	0.0923298	2133.78	0.311982	0.0857224	0.000266231	0.000991797	2133.78	0.0913042	0.085384	0.282311	0.413701	inositol polyphosphate-4-phosphatase type I A [Source:HGNC Symbol;Acc:HGNC:6074]	chr2	98444854	98594392	1	q11.2	INPP4A	47.33	protein_coding		13189
ENSG00000041353	1663.72	0.183238	0.149742	0.214847	0.327259	1663.72	-0.651137	0.152027	1.1e-05	4.37e-05	1663.72	0.264432	0.149011	0.0688307	0.144637	1663.72	0.728855	0.151152	7.86e-07	4.1e-06	1663.72	0.051094	0.146512	0.720531	0.816654	1663.72	-1.43482	0.155665	4.44e-21	1.39e-19	1663.72	-0.276738	0.148683	0.0515566	0.104834	RAB27B, member RAS oncogene family [Source:HGNC Symbol;Acc:HGNC:9767]	chr18	54717860	54895516	1	q21.2	RAB27B	37.74	protein_coding		7154
ENSG00000041357	9846.9	-1.1308	0.17247	1.75e-11	1.22e-10	9846.9	-1.17909	0.172694	1.73e-12	1.42e-11	9846.9	-0.806763	0.172195	1.19e-06	6.78e-06	9846.9	-1.27179	0.173315	4.67e-14	5.14e-13	9846.9	-0.902914	0.173342	4.89e-08	4.17e-07	9846.9	-1.12819	0.173377	1.08e-11	1.32e-10	9846.9	-1.12463	0.17356	1.18e-11	1.83e-10	proteasome 20S subunit alpha 4 [Source:HGNC Symbol;Acc:HGNC:9533]	chr15	78540405	78552417	1	q25.1	PSMA4	42.32	protein_coding		6994
ENSG00000041515	14.7995	0.452372	0.447463	0.224667	0.338845	14.7995	0.21793	0.423344	0.530839	0.649955	14.7995	0.826638	0.478778	0.0276279	0.0679076	14.7995	-0.0248015	0.407373	0.939115	0.961561	14.7995	0.272965	0.395318	0.335178	0.473574	14.7995	-0.372092	0.450839	0.236058	0.366893	14.7995	-0.153085	0.387933	0.576973	0.699926	myosin XVI [Source:HGNC Symbol;Acc:HGNC:29822]	chr13	108596152	109208005	1	q33.3	MYO16	38.48	protein_coding		8816
ENSG00000041802	4712.55	-0.234612	0.106626	0.026246	0.0563406	4712.55	-0.284787	0.106511	0.00679555	0.0165288	4712.55	0.0715641	0.105921	0.493999	0.641113	4712.55	-0.420211	0.106698	6.41e-05	0.000254787	4712.55	-0.866351	0.107895	2.73e-16	7.69e-15	4712.55	-0.740336	0.107679	2.5e-12	3.32e-11	4712.55	-0.582929	0.107253	2.74e-08	2.41e-07	large 60S subunit nuclear export GTPase 1 [Source:HGNC Symbol;Acc:HGNC:25652]	chr3	194640791	194672463	-1	q29	LSG1	41.68	protein_coding		4801
ENSG00000041880	699.689	0.647449	0.0992971	4.29e-11	2.9e-10	699.689	0.737245	0.0983341	3.2e-14	2.99e-13	699.689	0.808724	0.0985279	9.19e-17	1.23e-15	699.689	0.908184	0.0979682	6.14e-21	1.09e-19	699.689	0.150287	0.0991891	0.120912	0.214462	699.689	0.501146	0.0994261	2.79e-07	1.81e-06	699.689	0.290546	0.0991207	0.00273578	0.00805416	poly(ADP-ribose) polymerase family member 3 [Source:HGNC Symbol;Acc:HGNC:273]	chr3	51942345	51948867	1	p21.2	PARP3	59.21	protein_coding		3198
ENSG00000041982	45378.7	-0.415846	0.188728	0.0208666	0.0460984	45378.7	-0.687812	0.190536	0.000175546	0.000578959	45378.7	-0.719095	0.1912	7.26e-05	0.000323976	45378.7	-0.518517	0.189058	0.00420589	0.0116506	45378.7	1.29236	0.193594	3.03e-12	5.15e-11	45378.7	0.327222	0.185886	0.0603388	0.122264	45378.7	0.234421	0.183547	0.167152	0.274707	tenascin C [Source:HGNC Symbol;Acc:HGNC:5318]	chr9	115019575	115118257	-1	q33.1	TNC	41.85	protein_coding		9639
ENSG00000041988	1024.69	-0.719986	0.125958	7.04e-09	3.97e-08	1024.69	-0.860926	0.126015	4.04e-12	3.22e-11	1024.69	-0.698449	0.125661	1.54e-08	1.07e-07	1024.69	-0.8105	0.125856	5.53e-11	4.58e-10	1024.69	-0.87758	0.126597	1.07e-12	1.96e-11	1024.69	-0.784354	0.126384	2.17e-10	2.23e-09	1024.69	-0.977044	0.126945	3.07e-15	7.8e-14	THAP domain containing 3 [Source:HGNC Symbol;Acc:HGNC:20855]	chr1	6624866	6635586	1	p36.31	THAP3	56.77	protein_coding		4072
ENSG00000042062	1256.65	0.0665254	0.121293	0.579244	0.693447	1256.65	-0.872484	0.124458	1.08e-12	9.09e-12	1256.65	0.569161	0.120945	1.62e-06	9.05e-06	1256.65	0.522846	0.120707	1.02e-05	4.59e-05	1256.65	0.156749	0.119477	0.177957	0.291362	1256.65	1.03292	0.121424	4.4e-18	1.06e-16	1256.65	0.605646	0.121098	2.77e-07	2e-06	RIPOR family member 3 [Source:HGNC Symbol;Acc:HGNC:16168]	chr20	50586108	50691542	-1	q13.13	RIPOR3	51.6	protein_coding		6023
ENSG00000042088	972.494	-0.539362	0.137307	6.58e-05	0.00023758	972.494	-0.791538	0.137986	5.18e-09	3.05e-08	972.494	-0.358285	0.135855	0.00670915	0.0198288	972.494	-0.656449	0.137381	1.01e-06	5.19e-06	972.494	-0.0389017	0.132908	0.758433	0.844868	972.494	-1.04498	0.139921	2.01e-14	3.47e-13	972.494	-0.323784	0.135133	0.0124809	0.0308662	tyrosyl-DNA phosphodiesterase 1 [Source:HGNC Symbol;Acc:HGNC:18884]	chr14	89954939	90044764	1	q32.11	TDP1	42.14	protein_coding		6223
ENSG00000042286	1627.58	0.889731	0.185	7.55e-07	3.46e-06	1627.58	1.0028	0.185362	2.46e-08	1.34e-07	1627.58	0.352782	0.181233	0.0433148	0.0988438	1627.58	0.241379	0.180246	0.166326	0.273499	1627.58	0.0726427	0.176009	0.671287	0.780126	1627.58	0.240877	0.179041	0.158703	0.269734	1627.58	0.416607	0.181417	0.0147712	0.0357006	apoptosis inducing factor mitochondria associated 2 [Source:HGNC Symbol;Acc:HGNC:21411]	chr10	70098223	70132934	-1	q22.1	AIFM2	50.25	protein_coding		5135
ENSG00000042304	0.238409	-0.00519973	0.779671	0.999041	NA	0.238409	-0.00511204	0.731443	0.970108	NA	0.238409	0.0689301	0.65672	0.580085	NA	0.238409	-0.00431407	0.666796	0.966532	NA	0.238409	-0.00239916	0.532655	0.977477	NA	0.238409	-0.00287569	0.575569	0.996958	NA	0.238409	-0.00276259	0.537692	0.979767	NA	chromosome 2 open reading frame 83 [Source:HGNC Symbol;Acc:HGNC:25344]	chr2	227610090	227648606	-1	q36.3	C2orf83	42.06	transcribed_unprocessed_pseudogene		3486
ENSG00000042317	1574.57	-1.28937	0.157434	7.56e-17	7.56e-16	1574.57	-1.60192	0.157747	5.76e-25	1.04e-23	1574.57	-0.98937	0.156821	9.33e-11	8.08e-10	1574.57	-1.31931	0.157367	1.09e-17	1.58e-16	1574.57	-1.05333	0.157436	4.7e-12	7.75e-11	1574.57	-0.752245	0.15629	6e-07	3.67e-06	1574.57	-1.03516	0.157402	1.06e-11	1.67e-10	spermatogenesis associated 7 [Source:HGNC Symbol;Acc:HGNC:20423]	chr14	88384924	88470350	1	q31.3	SPATA7	37.9	protein_coding		6872
ENSG00000042429	692.73	-0.0782535	0.102706	0.442042	0.568907	692.73	-0.177262	0.10216	0.0826625	0.146426	692.73	-0.22542	0.102573	0.0258508	0.064123	692.73	-0.278828	0.102402	0.00618706	0.0164186	692.73	-0.0325518	0.100996	0.74195	0.832997	692.73	-0.0333466	0.101706	0.727486	0.820383	692.73	-0.0288136	0.101037	0.771068	0.848727	mediator complex subunit 17 [Source:HGNC Symbol;Acc:HGNC:2375]	chr11	93784227	93814963	1	q21	MED17	39.79	protein_coding		16610
ENSG00000042445	4814.08	1.14358	0.126969	6.7e-20	8.08e-19	4814.08	0.852715	0.126733	7.55e-12	5.89e-11	4814.08	1.2817	0.127131	1.41e-24	2.92e-23	4814.08	1.02449	0.126984	2.19e-16	2.87e-15	4814.08	0.229218	0.124581	0.0570544	0.116451	4814.08	0.70541	0.12683	1.11e-08	8.93e-08	4814.08	0.397923	0.125626	0.0010928	0.00354836	retinol saturase [Source:HGNC Symbol;Acc:HGNC:25991]	chr2	85341955	85354531	-1	p11.2	RETSAT	51.29	protein_coding		4049
ENSG00000042493	2643.87	-0.906411	0.143504	1.24e-10	8.03e-10	2643.87	-1.3928	0.144289	1.04e-22	1.67e-21	2643.87	-0.488076	0.141732	0.000306968	0.00122913	2643.87	-0.560229	0.142186	5.25e-05	0.00021186	2643.87	-0.379852	0.140877	0.0049809	0.0142168	2643.87	-0.916316	0.143978	5.68e-11	6.27e-10	2643.87	-0.713679	0.14333	2.42e-07	1.76e-06	capping actin protein, gelsolin like [Source:HGNC Symbol;Acc:HGNC:1474]	chr2	85394753	85418432	-1	p11.2	CAPG	51.32	protein_coding		2419
ENSG00000042753	6681.35	-0.422732	0.137259	0.00171958	0.00490732	6681.35	-1.0007	0.138726	2.02e-13	1.81e-12	6681.35	-0.124623	0.135682	0.346395	0.500235	6681.35	-0.549558	0.137528	4.23e-05	0.00017341	6681.35	-0.357136	0.136227	0.00650068	0.017942	6681.35	-0.394003	0.136661	0.00290494	0.00867383	6681.35	-0.511164	0.137453	0.000114353	0.000469294	adaptor related protein complex 2 subunit sigma 1 [Source:HGNC Symbol;Acc:HGNC:565]	chr19	46838136	46850846	-1	q13.32	AP2S1	52.84	protein_coding		1558
ENSG00000042781	46.1865	0.390519	0.34032	0.200829	0.310564	46.1865	-0.731329	0.378164	0.025645	0.0537357	46.1865	0.490949	0.338834	0.0922348	0.183127	46.1865	0.977906	0.354642	0.00169598	0.00514772	46.1865	1.05239	0.36248	0.000624565	0.00223956	46.1865	-0.564438	0.372268	0.0588633	0.119754	46.1865	0.703761	0.353908	0.0147143	0.0355794	usherin [Source:HGNC Symbol;Acc:HGNC:12601]	chr1	215622891	216423448	-1	q41	USH2A	36.36	protein_coding		20633
ENSG00000042832	63.732	0.871116	0.321306	0.00315218	0.00853255	63.732	0.614499	0.314771	0.0340585	0.068752	63.732	0.986349	0.324348	0.000695823	0.002595	63.732	0.537223	0.31221	0.0526223	0.106147	63.732	0.631815	0.319913	0.018352	0.0444078	63.732	0.255552	0.297801	0.322531	0.464989	63.732	0.35582	0.301043	0.15902	0.263779	thyroglobulin [Source:HGNC Symbol;Acc:HGNC:11764]	chr8	132866958	133134903	1	q24.22	TG	45.9	protein_coding		11132
ENSG00000042980	11.2675	-1.21424	0.556981	0.00735471	0.0183233	11.2675	-1.20798	0.546259	0.00598062	0.0147318	11.2675	0.282276	0.39864	0.377762	0.533173	11.2675	-0.395677	0.429535	0.241701	0.366305	11.2675	-0.450771	0.441318	0.137607	0.238081	11.2675	-0.933909	0.549906	0.0172848	0.0418963	11.2675	-1.35913	0.594806	0.00232928	0.0070053	ADAM metallopeptidase domain 28 [Source:HGNC Symbol;Acc:HGNC:206]	chr8	24294069	24359014	1	p21.2	ADAM28	35.71	protein_coding		9318
ENSG00000043039	1.05197	-0.297982	0.846123	0.171445	0.27351	1.05197	-0.137875	0.72181	0.461094	0.58441	1.05197	-0.102609	0.643954	0.495648	0.642567	1.05197	-0.225997	0.713959	0.141431	0.239665	1.05197	-0.141032	0.55556	0.150503	NA	1.05197	0.0388298	0.559392	0.83863	0.898702	1.05197	-0.000330359	0.523176	0.947712	NA	BARX homeobox 2 [Source:HGNC Symbol;Acc:HGNC:956]	chr11	129375848	129452279	1	q24.3	BARX2	42.77	protein_coding		3752
ENSG00000043093	5093.91	-0.0313817	0.0863279	0.660175	0.7598	5093.91	-0.0912856	0.0861124	0.277527	0.396003	5093.91	0.0190143	0.0859158	0.820637	0.890969	5093.91	-0.00545616	0.0859497	0.918031	0.948712	5093.91	-0.278596	0.0860858	0.000938953	0.00321505	5093.91	-0.29664	0.0862591	0.000493161	0.00173219	5093.91	-0.0247023	0.0855732	0.775353	0.852287	defective in cullin neddylation 1 domain containing 1 [Source:HGNC Symbol;Acc:HGNC:18184]	chr3	182938074	182985953	-1	q26.33	DCUN1D1	39.56	protein_coding		8307
ENSG00000043143	2055.06	0.562848	0.189821	0.00230408	0.00641437	2055.06	0.556025	0.189432	0.00229923	0.00619483	2055.06	0.0732087	0.18513	0.676764	0.790935	2055.06	0.666667	0.190387	0.000251432	0.000894883	2055.06	1.09772	0.19344	2.65e-09	2.82e-08	2055.06	0.702715	0.191361	0.000100779	0.000409358	2055.06	1.26231	0.193545	1.15e-11	1.81e-10	jade family PHD finger 2 [Source:HGNC Symbol;Acc:HGNC:22984]	chr5	134524312	134583230	1	q31.1	JADE2	53.79	protein_coding		11091
ENSG00000043355	1.37429	-0.0104876	0.750805	0.997695	0.999302	1.37429	0.217589	0.744702	0.295944	0.416038	1.37429	0.19351	0.671564	0.247241	0.390093	1.37429	0.0395586	0.646789	0.80158	0.87031	1.37429	0.11066	0.536985	0.324581	0.462398	1.37429	0.174457	0.599696	0.184094	0.302333	1.37429	-0.0100702	0.528044	0.951742	0.968696	Zic family member 2 [Source:HGNC Symbol;Acc:HGNC:12873]	chr13	99981784	99986765	1	q32.3	ZIC2	56.62	protein_coding		3290
ENSG00000043462	0.401775	-0.00806685	0.779339	0.999045	NA	0.401775	-0.00780824	0.73117	0.970105	NA	0.401775	-0.00593594	0.652575	0.984265	NA	0.401775	-0.00652781	0.666589	0.966528	NA	0.401775	0.0453189	0.534786	0.513462	NA	0.401775	0.0333103	0.575581	0.875778	NA	0.401775	-0.00410976	0.537582	0.979764	NA	lymphocyte cytosolic protein 2 [Source:HGNC Symbol;Acc:HGNC:6529]	chr5	170246233	170297815	-1	q35.1	LCP2	44.62	protein_coding		6823
ENSG00000043514	1120.54	-0.287517	0.170919	0.0837552	0.151993	1120.54	-0.512436	0.171997	0.00209799	0.00569707	1120.54	-0.130747	0.168462	0.420183	0.573072	1120.54	-0.588678	0.17256	0.000394048	0.00135138	1120.54	-0.399462	0.170331	0.0129088	0.0326745	1120.54	-0.591945	0.173165	0.000324872	0.00118756	1120.54	-0.58816	0.173138	0.000324726	0.00120214	tRNA isopentenyltransferase 1 [Source:HGNC Symbol;Acc:HGNC:20286]	chr1	39838110	39883511	-1	p34.2	TRIT1	42.31	protein_coding		6533
ENSG00000043591	0.0992521	0.0674931	0.780517	0.87182	NA	0.0992521	-0.00685654	0.731253	0.970112	NA	0.0992521	-0.00518921	0.652635	0.984272	NA	0.0992521	-0.00575747	0.666652	0.966536	NA	0.0992521	-0.00356693	0.532584	0.97748	NA	0.0992521	0.0349003	0.575704	0.875771	NA	0.0992521	-0.00357726	0.537616	0.979771	NA	adrenoceptor beta 1 [Source:HGNC Symbol;Acc:HGNC:285]	chr10	114043866	114046904	1	q25.3	ADRB1	58.77	protein_coding		3039
ENSG00000044090	2615.07	0.408271	0.0708536	7.81e-09	4.38e-08	2615.07	0.499158	0.0703922	9.85e-13	8.31e-12	2615.07	0.162731	0.0708344	0.021346	0.0544128	2615.07	0.821725	0.0701052	2.84e-32	9.51e-31	2615.07	0.733769	0.0703864	1.24e-25	7.28e-24	2615.07	1.07359	0.0702086	2.68e-53	4.91e-51	2615.07	0.498226	0.0705063	1.29e-12	2.32e-11	cullin 7 [Source:HGNC Symbol;Acc:HGNC:21024]	chr6	43037617	43053943	-1	p21.1	CUL7	54.7	protein_coding		7819
ENSG00000044115	37244	-0.390457	0.0796059	8.54e-07	3.89e-06	37244	-0.494238	0.0796448	4.36e-10	2.88e-09	37244	-0.349658	0.0794945	9.48e-06	4.8e-05	37244	-0.563583	0.0796913	1.06e-12	1.03e-11	37244	-0.184802	0.0791273	0.0183984	0.044508	37244	-0.198455	0.0792427	0.0116024	0.0295895	37244	-0.315221	0.0793521	5.94e-05	0.000259173	catenin alpha 1 [Source:HGNC Symbol;Acc:HGNC:2509]	chr5	138610967	138935034	1	q31.2	CTNNA1	44.15	protein_coding		8830
ENSG00000044446	551.901	0.439757	0.123327	0.000301471	0.000984152	551.901	0.611091	0.122144	3.7e-07	1.76e-06	551.901	0.24326	0.122768	0.0430643	0.0983875	551.901	0.608392	0.122065	3.79e-07	2.05e-06	551.901	1.03816	0.12208	3.76e-18	1.25e-16	551.901	0.80112	0.122734	2.4e-11	2.78e-10	551.901	0.635535	0.122544	9.68e-08	7.64e-07	phosphorylase kinase regulatory subunit alpha 2 [Source:HGNC Symbol;Acc:HGNC:8926]	chrX	18892298	18984114	-1	p22.13	PHKA2	45.6	protein_coding		8547
ENSG00000044459	1383.47	0.375465	0.0886032	1.99e-05	7.73e-05	1383.47	0.404603	0.0881527	3.75e-06	1.58e-05	1383.47	0.293964	0.0883023	0.000767553	0.00284	1383.47	0.369473	0.0880768	2.31e-05	9.94e-05	1383.47	-0.0172249	0.088205	0.84294	0.904591	1383.47	-0.0108215	0.0886837	0.901233	0.943328	1383.47	-0.104405	0.0885138	0.228656	0.351744	centlein [Source:HGNC Symbol;Acc:HGNC:23432]	chr9	17134982	17503923	1	p22.2	CNTLN	36.43	protein_coding		11064
ENSG00000044524	1.03905	0.208034	0.76054	0.434835	0.56252	1.03905	0.0723354	0.696974	0.749308	0.827953	1.03905	-0.132825	0.658564	0.610653	0.74018	1.03905	0.0602646	0.640403	0.756249	0.837522	1.03905	0.229307	0.579809	0.135114	NA	1.03905	0.116034	0.568833	0.447666	0.590426	1.03905	0.18714	0.560891	0.210554	NA	EPH receptor A3 [Source:HGNC Symbol;Acc:HGNC:3387]	chr3	89107621	89482134	1	p11.1	EPHA3	34.59	protein_coding		6577
ENSG00000044574	57659.2	3.9619	0.483479	1.58e-17	1.64e-16	57659.2	4.57389	0.482317	1.41e-22	2.25e-21	57659.2	2.07312	0.49344	2.26e-06	1.24e-05	57659.2	3.97918	0.483807	1.12e-17	1.62e-16	57659.2	1.87386	0.499534	1.26e-05	6.68e-05	57659.2	1.90743	0.497444	9.82e-06	4.85e-05	57659.2	2.53354	0.491965	1.57e-08	1.45e-07	heat shock protein family A (Hsp70) member 5 [Source:HGNC Symbol;Acc:HGNC:5238]	chr9	125234853	125241382	-1	q33.3	HSPA5	44.15	protein_coding		6530
ENSG00000046604	291.079	-0.855779	0.178558	7.75e-07	3.55e-06	291.079	0.0167634	0.168828	0.922774	0.948915	291.079	-0.480706	0.173236	0.00385805	0.0121498	291.079	-0.649551	0.174743	0.000111912	0.000424796	291.079	-0.721239	0.176939	1.63e-05	8.42e-05	291.079	-0.64689	0.176329	0.000113512	0.00045572	291.079	-0.100956	0.16613	0.521095	0.650975	desmoglein 2 [Source:HGNC Symbol;Acc:HGNC:3049]	chr18	31498177	31549008	1	q12.1	DSG2	39.17	protein_coding		9492
ENSG00000046647	895.318	-0.231476	0.0722678	0.00118641	0.00348377	895.318	-0.629181	0.0730862	3.43e-18	4.24e-17	895.318	-0.302733	0.0719867	2.13e-05	0.000102908	895.318	-0.116833	0.0708143	0.100122	0.180957	895.318	-0.518974	0.0727878	5.82e-13	1.11e-11	895.318	-0.203224	0.0718063	0.00430374	0.0123401	895.318	-0.357033	0.0720367	5.25e-07	3.58e-06	gem nuclear organelle associated protein 8 [Source:HGNC Symbol;Acc:HGNC:26044]	chrX	14006726	14029893	-1	p22.2	GEMIN8	41.07	protein_coding		4001
ENSG00000046651	1997.74	0.0465863	0.0990033	0.639208	0.743698	1997.74	-0.00618253	0.0986739	0.94608	0.963199	1997.74	0.221409	0.0984751	0.0227659	0.057506	1997.74	-0.0261211	0.0984848	0.783813	0.857468	1997.74	-0.27407	0.0988074	0.00468149	0.013455	1997.74	-0.278822	0.0991342	0.00420884	0.0120959	1997.74	-0.21681	0.0985902	0.0250477	0.0565799	OFD1 centriole and centriolar satellite protein [Source:HGNC Symbol;Acc:HGNC:2567]	chrX	13734743	13777955	1	p22.2	OFD1	39.29	protein_coding		15550
ENSG00000046653	16.4589	-0.706441	0.422026	0.050093	0.0981291	16.4589	-1.64896	0.485426	0.000108931	0.000372167	16.4589	-1.24052	0.471456	0.00157773	0.00547261	16.4589	-0.470184	0.390927	0.143232	0.242103	16.4589	-1.05632	0.470697	0.00372895	0.0110197	16.4589	-1.61808	0.506186	0.00015222	0.000596636	16.4589	-0.206566	0.345836	0.439633	0.576097	glycoprotein M6B [Source:HGNC Symbol;Acc:HGNC:4461]	chrX	13770939	13938638	-1	p22.2	GPM6B	41.49	protein_coding		5767
ENSG00000046889	2.74615	-1.295	1.13912	0.0326148	0.0680578	2.74615	-1.25949	1.12569	0.0300214	0.0615126	2.74615	-3.22482	1.60873	0.00229753	0.00764759	2.74615	-0.967842	1.02775	0.0439327	0.0911662	2.74615	-0.676666	0.923203	0.047708	0.100366	2.74615	-0.0399761	0.487036	0.862763	0.91594	2.74615	-2.36878	1.48969	0.00720025	0.0190248	phosphatidylinositol-3,4,5-trisphosphate dependent Rac exchange factor 2 [Source:HGNC Symbol;Acc:HGNC:22950]	chr8	67952046	68237032	1	q13.2	PREX2	37.16	protein_coding		12132
ENSG00000047056	1996.16	0.313106	0.102192	0.00200266	0.00564609	1996.16	0.452523	0.101883	6.46e-06	2.64e-05	1996.16	0.29848	0.101827	0.00296609	0.00960127	1996.16	0.222514	0.101629	0.0251377	0.0563507	1996.16	0.0753886	0.101137	0.445965	0.585194	1996.16	0.133341	0.101539	0.178372	0.294852	1996.16	-0.103762	0.101447	0.299349	0.432475	WD repeat domain 37 [Source:HGNC Symbol;Acc:HGNC:31406]	chr10	1049538	1132384	1	p15.3	WDR37	45.48	protein_coding		6301
ENSG00000047188	3087.2	-0.0865216	0.0684609	0.214863	0.327259	3087.2	-0.214062	0.0683545	0.00157131	0.00438738	3087.2	-0.0431105	0.0681673	0.517974	0.662036	3087.2	-0.237901	0.0683174	0.000435046	0.00147969	3087.2	0.215416	0.06776	0.00118618	0.00396424	3087.2	0.0120462	0.0681074	0.868689	0.920193	3087.2	0.172774	0.0677944	0.0098955	0.0251627	YTH domain containing 2 [Source:HGNC Symbol;Acc:HGNC:24721]	chr5	113513694	113595285	1	q22.2	YTHDC2	34.67	protein_coding		10805
ENSG00000047230	1312.35	-0.90615	0.0984486	1.45e-20	1.83e-19	1312.35	-0.928578	0.0979636	8.63e-22	1.32e-20	1312.35	-0.532752	0.0969878	2.6e-08	1.77e-07	1312.35	-0.882962	0.0978067	6.82e-20	1.14e-18	1312.35	-0.710011	0.097601	1.28e-13	2.71e-12	1312.35	-0.392479	0.0966273	3.57e-05	0.000158804	1312.35	-0.401667	0.0964259	2.17e-05	0.000104132	CTP synthase 2 [Source:HGNC Symbol;Acc:HGNC:2520]	chrX	16587999	16712936	-1	p22.2	CTPS2	43.51	protein_coding		5531
ENSG00000047249	6330.77	-0.688399	0.133448	1.89e-07	9.23e-07	6330.77	-0.835571	0.133728	2.6e-10	1.75e-09	6330.77	-0.277585	0.131857	0.0326872	0.0782361	6330.77	-0.775897	0.133669	4e-09	2.72e-08	6330.77	-0.660717	0.133648	4.25e-07	3.03e-06	6330.77	-0.946954	0.134402	5.62e-13	8.1e-12	6330.77	-0.58955	0.133313	5.96e-06	3.23e-05	ATPase H+ transporting V1 subunit H [Source:HGNC Symbol;Acc:HGNC:18303]	chr8	53715543	53843558	-1	q11.23	ATP6V1H	39.2	protein_coding		5104
ENSG00000047315	15847.5	-0.111141	0.137406	0.433332	0.560973	15847.5	-0.275137	0.137619	0.0388403	0.0769641	15847.5	0.0465986	0.136299	0.697156	0.806135	15847.5	-0.355255	0.13766	0.0075899	0.0196782	15847.5	-0.633958	0.139122	2.39e-06	1.46e-05	15847.5	-0.676546	0.139029	5.13e-07	3.18e-06	15847.5	-0.604383	0.138797	6.33e-06	3.41e-05	RNA polymerase II subunit B [Source:HGNC Symbol;Acc:HGNC:9188]	chr4	56977722	57031158	1	q12	POLR2B	40.19	protein_coding		5891
ENSG00000047346	1604.2	-0.523114	0.10175	2.02e-07	9.8e-07	1604.2	-0.446548	0.101077	7.73e-06	3.11e-05	1604.2	-0.0216926	0.0999707	0.822278	0.892028	1604.2	-0.0578847	0.0999169	0.555077	0.676974	1604.2	-0.120346	0.0996064	0.216879	0.339863	1604.2	-0.440434	0.101308	9.66e-06	4.78e-05	1604.2	-0.0348879	0.0994098	0.717785	0.810524	family with sequence similarity 214 member A [Source:HGNC Symbol;Acc:HGNC:25609]	chr15	52581317	52709817	-1	q21.3	FAM214A	37.21	protein_coding		9848
ENSG00000047365	7.8036	3.53195	1.00743	6.91e-05	0.00024883	7.8036	2.92824	1.02236	0.00054355	0.00165485	7.8036	2.24662	1.0694	0.00360519	0.0114181	7.8036	1.16522	1.04542	0.0351072	0.0752675	7.8036	1.99305	1.11619	0.00572695	0.016032	7.8036	0.567927	0.762946	0.0940674	0.17698	7.8036	0.811973	0.997334	0.0441977	0.0919206	ArfGAP with RhoGAP domain, ankyrin repeat and PH domain 2 [Source:HGNC Symbol;Acc:HGNC:16924]	chr4	35948221	36244514	-1	p14	ARAP2	35.53	protein_coding		12427
ENSG00000047410	16584.9	-0.122553	0.102771	0.282636	0.405831	16584.9	0.0567541	0.102722	0.554111	0.67006	16584.9	-0.00611485	0.10238	0.9728	0.983963	16584.9	-0.0889141	0.102621	0.373071	0.508632	16584.9	-0.153793	0.101991	0.147871	0.252361	16584.9	-0.195239	0.102439	0.0536128	0.110841	16584.9	-0.328794	0.102636	0.00140789	0.00446264	translocated promoter region, nuclear basket protein [Source:HGNC Symbol;Acc:HGNC:12017]	chr1	186311652	186375693	-1	q31.1	TPR	34.16	protein_coding		12350
ENSG00000047457	3.50036	0.600049	0.92374	0.11807	0.201683	3.50036	1.62199	1.70298	0.0192851	0.041786	3.50036	1.38076	1.8013	0.0201473	0.0517634	3.50036	1.40412	1.75904	0.0206108	0.0473854	3.50036	2.21074	1.87767	0.00781298	0.0210595	3.50036	0.433921	0.737943	0.0761732	0.148292	3.50036	1.12056	2.17242	0.0166585	0.0396261	ceruloplasmin [Source:HGNC Symbol;Acc:HGNC:2295]	chr3	149162410	149221829	-1	q25.1	CP	37.36	protein_coding		7072
ENSG00000047578	1475.48	0.635471	0.168893	0.000113243	0.000396277	1475.48	0.685419	0.168874	2.84e-05	0.000106254	1475.48	0.455225	0.167676	0.00485258	0.0148901	1475.48	0.654835	0.168821	5.73e-05	0.000229952	1475.48	0.626002	0.169284	9.33e-05	0.000405587	1475.48	0.916605	0.170378	2.02e-08	1.57e-07	1475.48	0.735002	0.169954	5.29e-06	2.89e-05	katanin interacting protein [Source:HGNC Symbol;Acc:HGNC:29068]	chr16	27550133	27780369	1	p12.1	KATNIP	47.84	protein_coding		9784
ENSG00000047579	192.874	0.213926	0.243103	0.356515	0.48535	192.874	0.610827	0.246522	0.00838537	0.0199825	192.874	-0.19621	0.24087	0.380208	0.535767	192.874	0.358478	0.24152	0.110858	0.196422	192.874	-0.0524098	0.230601	0.799487	0.874346	192.874	0.249898	0.237199	0.247475	0.380799	192.874	0.451028	0.243163	0.0379837	0.0808913	dystrobrevin binding protein 1 [Source:HGNC Symbol;Acc:HGNC:17328]	chr6	15522807	15663058	-1	p22.3	DTNBP1	39.93	protein_coding		3046
ENSG00000047597	35.6851	1.18744	0.332613	0.000114139	0.000399156	35.6851	0.378988	0.320373	0.188994	0.291619	35.6851	1.52954	0.330172	6.15e-07	3.61e-06	35.6851	0.699596	0.327428	0.0157636	0.0373953	35.6851	0.247664	0.30306	0.325807	0.463622	35.6851	0.281649	0.311924	0.286255	0.425269	35.6851	0.572793	0.327372	0.0350948	0.0757248	X-linked Kx blood group [Source:HGNC Symbol;Acc:HGNC:12811]	chrX	37685791	37732130	1	p21.1	XK	39.51	protein_coding		5174
ENSG00000047617	3.74391	-2.84303	1.63205	0.00500906	0.0129697	3.74391	-1.05438	1.06304	0.0471898	0.0910076	3.74391	-1.41359	1.39317	0.0224368	0.0568165	3.74391	-0.35182	0.625531	0.29694	0.427684	3.74391	0.00583678	0.460977	0.988241	0.992817	3.74391	-0.169409	0.517254	0.510617	0.647749	3.74391	-0.0206462	0.465221	0.9186	0.949597	anoctamin 2 [Source:HGNC Symbol;Acc:HGNC:1183]	chr12	5531869	5946232	-1	p13.31	ANO2	44.4	protein_coding		6255
ENSG00000047621	3652.32	-0.697094	0.154381	3.82e-06	1.61e-05	3652.32	-0.615798	0.153964	3.92e-05	0.000143641	3652.32	0.120597	0.150915	0.419957	0.572933	3652.32	-0.766596	0.154714	3.23e-07	1.76e-06	3652.32	-0.825924	0.155587	3.18e-08	2.79e-07	3652.32	-0.928583	0.155771	6.8e-10	6.51e-09	3652.32	-0.835581	0.155605	2.25e-08	2.01e-07	chromosome 12 open reading frame 4 [Source:HGNC Symbol;Acc:HGNC:1184]	chr12	4487735	4538508	-1	p13.32	C12orf4	36.55	protein_coding		4932
ENSG00000047634	1907.97	0.672561	0.0840519	7.57e-16	7.15e-15	1907.97	1.04353	0.083506	3.45e-36	1.06e-34	1907.97	0.750611	0.0838331	1.65e-19	2.58e-18	1907.97	0.5708	0.0837629	6.44e-12	5.86e-11	1907.97	0.0689304	0.0838994	0.402901	0.543333	1907.97	0.236394	0.0841759	0.00440302	0.0125818	1907.97	0.572474	0.0839268	4.61e-12	7.65e-11	Scm polycomb group protein like 1 [Source:HGNC Symbol;Acc:HGNC:10580]	chrX	17737449	17754988	1	p22.13	SCML1	38.89	protein_coding		5497
ENSG00000047644	2287.65	0.319271	0.0991405	0.00117299	0.00344734	2287.65	0.500785	0.0988518	3.15e-07	1.51e-06	2287.65	0.292504	0.0987926	0.00274537	0.00897194	2287.65	0.0428149	0.0986928	0.663321	0.765713	2287.65	0.596908	0.0990455	8.38e-10	9.74e-09	2287.65	0.889688	0.0992007	9.78e-20	2.74e-18	2287.65	0.67904	0.0991027	3.15e-12	5.38e-11	WWC family member 3 [Source:HGNC Symbol;Acc:HGNC:29237]	chrX	10015254	10144474	1	p22.2	WWC3	46.3	protein_coding		7418
ENSG00000047648	307.302	-1.20311	0.149062	2.01e-16	1.96e-15	307.302	-1.50828	0.149788	1.64e-24	2.9e-23	307.302	-1.03507	0.146928	5.15e-13	5.36e-12	307.302	-1.24472	0.147682	6.46e-18	9.53e-17	307.302	-0.170499	0.137904	0.20148	0.32097	307.302	-0.713324	0.145053	3.35e-07	2.14e-06	307.302	-0.33965	0.140081	0.011873	0.0295503	Rho GTPase activating protein 6 [Source:HGNC Symbol;Acc:HGNC:676]	chrX	11117651	11665920	-1	p22.2	ARHGAP6	39.23	protein_coding		8893
ENSG00000047662	21.1803	-0.688388	0.522102	0.0930943	0.166102	21.1803	-0.00200193	0.429046	0.987995	0.992178	21.1803	-0.0579513	0.41422	0.853606	0.914311	21.1803	0.0117135	0.414383	0.973871	0.983621	21.1803	0.430068	0.444541	0.157081	0.264554	21.1803	-0.529082	0.496669	0.116027	0.209992	21.1803	0.189508	0.391995	0.496491	0.629303	family with sequence similarity 184 member B [Source:HGNC Symbol;Acc:HGNC:29235]	chr4	17629306	17781621	-1	p15.31	FAM184B	44.07	protein_coding		6731
ENSG00000047849	21514.4	0.334754	0.233042	0.120389	0.204994	21514.4	0.551471	0.235912	0.0117355	0.0269424	21514.4	-0.128582	0.226952	0.582044	0.715786	21514.4	0.529868	0.235393	0.0139943	0.0337436	21514.4	0.625545	0.238933	0.00330504	0.00990239	21514.4	0.758241	0.2407	0.00050559	0.00177174	21514.4	0.829194	0.242593	0.000156492	0.000623312	microtubule associated protein 4 [Source:HGNC Symbol;Acc:HGNC:6862]	chr3	47850690	48089272	-1	p21.31	MAP4	43.43	protein_coding		14994
ENSG00000047932	5844.81	0.088391	0.102815	0.38691	0.515754	5844.81	-0.059434	0.102688	0.54699	0.664245	5844.81	0.208496	0.102487	0.0384649	0.0895743	5844.81	0.34827	0.102703	0.000597279	0.00198135	5844.81	-0.210762	0.102219	0.0363073	0.0795919	5844.81	-0.088445	0.102174	0.381076	0.526869	5844.81	-0.207059	0.102234	0.0398305	0.0842421	golgi associated PDZ and coiled-coil motif containing [Source:HGNC Symbol;Acc:HGNC:17643]	chr6	117560269	117602542	-1	q22.1	GOPC	36.66	protein_coding		4628
ENSG00000047936	4.92842	0.856344	0.864935	0.0873451	0.157418	4.92842	0.338885	0.646107	0.37186	0.496978	4.92842	0.52466	0.711514	0.154971	0.274182	4.92842	0.0768912	0.562202	0.806471	0.873778	4.92842	0.254499	0.53035	0.301443	0.43789	4.92842	-1.58292	4.33449	0.0103038	0.0267169	4.92842	0.314502	0.563882	0.227078	0.349967	ROS proto-oncogene 1, receptor tyrosine kinase [Source:HGNC Symbol;Acc:HGNC:10261]	chr6	117287353	117425942	-1	q22.1	ROS1	37.25	protein_coding		8890
ENSG00000048028	2053.93	0.247439	0.118014	0.0344105	0.0712818	2053.93	0.301555	0.11768	0.0090405	0.0213683	2053.93	0.360636	0.117739	0.00191941	0.0065194	2053.93	0.102934	0.117213	0.359694	0.495374	2053.93	-0.077068	0.116536	0.492198	0.628022	2053.93	0.00883866	0.116885	0.932402	0.96585	2053.93	-0.276678	0.11763	0.0155895	0.0373986	ubiquitin specific peptidase 28 [Source:HGNC Symbol;Acc:HGNC:12625]	chr11	113797874	113875570	-1	q23.2	USP28	41.45	protein_coding		5719
ENSG00000048052	1749.6	3.65828	0.160272	1.72e-116	2.67e-114	1749.6	3.27599	0.160415	8.22e-94	1.55e-91	1749.6	3.65979	0.160218	1.12e-116	2.86e-114	1749.6	3.34819	0.160304	4.35e-98	1.03e-95	1749.6	1.74325	0.162512	7.25e-28	4.99e-26	1749.6	1.00111	0.164452	3.6e-10	3.59e-09	1749.6	2.12221	0.161801	2.07e-40	3.65e-38	histone deacetylase 9 [Source:HGNC Symbol;Acc:HGNC:14065]	chr7	18086949	19002416	1	p21.1	HDAC9	36.13	protein_coding		17269
ENSG00000048140	3512.43	-0.31095	0.0843474	0.000183469	0.000620154	3512.43	-0.225704	0.0839002	0.00668778	0.0162841	3512.43	-0.251799	0.0839191	0.00258165	0.00849794	3512.43	-0.251229	0.0838435	0.00244341	0.00715866	3512.43	0.17801	0.0832617	0.0315201	0.0705628	3512.43	0.235738	0.083491	0.00444438	0.012682	3512.43	0.0206243	0.0832009	0.786069	0.860253	tetraspanin 17 [Source:HGNC Symbol;Acc:HGNC:13594]	chr5	176647387	176659054	1	q35.2	TSPAN17	58.7	protein_coding		5215
ENSG00000048162	1081.45	-0.476255	0.106268	5.74e-06	2.38e-05	1081.45	-0.130946	0.104491	0.204365	0.310975	1081.45	-0.530135	0.106118	3.94e-07	2.36e-06	1081.45	-0.411106	0.105294	7.15e-05	0.000281789	1081.45	-0.0756102	0.103577	0.452081	0.590678	1081.45	-0.246918	0.104821	0.0165104	0.0402588	1081.45	0.159027	0.103413	0.118812	0.208734	NOP16 nucleolar protein [Source:HGNC Symbol;Acc:HGNC:26934]	chr5	176383938	176388927	-1	q35.2	NOP16	49.26	protein_coding		2814
ENSG00000048342	2621.51	-0.878319	0.0829612	1.7e-26	2.81e-25	2621.51	-0.872536	0.0826012	1.88e-26	3.7e-25	2621.51	-0.325617	0.0816452	5.7e-05	0.000258931	2621.51	-0.282064	0.0814637	0.000451067	0.00152884	2621.51	-0.18086	0.0811067	0.0234518	0.0549177	2621.51	-0.59762	0.0823825	2.11e-13	3.19e-12	2621.51	-0.205779	0.0811894	0.0101432	0.0257212	coiled-coil and C2 domain containing 2A [Source:HGNC Symbol;Acc:HGNC:29253]	chr4	15469865	15601552	1	p15.32	CC2D2A	40.21	protein_coding		14588
ENSG00000048392	16768.8	0.0726044	0.147925	0.61894	0.727406	16768.8	-0.0384584	0.147532	0.788234	0.856604	16768.8	0.287232	0.147672	0.0458207	0.103773	16768.8	-0.028677	0.14692	0.839471	0.897524	16768.8	-0.65667	0.150222	5.17e-06	2.95e-05	16768.8	-0.670469	0.150124	3.61e-06	1.94e-05	16768.8	-0.260517	0.146629	0.0638738	0.125582	ribonucleotide reductase regulatory TP53 inducible subunit M2B [Source:HGNC Symbol;Acc:HGNC:17296]	chr8	102204502	102238961	-1	q22.3	RRM2B	37.81	protein_coding		5391
ENSG00000048405	2420.24	0.546975	0.0879366	3.53e-10	2.22e-09	2420.24	0.601446	0.0876532	4.38e-12	3.48e-11	2420.24	0.670922	0.0877668	1.15e-14	1.34e-13	2420.24	0.556813	0.0876325	1.33e-10	1.07e-09	2420.24	0.368905	0.0876248	1.91e-05	9.69e-05	2420.24	0.452767	0.0878632	1.8e-07	1.2e-06	2420.24	0.482279	0.0877355	2.4e-08	2.13e-07	zinc finger protein 800 [Source:HGNC Symbol;Acc:HGNC:27267]	chr7	127346790	127431924	-1	q31.33	ZNF800	37.8	protein_coding		5793
ENSG00000048462	1.74067	0.133331	0.742084	0.638164	0.743054	1.74067	-0.154166	0.717893	0.47427	0.597127	1.74067	0.0827319	0.628112	0.693168	0.803112	1.74067	0.0177192	0.633661	0.947536	0.966204	1.74067	-0.0260055	0.517162	0.822382	0.890468	1.74067	-0.196943	0.61522	0.14628	0.252558	1.74067	-0.0871448	0.533389	0.473201	0.607409	TNF receptor superfamily member 17 [Source:HGNC Symbol;Acc:HGNC:11913]	chr16	11965210	11968068	1	p13.13	TNFRSF17	40.26	protein_coding		1015
ENSG00000048471	2433.81	0.771079	0.123864	2.35e-10	1.49e-09	2433.81	0.270472	0.122937	0.022451	0.0478188	2433.81	0.654245	0.123798	6.94e-08	4.51e-07	2433.81	0.733586	0.123832	1.59e-09	1.14e-08	2433.81	-0.145521	0.122031	0.224483	0.349054	2433.81	0.779661	0.124237	1.41e-10	1.48e-09	2433.81	0.53679	0.123636	8.1e-06	4.26e-05	sorting nexin 29 [Source:HGNC Symbol;Acc:HGNC:30542]	chr16	11976734	12574287	1	p13.13	SNX29	47.13	protein_coding		11299
ENSG00000048540	5.86336	-3.79688	1.15348	0.000209716	0.000703296	5.86336	-4.02723	1.15134	9.78e-05	0.000336554	5.86336	-3.40669	1.03915	0.000140724	0.000600014	5.86336	-3.17258	0.96853	0.000114167	0.000432573	5.86336	-0.128208	0.427044	0.616703	0.737141	5.86336	-0.405758	0.530243	0.20211	0.325389	5.86336	-0.480347	0.564036	0.126708	0.220014	LIM domain only 3 [Source:HGNC Symbol;Acc:HGNC:6643]	chr12	16548372	16610594	-1	p12.3	LMO3	35.63	protein_coding		10002
ENSG00000048544	5930.98	0.223834	0.165077	0.171204	0.273237	5930.98	-0.0149446	0.164168	0.907325	0.939122	5930.98	0.417875	0.165216	0.00831797	0.0239735	5930.98	-0.158409	0.163766	0.305114	0.4369	5930.98	-0.233854	0.16253	0.123848	0.218688	5930.98	-0.322001	0.164205	0.0382007	0.0830284	5930.98	-0.16953	0.161792	0.262562	0.391141	mitochondrial ribosomal protein S10 [Source:HGNC Symbol;Acc:HGNC:14502]	chr6	42206807	42217861	-1	p21.1	MRPS10	41.02	protein_coding		2100
ENSG00000048545	0.0355145	-0.00445196	0.779786	0.999035	NA	0.0355145	0.0587955	0.731931	0.902363	NA	0.0355145	-0.00351271	0.65284	0.984275	NA	0.0355145	-0.00374607	0.666868	0.966538	NA	0.0355145	-0.00219849	0.532693	0.977483	NA	0.0355145	-0.00239854	0.575615	0.996964	NA	0.0355145	-0.00223094	0.537729	0.979773	NA	guanylate cyclase activator 1A [Source:HGNC Symbol;Acc:HGNC:4678]	chr6	42155406	42181338	1	p21.1	GUCA1A	51.07	protein_coding		3190
ENSG00000048649	4297.75	0.680148	0.193139	0.000268322	0.000884082	4297.75	1.02031	0.194761	5.27e-08	2.77e-07	4297.75	0.368659	0.19008	0.044283	0.100716	4297.75	0.878549	0.194529	2.23e-06	1.1e-05	4297.75	1.11915	0.196475	2.17e-09	2.36e-08	4297.75	1.08005	0.196092	7.86e-09	6.48e-08	4297.75	1.15138	0.196398	7.51e-10	8.93e-09	remodeling and spacing factor 1 [Source:HGNC Symbol;Acc:HGNC:18118]	chr11	77660009	77820869	-1	q14.1	RSF1	39.02	protein_coding		15579
ENSG00000048707	7090.85	0.559009	0.226635	0.00976005	0.0235401	7090.85	0.809691	0.229556	0.000207005	0.000675849	7090.85	0.284504	0.221107	0.172397	0.297387	7090.85	0.807092	0.230036	0.000196076	0.000712264	7090.85	0.718897	0.230752	0.000645297	0.00230672	7090.85	0.741687	0.230373	0.000500915	0.00175687	7090.85	0.827728	0.232114	0.000106169	0.000438561	vacuolar protein sorting 13 homolog D [Source:HGNC Symbol;Acc:HGNC:23595]	chr1	12230030	12512047	1	p36.22	VPS13D	42.34	protein_coding		20768
ENSG00000048740	1383.85	1.9553	0.158341	7.91e-36	1.88e-34	1383.85	1.4008	0.158848	2.65e-19	3.47e-18	1383.85	1.73489	0.158665	1.11e-28	2.76e-27	1383.85	2.76838	0.157177	2.03e-70	2.5e-68	1383.85	3.11705	0.156926	5.74e-89	4.9e-86	1383.85	2.38004	0.157759	1.5e-52	2.65e-50	1383.85	3.12661	0.156897	1.58e-89	1.81e-86	CUGBP Elav-like family member 2 [Source:HGNC Symbol;Acc:HGNC:2550]	chr10	10798397	11336675	1	p14	CELF2	41.91	protein_coding		10978
ENSG00000048828	10771.6	0.0334701	0.158059	0.834709	0.890873	10771.6	0.246721	0.158058	0.10842	0.184254	10771.6	0.137364	0.156919	0.368229	0.523018	10771.6	0.306626	0.157924	0.0449779	0.0929534	10771.6	0.498836	0.159394	0.0010988	0.00370494	10771.6	0.150239	0.155916	0.317424	0.459271	10771.6	0.512487	0.159553	0.000839802	0.00279994	family with sequence similarity 120A [Source:HGNC Symbol;Acc:HGNC:13247]	chr9	93451685	93566112	1	q22.31	FAM120A	42.42	protein_coding		7246
ENSG00000048991	1064.5	0.511278	0.303069	0.0669607	0.125669	1064.5	1.04789	0.315327	0.000289905	0.000922234	1064.5	0.283462	0.290938	0.272977	0.419946	1064.5	1.02293	0.316455	0.000349458	0.00121102	1064.5	1.15144	0.322311	5.37e-05	0.000247336	1064.5	1.05785	0.320024	0.000196002	0.000751617	1064.5	1.3513	0.32222	3.58e-06	2.03e-05	R3H domain containing 1 [Source:HGNC Symbol;Acc:HGNC:9757]	chr2	135531455	135725270	1	q21.3	R3HDM1	37.98	protein_coding		7898
ENSG00000049089	114.305	-1.2857	0.206352	1.13e-10	7.35e-10	114.305	-0.608824	0.191238	0.00093367	0.00272055	114.305	-0.841276	0.196806	7.51e-06	3.86e-05	114.305	-0.797074	0.194436	1.81e-05	7.92e-05	114.305	-0.719537	0.195357	7.74e-05	0.000343768	114.305	-0.503449	0.19114	0.00487234	0.0137702	114.305	-1.00228	0.200236	1.21e-07	9.36e-07	collagen type IX alpha 2 chain [Source:HGNC Symbol;Acc:HGNC:2218]	chr1	40300489	40317813	-1	p34.2	COL9A2	57.43	protein_coding		4215
ENSG00000049130	16147.5	0.139925	0.144042	0.32444	0.451885	16147.5	-1.07001	0.146587	9.65e-14	8.72e-13	16147.5	-0.198332	0.143347	0.154965	0.274182	16147.5	-0.253803	0.143684	0.0697158	0.134284	16147.5	-1.7686	0.14732	2.1e-34	2.09e-32	16147.5	-1.01402	0.146967	1.28e-12	1.76e-11	16147.5	-1.14199	0.147212	1.56e-15	4.12e-14	KIT ligand [Source:HGNC Symbol;Acc:HGNC:6343]	chr12	88492793	88580851	-1	q21.32	KITLG	36.84	protein_coding		6205
ENSG00000049167	2075.58	-0.140601	0.145283	0.327012	0.454654	2075.58	-0.455928	0.146127	0.00144521	0.00406819	2075.58	-0.106418	0.144156	0.446382	0.597556	2075.58	-0.321137	0.145171	0.0235407	0.0532387	2075.58	-0.72688	0.148019	3.41e-07	2.46e-06	2075.58	-0.552842	0.146849	9.81e-05	0.000399612	2075.58	-0.569971	0.146972	5.54e-05	0.000243113	ERCC excision repair 8, CSA ubiquitin ligase complex subunit [Source:HGNC Symbol;Acc:HGNC:3439]	chr5	60866454	60945073	-1	q12.1	ERCC8	37.18	protein_coding		26458
ENSG00000049192	744.109	0.407959	0.122775	0.00073646	0.00224668	744.109	-0.0512086	0.122772	0.684589	0.779745	744.109	0.0740214	0.122251	0.527062	0.670168	744.109	1.21752	0.121681	3.03e-24	6.6e-23	744.109	1.05744	0.122223	9.11e-19	3.17e-17	744.109	0.134811	0.121942	0.249227	0.382869	744.109	0.346871	0.121731	0.00322127	0.00931066	ADAM metallopeptidase with thrombospondin type 1 motif 6 [Source:HGNC Symbol;Acc:HGNC:222]	chr5	65148738	65481920	-1	q12.3	ADAMTS6	35.91	protein_coding		8565
ENSG00000049239	4316.57	0.178847	0.123266	0.146023	0.240056	4316.57	-0.0174895	0.122869	0.89007	0.928343	4316.57	0.123444	0.122584	0.313798	0.465417	4316.57	0.084305	0.122516	0.482356	0.612923	4316.57	0.644953	0.124163	1.02e-07	8.15e-07	4316.57	0.386593	0.123117	0.00135552	0.00433742	4316.57	0.176972	0.121887	0.140582	0.238816	hexose-6-phosphate dehydrogenase/glucose 1-dehydrogenase [Source:HGNC Symbol;Acc:HGNC:4795]	chr1	9234774	9271337	1	p36.22	H6PD	52.29	protein_coding		9322
ENSG00000049245	14231.1	-0.621083	0.13121	1.81e-06	7.94e-06	14231.1	-0.712904	0.131368	4.25e-08	2.26e-07	14231.1	-0.207153	0.129655	0.10995	0.210313	14231.1	-0.59148	0.131065	5.07e-06	2.38e-05	14231.1	-0.606734	0.131391	2.27e-06	1.39e-05	14231.1	-0.939651	0.132156	4.22e-13	6.17e-12	14231.1	-0.444587	0.130472	0.000505405	0.00178071	vesicle associated membrane protein 3 [Source:HGNC Symbol;Acc:HGNC:12644]	chr1	7771296	7781432	1	p36.23	VAMP3	42.69	protein_coding		2733
ENSG00000049246	401.368	-1.15798	0.181808	6.34e-11	4.22e-10	401.368	-0.82431	0.177264	1.57e-06	6.93e-06	401.368	-0.791638	0.177893	3.67e-06	1.96e-05	401.368	-0.528705	0.17403	0.00157676	0.00481928	401.368	0.393193	0.169542	0.0141392	0.03538	401.368	0.684262	0.172357	3.25e-05	0.000145563	401.368	0.574303	0.171563	0.000415544	0.00149511	period circadian regulator 3 [Source:HGNC Symbol;Acc:HGNC:8847]	chr1	7784291	7845177	1	p36.23	PER3	40.55	protein_coding		8128
ENSG00000049247	1.16636	-0.00133375	0.726899	0.960946	0.979394	1.16636	-0.35469	0.836604	0.10614	0.180964	1.16636	-0.189863	0.669439	0.253615	0.397282	1.16636	0.0489379	0.633635	0.85006	0.904875	1.16636	-0.0487378	0.519003	0.683771	NA	1.16636	-0.206917	0.620204	0.126992	0.225418	1.16636	-0.0633271	0.526521	0.602894	NA	urotensin 2 [Source:HGNC Symbol;Acc:HGNC:12636]	chr1	7843083	7853512	-1	p36.23	UTS2	40.81	protein_coding		1793
ENSG00000049249	29.5247	2.9473	0.424234	6.19e-13	4.86e-12	29.5247	3.34881	0.418602	2.06e-16	2.27e-15	29.5247	1.57096	0.447595	7.38e-05	0.000329333	29.5247	1.65734	0.442447	2.93e-05	0.000123934	29.5247	1.12274	0.460581	0.0024093	0.00748903	29.5247	0.285303	0.398862	0.337357	0.480846	29.5247	0.916036	0.46079	0.00967934	0.0246794	TNF receptor superfamily member 9 [Source:HGNC Symbol;Acc:HGNC:11924]	chr1	7915871	7943165	-1	p36.23	TNFRSF9	43.92	protein_coding		6354
ENSG00000049283	4.05272	-1.32374	1.00015	0.0259173	0.0557137	4.05272	-1.06931	0.919003	0.0402583	0.0793878	4.05272	-3.20303	1.31062	0.00161296	0.0055771	4.05272	-0.789451	0.820673	0.0687142	0.132627	4.05272	-0.369604	0.573132	0.178574	0.292173	4.05272	-1.3441	1.18774	0.0157549	0.038648	4.05272	-0.380498	0.581831	0.172141	0.281092	epsin 3 [Source:HGNC Symbol;Acc:HGNC:18235]	chr17	50532682	50543750	1	q21.33	EPN3	58.65	protein_coding		4503
ENSG00000049323	69224.5	-0.529683	0.0722345	1.57e-13	1.28e-12	69224.5	-0.696072	0.0722978	3.24e-22	5.08e-21	69224.5	-0.933212	0.0724163	1.56e-38	5.73e-37	69224.5	-0.616578	0.0722641	7.94e-18	1.16e-16	69224.5	-0.0204603	0.0717064	0.76223	0.84727	69224.5	0.115282	0.0718305	0.10884	0.199251	69224.5	-0.0623176	0.0717311	0.373156	0.510098	latent transforming growth factor beta binding protein 1 [Source:HGNC Symbol;Acc:HGNC:6714]	chr2	32946953	33399509	1	p22.3	LTBP1	40.26	protein_coding		7348
ENSG00000049449	16474.4	1.00361	0.195621	1.21e-07	5.98e-07	16474.4	1.20171	0.196325	2.61e-10	1.76e-09	16474.4	0.668396	0.194137	0.000301652	0.00121087	16474.4	0.775619	0.194963	3.16e-05	0.000132844	16474.4	0.0289978	0.18395	0.850382	0.909667	16474.4	1.0846	0.197121	8.59e-09	7.04e-08	16474.4	0.477652	0.191993	0.00746259	0.019626	reticulocalbin 1 [Source:HGNC Symbol;Acc:HGNC:9934]	chr11	32091074	32105722	1	p13	RCN1	46.64	protein_coding		4472
ENSG00000049540	260.919	-1.56958	0.270057	1.25e-09	7.49e-09	260.919	-0.160875	0.23914	0.474021	0.59694	260.919	-1.24182	0.264348	5.63e-07	3.31e-06	260.919	-0.428159	0.244198	0.0589233	0.11654	260.919	0.977495	0.250697	2.13e-05	0.000106894	260.919	1.87722	0.249088	4.98e-15	9.22e-14	260.919	0.687077	0.247283	0.00202983	0.00618899	elastin [Source:HGNC Symbol;Acc:HGNC:3327]	chr7	74027789	74069907	1	q11.23	ELN	54.95	protein_coding		6455
ENSG00000049541	691.469	-1.06145	0.126964	2.35e-17	2.41e-16	691.469	-0.802496	0.125203	6.86e-11	4.89e-10	691.469	-0.764989	0.125398	4.83e-10	3.91e-09	691.469	-1.21068	0.126823	3.12e-22	6.06e-21	691.469	-0.671599	0.125054	3.2e-08	2.81e-07	691.469	-1.24742	0.12796	3.15e-23	1.21e-21	691.469	-1.08681	0.126889	2.12e-18	7.58e-17	replication factor C subunit 2 [Source:HGNC Symbol;Acc:HGNC:9970]	chr7	74231499	74254458	-1	q11.23	RFC2	48.96	protein_coding		2211
ENSG00000049618	2411.52	0.757606	0.213775	0.000216862	0.000725923	2411.52	0.923074	0.214699	6.37e-06	2.6e-05	2411.52	0.387932	0.20933	0.051892	0.114854	2411.52	0.844328	0.21451	2.96e-05	0.00012488	2411.52	1.17605	0.217828	1.2e-08	1.14e-07	2411.52	1.18039	0.21733	1.08e-08	8.71e-08	2411.52	1.14838	0.217714	2.48e-08	2.19e-07	AT-rich interaction domain 1B [Source:HGNC Symbol;Acc:HGNC:18040]	chr6	156776020	157210779	1	q25.3	ARID1B	40.89	protein_coding		45931
ENSG00000049656	7403.04	-0.762993	0.0933363	2.86e-16	2.76e-15	7403.04	-0.709104	0.0933846	9.2e-15	8.98e-14	7403.04	-0.739755	0.0933535	1.29e-15	1.62e-14	7403.04	-0.503066	0.0930928	2.94e-08	1.82e-07	7403.04	-0.438236	0.0928759	1.51e-06	9.61e-06	7403.04	-0.508452	0.0931122	2.56e-08	1.96e-07	7403.04	-0.414545	0.0928117	5.43e-06	2.96e-05	CLPTM1 like [Source:HGNC Symbol;Acc:HGNC:24308]	chr5	1317752	1345099	-1	p15.33	CLPTM1L	56.18	protein_coding		6549
ENSG00000049759	1827.53	-0.185986	0.160754	0.24008	0.35733	1827.53	0.438903	0.160909	0.00519443	0.0129697	1827.53	0.00216163	0.158811	0.992444	0.995801	1827.53	0.350926	0.160145	0.0242088	0.0544968	1827.53	0.727262	0.162915	2.84e-06	1.71e-05	1827.53	-0.0254659	0.157628	0.859044	0.913475	1827.53	0.672802	0.162577	1.41e-05	7.03e-05	NEDD4 like E3 ubiquitin protein ligase [Source:HGNC Symbol;Acc:HGNC:7728]	chr18	58044226	58401540	1	q21.31	NEDD4L	43.38	protein_coding		34097
ENSG00000049768	0.931008	-0.00792434	0.744257	0.961632	NA	0.931008	-0.020816	0.702415	0.909497	NA	0.931008	0.165895	0.660711	0.350778	NA	0.931008	0.0259082	0.643444	0.893263	NA	0.931008	0.0196522	0.520699	0.873871	NA	0.931008	-0.117324	0.584733	0.454715	NA	0.931008	-0.0456196	0.530123	0.672872	NA	forkhead box P3 [Source:HGNC Symbol;Acc:HGNC:6106]	chrX	49250438	49270477	-1	p11.23	FOXP3	53.75	protein_coding		3086
ENSG00000049769	491.602	0.0699302	0.122669	0.555413	0.671546	491.602	-0.759417	0.126318	1.02e-09	6.51e-09	491.602	-0.0650143	0.122059	0.579036	0.713216	491.602	-0.264143	0.122738	0.0289314	0.063707	491.602	-0.342785	0.123295	0.00388813	0.011427	491.602	-0.445726	0.124929	0.000241342	0.000908627	491.602	-0.453985	0.124446	0.000159087	0.000632317	protein phosphatase 1 regulatory subunit 3F [Source:HGNC Symbol;Acc:HGNC:14944]	chrX	49269793	49301461	1	p11.23	PPP1R3F	47.9	protein_coding		4378
ENSG00000049860	22207.6	-0.409773	0.138381	0.00256901	0.00708256	22207.6	-0.716731	0.139257	1.49e-07	7.47e-07	22207.6	-0.30933	0.137589	0.0211262	0.0539281	22207.6	-0.543028	0.138698	5.98e-05	0.000238976	22207.6	-0.475378	0.138385	0.000358196	0.0013585	22207.6	-0.498428	0.138514	0.00019997	0.000765436	22207.6	-0.325055	0.137152	0.0138995	0.0338568	hexosaminidase subunit beta [Source:HGNC Symbol;Acc:HGNC:4879]	chr5	74640023	74722647	1	q13.3	HEXB	42.11	protein_coding		5015
ENSG00000049883	866.333	-0.404916	0.0915063	8.54e-06	3.47e-05	866.333	-0.48276	0.0910461	8.52e-08	4.38e-07	866.333	-0.663963	0.092288	3.42e-13	3.61e-12	866.333	-0.254076	0.0899634	0.00434256	0.011989	866.333	0.00870905	0.0888842	0.912806	0.950543	866.333	-0.190563	0.0901576	0.0329005	0.0731776	866.333	-0.0394823	0.0890799	0.66004	0.767856	pentatricopeptide repeat domain 2 [Source:HGNC Symbol;Acc:HGNC:25734]	chr5	72320367	72368395	1	q13.2	PTCD2	40.38	protein_coding		12115
ENSG00000050030	0.657942	-0.0546096	0.782559	0.559198	NA	0.657942	-0.0485631	0.734026	0.531922	NA	0.657942	-0.0117323	0.648847	0.788743	NA	0.657942	-0.026335	0.665108	0.645593	NA	0.657942	0.0129603	0.529653	0.966764	NA	0.657942	-0.0299332	0.576762	0.555623	NA	0.657942	-0.0261691	0.538699	0.540391	NA	neurite extension and migration factor [Source:HGNC Symbol;Acc:HGNC:29433]	chrX	74732856	74925472	-1	q13.3	NEXMIF	39.49	protein_coding		12338
ENSG00000050130	6993.69	-1.00866	0.189155	4.33e-08	2.25e-07	6993.69	-0.771869	0.188263	2.2e-05	8.36e-05	6993.69	-0.131236	0.181938	0.40644	0.5608	6993.69	-0.79667	0.188635	1.13e-05	5.03e-05	6993.69	-0.89915	0.190475	5.93e-07	4.1e-06	6993.69	-1.7418	0.191032	7.94e-21	2.43e-19	6993.69	-1.14021	0.19072	4.94e-10	6.05e-09	JNK1/MAPK8 associated membrane protein [Source:HGNC Symbol;Acc:HGNC:20184]	chr14	59484443	59505410	1	q23.1	JKAMP	36.78	protein_coding		4350
ENSG00000050165	81934.8	-0.239825	0.094296	0.00973534	0.0234846	81934.8	-0.196472	0.0942323	0.0316493	0.0644897	81934.8	-0.0962678	0.0939423	0.29064	0.440244	81934.8	-0.166063	0.0940735	0.067953	0.131414	81934.8	0.0316469	0.0934294	0.743821	0.834111	81934.8	0.207638	0.0938519	0.0264456	0.060602	81934.8	-0.010278	0.0934558	0.896266	0.936324	dickkopf WNT signaling pathway inhibitor 3 [Source:HGNC Symbol;Acc:HGNC:2893]	chr11	11956207	12009769	-1	p15.3	DKK3	48.21	protein_coding		11958
ENSG00000050327	50.2586	1.37842	0.354705	2.52e-05	9.64e-05	50.2586	1.32767	0.352631	3.94e-05	0.000144219	50.2586	0.941235	0.355678	0.00251832	0.00831155	50.2586	1.56575	0.352361	1.43e-06	7.23e-06	50.2586	1.38779	0.358593	1.4e-05	7.34e-05	50.2586	1.26392	0.360091	7.15e-05	0.000299323	50.2586	0.616917	0.350045	0.0305062	0.067072	Rho guanine nucleotide exchange factor 5 [Source:HGNC Symbol;Acc:HGNC:13209]	chr7	144355288	144380632	1	q35	ARHGEF5	48.06	protein_coding		5818
ENSG00000050344	3639.06	-0.752809	0.155515	7.74e-07	3.54e-06	3639.06	-1.15574	0.156642	4.32e-14	4e-13	3639.06	-0.593572	0.154905	7.14e-05	0.000319133	3639.06	-0.41569	0.153728	0.00498726	0.0135807	3639.06	0.133414	0.150092	0.353168	0.492506	3639.06	-0.247874	0.151909	0.0870216	0.16585	3639.06	-0.389468	0.153166	0.0072458	0.0191299	nuclear factor, erythroid 2 like 3 [Source:HGNC Symbol;Acc:HGNC:7783]	chr7	26152198	26187137	1	p15.2	NFE2L3	44.68	protein_coding		4303
ENSG00000050393	2164.55	0.168839	0.0975754	0.0815209	0.148682	2164.55	0.159453	0.0972232	0.0959372	0.166197	2164.55	0.12211	0.0971393	0.202273	0.33581	2164.55	0.0687998	0.0970696	0.470103	0.601471	2164.55	-0.15694	0.0969957	0.100275	0.184182	2164.55	-0.0713848	0.0971408	0.460506	0.602382	2164.55	-0.117352	0.0969223	0.218416	0.339385	mitochondrial calcium uniporter regulator 1 [Source:HGNC Symbol;Acc:HGNC:21097]	chr6	13786557	13814568	-1	p23	MCUR1	41.24	protein_coding		6057
ENSG00000050405	11630.9	-0.990422	0.069695	4.95e-46	1.65e-44	11630.9	-0.811741	0.0695524	3.34e-32	8.57e-31	11630.9	-1.00578	0.0696948	7.15e-48	3.59e-46	11630.9	-0.391233	0.0692329	7.96e-09	5.25e-08	11630.9	0.205687	0.0688211	0.0026205	0.00807354	11630.9	-0.487799	0.0693657	8.27e-13	1.17e-11	11630.9	-0.000603036	0.0687458	0.992021	0.994662	LIM domain and actin binding 1 [Source:HGNC Symbol;Acc:HGNC:24636]	chr12	50175788	50283546	-1	q13.12	LIMA1	42.32	protein_coding		6317
ENSG00000050426	2043.51	1.1101	0.0684969	8.69e-60	4.44e-58	2043.51	0.638061	0.0687335	1.2e-20	1.7e-19	2043.51	0.778093	0.0687153	3.53e-30	9.38e-29	2043.51	0.525554	0.0688039	1.59e-14	1.82e-13	2043.51	0.193343	0.0692009	0.00506349	0.0144014	2043.51	0.441544	0.069248	1.07e-10	1.14e-09	2043.51	0.0642464	0.0694345	0.363684	0.50026	LETM1 domain containing 1 [Source:HGNC Symbol;Acc:HGNC:24241]	chr12	51047962	51060424	1	q13.12	LETMD1	45.34	protein_coding		6032
ENSG00000050438	1142.22	-0.591146	0.147543	4.36e-05	0.000161233	1142.22	-0.150644	0.144461	0.286421	0.40585	1142.22	-0.234104	0.144565	0.0958874	0.188895	1142.22	0.15226	0.143519	0.2826	0.411944	1142.22	1.21353	0.146184	1.56e-17	4.88e-16	1142.22	-0.0901409	0.143008	0.5123	0.649098	1142.22	1.08471	0.146264	2.13e-14	4.92e-13	solute carrier family 4 member 8 [Source:HGNC Symbol;Acc:HGNC:11034]	chr12	51391317	51515763	1	q13.13	SLC4A8	42.72	protein_coding		17920
ENSG00000050555	12.3814	0.0369525	0.507516	0.921394	0.953072	12.3814	0.714862	0.575387	0.0874572	0.153593	12.3814	1.33921	0.646536	0.00513306	0.0156347	12.3814	0.0969849	0.468535	0.766042	0.844596	12.3814	-0.621927	0.668077	0.0732171	0.142629	12.3814	0.354174	0.488646	0.259405	0.395021	12.3814	0.321035	0.469726	0.270094	0.400068	laminin subunit gamma 3 [Source:HGNC Symbol;Acc:HGNC:6494]	chr9	131009174	131094473	1	q34.12	LAMC3	53.66	protein_coding		8939
ENSG00000050628	1.74444	0.816909	1.13531	0.0681475	0.127659	1.74444	0.61609	0.943973	0.094591	0.164345	1.74444	-0.145359	0.660436	0.571688	0.707269	1.74444	1.3432	1.94761	0.0216558	0.049472	1.74444	-0.00778451	0.51823	0.929281	0.95992	1.74444	0.273453	0.62344	0.173934	0.289198	1.74444	0.217503	0.566063	0.209863	0.328771	prostaglandin E receptor 3 [Source:HGNC Symbol;Acc:HGNC:9595]	chr1	70852353	71047808	-1	p31.1	PTGER3	38.05	protein_coding		9653
ENSG00000050730	35.9155	0.835067	0.423164	0.0218543	0.0480431	35.9155	0.39706	0.395631	0.235305	0.347673	35.9155	0.429252	0.395303	0.180849	0.308188	35.9155	1.13729	0.435084	0.00194144	0.00581219	35.9155	1.22895	0.446009	0.000734902	0.0025869	35.9155	-0.0194432	0.357875	0.94495	0.973882	35.9155	0.667995	0.42444	0.0354025	0.076308	TNFAIP3 interacting protein 3 [Source:HGNC Symbol;Acc:HGNC:19315]	chr4	121131408	121227466	-1	q27	TNIP3	37.14	protein_coding		3749
ENSG00000050748	2196.68	-0.0877815	0.096153	0.351625	0.480309	2196.68	-0.103735	0.095787	0.269146	0.38653	2196.68	-0.157394	0.0958289	0.0923951	0.183376	2196.68	-0.324608	0.0961149	0.000599365	0.00198778	2196.68	-0.0652934	0.0951137	0.472256	0.609226	2196.68	0.191775	0.0953495	0.042853	0.0915073	2196.68	0.248895	0.0951986	0.00827182	0.0214855	mitogen-activated protein kinase 9 [Source:HGNC Symbol;Acc:HGNC:6886]	chr5	180233143	180292099	-1	q35.3	MAPK9	43.58	protein_coding		8955
ENSG00000050767	0.402352	0.00058719	0.769378	0.998748	NA	0.402352	0.03699	0.723711	0.800279	NA	0.402352	0.033108	0.647604	0.773612	NA	0.402352	-0.0506253	0.667618	0.793965	NA	0.402352	-0.031873	0.533017	0.807675	NA	0.402352	0.000705102	0.571385	0.996081	NA	0.402352	-0.00127279	0.53432	0.973867	NA	collagen type XXIII alpha 1 chain [Source:HGNC Symbol;Acc:HGNC:22990]	chr5	178237476	178590393	-1	q35.3	COL23A1	50.61	protein_coding		4359
ENSG00000050820	4763.65	0.0788578	0.169771	0.622443	0.730381	4763.65	0.00407729	0.1693	0.998593	0.998996	4763.65	0.0131142	0.168119	0.940916	0.970397	4763.65	0.250585	0.16934	0.131502	0.226143	4763.65	0.979938	0.174396	3.71e-09	3.87e-08	4763.65	0.84943	0.173925	3.5e-07	2.23e-06	4763.65	0.624374	0.172778	0.000143442	0.000576969	BCAR1 scaffold protein, Cas family member [Source:HGNC Symbol;Acc:HGNC:971]	chr16	75228181	75268053	-1	q23.1	BCAR1	59.7	protein_coding		9199
ENSG00000051009	1217.6	1.70023	0.130111	9.37e-40	2.52e-38	1217.6	1.5585	0.130007	7.98e-34	2.18e-32	1217.6	1.47505	0.130311	1.82e-30	4.87e-29	1217.6	1.35359	0.130244	5.64e-26	1.37e-24	1217.6	0.969814	0.13104	3.33e-14	7.54e-13	1217.6	1.03266	0.131087	8.27e-16	1.63e-14	1217.6	0.900708	0.131054	1.78e-12	3.16e-11	family with sequence similarity 160 member A2 [Source:HGNC Symbol;Acc:HGNC:25378]	chr11	6211345	6234711	-1	p15.4	FAM160A2	44.55	protein_coding		4726
ENSG00000051108	19218.8	3.98322	0.124541	1.45e-225	8.42e-223	19218.8	4.00926	0.124546	1.83e-228	3.85e-225	19218.8	3.00905	0.124657	7.32e-130	2.35e-127	19218.8	3.64022	0.124545	5.55e-189	8.41e-186	19218.8	0.746412	0.12497	7.63e-10	8.93e-09	19218.8	2.01049	0.124881	1.83e-59	4.23e-57	19218.8	1.86233	0.124938	2.22e-51	6.76e-49	homocysteine inducible ER protein with ubiquitin like domain 1 [Source:HGNC Symbol;Acc:HGNC:13744]	chr16	56932142	56944864	1	q13	HERPUD1	42.95	protein_coding		5062
ENSG00000051128	1487.72	-0.466971	0.118934	6.83e-05	0.000246174	1487.72	-0.799755	0.119629	1.15e-11	8.82e-11	1487.72	-0.438801	0.118468	0.000164362	0.000693323	1487.72	-0.660291	0.119188	1.68e-08	1.07e-07	1487.72	-0.521633	0.118834	6.49e-06	3.63e-05	1487.72	-0.41071	0.118384	0.000386321	0.00138801	1487.72	-0.697302	0.119674	2.3e-09	2.5e-08	homer scaffold protein 3 [Source:HGNC Symbol;Acc:HGNC:17514]	chr19	18929201	18941261	-1	p13.11	HOMER3	56.77	protein_coding		3422
ENSG00000051180	145.219	-0.116839	0.189103	0.522403	0.642812	145.219	-0.0266015	0.185114	0.887357	0.926444	145.219	-0.702128	0.200106	0.000232105	0.000952292	145.219	0.445433	0.183333	0.0113933	0.0282124	145.219	1.24245	0.184415	2.27e-12	3.94e-11	145.219	0.0969495	0.182514	0.578179	0.706301	145.219	0.0902927	0.180254	0.595248	0.715091	RAD51 recombinase [Source:HGNC Symbol;Acc:HGNC:9817]	chr15	40694774	40732340	1	q15.1	RAD51	43.47	protein_coding		3084
ENSG00000051341	362.818	-2.16794	0.134308	1.81e-59	9.22e-58	362.818	-1.76646	0.128298	5.54e-44	2.29e-42	362.818	-2.8108	0.141137	4e-89	5.88e-87	362.818	-1.71379	0.127752	6.22e-42	3.14e-40	362.818	0.226551	0.117243	0.0473488	0.0997293	362.818	-1.81322	0.130525	6.61e-45	9.07e-43	362.818	-1.33888	0.126062	3.17e-27	2.43e-25	DNA polymerase theta [Source:HGNC Symbol;Acc:HGNC:9186]	chr3	121431431	121545988	-1	q13.33	POLQ	39.03	protein_coding		9185
ENSG00000051382	1096.46	-0.096398	0.124539	0.433515	0.561184	1096.46	-0.24717	0.124409	0.0431998	0.0843411	1096.46	0.0203969	0.123399	0.86614	0.923071	1096.46	0.424444	0.12372	0.000475799	0.00160589	1096.46	-0.136423	0.122827	0.252527	0.382523	1096.46	-0.467548	0.12573	0.000128975	0.000512472	1096.46	-0.067684	0.122536	0.570006	0.693889	phosphatidylinositol-4,5-bisphosphate 3-kinase catalytic subunit beta [Source:HGNC Symbol;Acc:HGNC:8976]	chr3	138652698	138834928	-1	q22.3	PIK3CB	40.59	protein_coding		7841
ENSG00000051523	2613.95	-1.01739	0.159694	7.41e-11	4.91e-10	2613.95	-1.14717	0.159889	2.29e-13	2.03e-12	2613.95	-0.463035	0.157256	0.00215423	0.00721813	2613.95	-0.610175	0.158175	6.28e-05	0.000249923	2613.95	-1.1107	0.160598	8.6e-13	1.6e-11	2613.95	-0.510813	0.157626	0.00069691	0.00237005	2613.95	-0.776437	0.159672	3.54e-07	2.5e-06	cytochrome b-245 alpha chain [Source:HGNC Symbol;Acc:HGNC:2577]	chr16	88643289	88651054	-1	q24.2	CYBA	61.63	protein_coding		3253
ENSG00000051596	3205.36	0.120765	0.126196	0.33858	0.467191	3205.36	0.0901451	0.125817	0.463153	0.586311	3205.36	0.430995	0.126353	0.000492147	0.00189444	3205.36	-0.374042	0.126495	0.00257818	0.00751237	3205.36	-0.718743	0.128128	8.11e-09	7.95e-08	3205.36	-0.966027	0.128893	1.43e-14	2.5e-13	3205.36	-0.875716	0.128603	2.92e-12	5.01e-11	THO complex 3 [Source:HGNC Symbol;Acc:HGNC:19072]	chr5	175917873	176034680	-1	q35.2	THOC3	43.01	protein_coding		3449
ENSG00000051620	4743.87	-0.212341	0.153313	0.156845	0.254579	4743.87	-0.50631	0.154328	0.000763194	0.00226001	4743.87	-0.00997745	0.15167	0.943995	0.972105	4743.87	-0.39518	0.153524	0.00797413	0.0205942	4743.87	-0.627206	0.155408	2.41e-05	0.000119504	4743.87	-0.592233	0.155023	6.98e-05	0.00029258	4743.87	-0.723459	0.155997	1.3e-06	8.13e-06	heme binding protein 2 [Source:HGNC Symbol;Acc:HGNC:15716]	chr6	138403531	138422197	1	q24.1	HEBP2	47.12	protein_coding		10352
ENSG00000051825	1821.5	-0.57045	0.134499	1.6e-05	6.29e-05	1821.5	-0.573996	0.134254	1.34e-05	5.25e-05	1821.5	-0.330631	0.133056	0.0108891	0.0303981	1821.5	-0.589826	0.134304	7.18e-06	3.29e-05	1821.5	-0.0527184	0.130664	0.671443	0.780239	1821.5	-0.208114	0.13203	0.104731	0.193115	1821.5	-0.712998	0.135278	5.32e-08	4.43e-07	M-phase phosphoprotein 9 [Source:HGNC Symbol;Acc:HGNC:7215]	chr12	123152320	123244014	-1	q24.31	MPHOSPH9	42.99	protein_coding		10304
ENSG00000052126	2500.13	-1.0406	0.0841999	1.24e-35	2.92e-34	2500.13	-1.18185	0.0840887	1.63e-45	7.19e-44	2500.13	-0.779445	0.0835913	4.06e-21	6.95e-20	2500.13	-1.21128	0.0841178	9.74e-48	5.91e-46	2500.13	-0.489039	0.0829963	2.11e-09	2.3e-08	2500.13	-0.524908	0.0832176	1.54e-10	1.62e-09	2500.13	-0.655433	0.0833952	1.44e-15	3.82e-14	pleckstrin homology domain containing A5 [Source:HGNC Symbol;Acc:HGNC:30036]	chr12	19129733	19376400	1	p12.3	PLEKHA5	38.1	protein_coding		12577
ENSG00000052344	0.806537	0.106162	0.778157	0.765238	NA	0.806537	-0.0219794	0.729781	0.944714	NA	0.806537	0.160604	0.677698	0.169655	NA	0.806537	0.0990014	0.66942	0.614531	NA	0.806537	0.0686956	0.535154	0.546566	NA	0.806537	0.0557786	0.574694	0.77233	NA	0.806537	0.066524	0.539529	0.591469	NA	serine protease 8 [Source:HGNC Symbol;Acc:HGNC:9491]	chr16	31131433	31135727	-1	p11.2	PRSS8	58.95	protein_coding		2975
ENSG00000052723	7120.39	0.488862	0.127389	9.49e-05	0.000335507	7120.39	0.622045	0.127538	6.2e-07	2.87e-06	7120.39	0.571956	0.127468	4.12e-06	2.19e-05	7120.39	0.340097	0.126672	0.0057293	0.0153607	7120.39	-0.107472	0.125173	0.363667	0.503832	7120.39	-0.014368	0.12542	0.904236	0.945359	7120.39	0.101442	0.125131	0.412195	0.549186	suppressor of IKBKE 1 [Source:HGNC Symbol;Acc:HGNC:26119]	chr1	114769479	114780685	-1	p13.2	SIKE1	36.9	protein_coding		5894
ENSG00000052749	4182.28	1.57305	0.101291	5.06e-55	2.23e-53	4182.28	1.5712	0.10123	5.57e-55	3.38e-53	4182.28	1.42177	0.101353	2.09e-45	9.8e-44	4182.28	1.14088	0.101366	6.6e-30	1.94e-28	4182.28	0.512554	0.101239	2.44e-07	1.82e-06	4182.28	0.224296	0.100835	0.024483	0.0566133	4182.28	0.582307	0.101353	4.82e-09	4.94e-08	ribosomal RNA processing 12 homolog [Source:HGNC Symbol;Acc:HGNC:29100]	chr10	97356358	97426076	-1	q24.1	RRP12	50.49	protein_coding		8529
ENSG00000052795	3539.16	0.208234	0.0857765	0.0145696	0.0335421	3539.16	0.47344	0.0855147	2.41e-08	1.32e-07	3539.16	0.252624	0.0854891	0.00284124	0.00924537	3539.16	-0.120212	0.0856191	0.157451	0.261299	3539.16	0.629539	0.085658	9.11e-14	1.96e-12	3539.16	0.509185	0.0856463	1.73e-09	1.56e-08	3539.16	0.65215	0.0856658	1.19e-14	2.84e-13	folliculin interacting protein 2 [Source:HGNC Symbol;Acc:HGNC:29280]	chr4	158769026	158908050	1	q32.1	FNIP2	40.58	protein_coding		10981
ENSG00000052802	9723.04	0.647003	0.186859	0.000330148	0.00107111	9723.04	0.483996	0.185789	0.00731095	0.0176472	9723.04	1.30855	0.189528	8.75e-13	8.92e-12	9723.04	1.2335	0.189591	1.79e-11	1.56e-10	9723.04	-0.0882816	0.178692	0.577464	0.705399	9723.04	-0.150172	0.180502	0.379635	0.525409	9723.04	0.61119	0.187475	0.000529577	0.00185429	methylsterol monooxygenase 1 [Source:HGNC Symbol;Acc:HGNC:10545]	chr4	165327667	165343164	1	q32.3	MSMO1	37	protein_coding		2852
ENSG00000052841	12579.4	0.514275	0.105605	6.83e-07	3.15e-06	12579.4	0.770062	0.105893	1.58e-13	1.42e-12	12579.4	0.737298	0.10591	1.32e-12	1.33e-11	12579.4	0.427363	0.105466	4.05e-05	0.000166341	12579.4	-0.564491	0.106118	4.24e-08	3.64e-07	12579.4	0.164182	0.104697	0.10992	0.200891	12579.4	-0.247075	0.104831	0.0165427	0.0394073	tetratricopeptide repeat domain 17 [Source:HGNC Symbol;Acc:HGNC:25596]	chr11	43358920	43494933	1	p12	TTC17	37.9	protein_coding		11296
ENSG00000052850	0.230696	-0.0394359	0.779639	0.873734	NA	0.230696	0.00937101	0.725511	0.970126	NA	0.230696	-0.028204	0.652861	0.857281	NA	0.230696	-0.0300607	0.667013	0.839856	NA	0.230696	-0.0189412	0.532735	0.850601	NA	0.230696	-0.0217532	0.575587	0.869785	NA	0.230696	0.0289665	0.536549	0.774456	NA	ALX homeobox 4 [Source:HGNC Symbol;Acc:HGNC:450]	chr11	44260440	44310139	-1	p11.2	ALX4	52.82	protein_coding		5727
ENSG00000053108	36.8167	0.568271	0.333351	0.0589806	0.112874	36.8167	0.233862	0.320021	0.417518	0.542716	36.8167	-0.0927157	0.315973	0.73515	0.831603	36.8167	0.74728	0.335835	0.0114451	0.02832	36.8167	-1.57424	0.427558	2.6e-05	0.000128171	36.8167	0.21313	0.308867	0.417093	0.561708	36.8167	-0.457286	0.343119	0.0966554	0.176518	follistatin like 4 [Source:HGNC Symbol;Acc:HGNC:21389]	chr5	133196455	133612541	-1	q31.1	FSTL4	46.68	protein_coding		6711
ENSG00000053254	5030.75	0.0464765	0.264229	0.880815	0.92345	5030.75	0.511827	0.270867	0.0426808	0.0834712	5030.75	-0.127897	0.25879	0.590678	0.72328	5030.75	0.722934	0.276635	0.00427265	0.0118212	5030.75	1.33732	0.28544	3.72e-07	2.67e-06	5030.75	0.821614	0.280818	0.00108564	0.00355683	5030.75	1.32185	0.285355	5.03e-07	3.44e-06	forkhead box N3 [Source:HGNC Symbol;Acc:HGNC:1928]	chr14	89124871	89619149	-1	q32.11	FOXN3	44.31	protein_coding		11154
ENSG00000053328	3.38887	-2.24543	2.26478	0.0127174	0.0297498	3.38887	-0.518214	0.834866	0.150259	0.241575	3.38887	-0.556201	0.88003	0.0821024	0.166921	3.38887	-0.347654	0.693833	0.23974	0.364053	3.38887	-0.0228804	0.488577	0.89279	0.93788	3.38887	-0.216657	0.574952	0.32954	0.472319	3.38887	-0.0488656	0.495226	0.791615	0.864553	methyltransferase like 24 [Source:HGNC Symbol;Acc:HGNC:21566]	chr6	110243940	110358349	-1	q21	METTL24	40.62	protein_coding		3839
ENSG00000053371	2949.64	0.0933478	0.130536	0.468589	0.593661	2949.64	-0.495663	0.131569	0.000116458	0.000396001	2949.64	0.578547	0.131164	6.43e-06	3.33e-05	2949.64	0.230535	0.129999	0.070952	0.136319	2949.64	0.156612	0.128754	0.210614	0.331969	2949.64	0.139472	0.129213	0.269742	0.407093	2949.64	-0.0181231	0.128493	0.880525	0.926079	aldo-keto reductase family 7 member A2 [Source:HGNC Symbol;Acc:HGNC:389]	chr1	19303965	19312144	-1	p36.13	AKR7A2	52.86	protein_coding		1779
ENSG00000053372	3328.4	-0.68402	0.101094	8.29e-12	5.95e-11	3328.4	-0.573008	0.100737	7.83e-09	4.5e-08	3328.4	-0.603422	0.100852	1.27e-09	9.89e-09	3328.4	-0.749592	0.10108	4.76e-14	5.23e-13	3328.4	-0.405868	0.100258	3.56e-05	0.000170147	3328.4	-0.778004	0.10141	5.46e-15	1.01e-13	3328.4	-0.574111	0.100843	6.09e-09	6.08e-08	MRT4 homolog, ribosome maturation factor [Source:HGNC Symbol;Acc:HGNC:18477]	chr1	19251805	19260128	1	p36.13	MRTO4	52.85	protein_coding		2556
ENSG00000053438	76.7746	-3.00513	0.251712	1.31e-33	2.86e-32	76.7746	-2.86089	0.239249	5.97e-34	1.65e-32	76.7746	-2.76993	0.239791	8.22e-32	2.33e-30	76.7746	-2.30253	0.224105	9.36e-26	2.24e-24	76.7746	-1.0943	0.206827	2.32e-08	2.09e-07	76.7746	-0.961582	0.206019	8.09e-07	4.86e-06	76.7746	-2.01354	0.220651	6.02e-21	2.82e-19	neuronatin [Source:HGNC Symbol;Acc:HGNC:7860]	chr20	37521206	37523690	1	q11.23	NNAT	54.16	protein_coding		1329
ENSG00000053501	516.57	0.481661	0.147565	0.000875066	0.0026304	516.57	0.677085	0.146975	2.49e-06	1.07e-05	516.57	0.296339	0.146514	0.0377407	0.0881812	516.57	0.633647	0.146905	9.48e-06	4.28e-05	516.57	0.336094	0.145821	0.0163219	0.0401138	516.57	0.657258	0.14775	4.11e-06	2.18e-05	516.57	0.628416	0.147468	9.3e-06	4.82e-05	unconventional SNARE in the ER 1 [Source:HGNC Symbol;Acc:HGNC:30882]	chr19	17215346	17219829	1	p13.11	USE1	55.26	protein_coding		2431
ENSG00000053524	10.2206	0.791622	0.620294	0.0805145	0.147159	10.2206	0.49245	0.559451	0.219895	0.329897	10.2206	0.293926	0.505764	0.395128	0.550002	10.2206	0.474392	0.549287	0.205098	0.322429	10.2206	-0.0791012	0.430618	0.757697	0.844509	10.2206	-0.381576	0.54698	0.227839	0.356802	10.2206	-0.23658	0.472647	0.388675	0.525609	MCF.2 cell line derived transforming sequence-like 2 [Source:HGNC Symbol;Acc:HGNC:30319]	chr3	183178041	183428778	-1	q27.1	MCF2L2	42.39	protein_coding		20884
ENSG00000053702	3.85297	0.557821	0.785829	0.197933	0.306956	3.85297	0.411136	0.703939	0.278476	0.397046	3.85297	0.140443	0.580806	0.624673	0.751349	3.85297	-0.0999835	0.592455	0.731457	0.818503	3.85297	0.642138	0.912027	0.0510916	0.106253	3.85297	-0.236858	0.588632	0.299532	0.440034	3.85297	0.298873	0.573402	0.220131	0.341486	nuclear receptor interacting protein 2 [Source:HGNC Symbol;Acc:HGNC:23078]	chr12	2825348	2835544	-1	p13.33	NRIP2	51.39	protein_coding		2814
ENSG00000053747	933.557	0.966708	0.106513	4.38e-20	5.35e-19	933.557	0.617	0.106489	5.06e-09	2.98e-08	933.557	0.191039	0.107139	0.0681126	0.143382	933.557	0.842872	0.106221	9.39e-16	1.18e-14	933.557	0.364701	0.106647	0.00043736	0.00162729	933.557	1.40928	0.10596	4.34e-41	5.09e-39	933.557	1.15722	0.106096	1.96e-28	1.62e-26	laminin subunit alpha 3 [Source:HGNC Symbol;Acc:HGNC:6483]	chr18	23689453	23956222	1	q11.2	LAMA3	42.46	protein_coding		14488
ENSG00000053770	3824.02	-0.18492	0.114971	0.112597	0.194132	3824.02	-0.282478	0.11505	0.01166	0.0267848	3824.02	-0.0154478	0.114179	0.925804	0.961533	3824.02	-0.112063	0.114416	0.31341	0.445992	3824.02	-0.303129	0.114444	0.00720507	0.0196447	3824.02	-0.513062	0.115762	4.7e-06	2.46e-05	3824.02	-0.155634	0.11371	0.175494	0.285459	adaptor related protein complex 5 subunit mu 1 [Source:HGNC Symbol;Acc:HGNC:20192]	chr14	57268924	57298742	1	q22.3	AP5M1	35.15	protein_coding		13019
ENSG00000053900	1990.07	-0.74211	0.131096	8.85e-09	4.93e-08	1990.07	-0.655409	0.130575	3.25e-07	1.56e-06	1990.07	-0.275728	0.128973	0.0291027	0.0709066	1990.07	-0.614556	0.13043	1.49e-06	7.49e-06	1990.07	-0.307547	0.128589	0.0135167	0.0340377	1990.07	-0.544191	0.130429	1.73e-05	8.16e-05	1990.07	-0.54723	0.130362	1.48e-05	7.32e-05	anaphase promoting complex subunit 4 [Source:HGNC Symbol;Acc:HGNC:19990]	chr4	25377263	25418498	1	p15.2	ANAPC4	37.91	protein_coding		7444
ENSG00000053918	0.446469	-0.0180133	0.778182	0.998534	NA	0.446469	0.0670724	0.729201	0.85142	NA	0.446469	-0.0132785	0.651898	0.975983	NA	0.446469	0.0771301	0.668373	0.68009	NA	0.446469	0.0663207	0.536937	0.409829	NA	0.446469	0.0436996	0.574718	0.811337	NA	0.446469	0.0509651	0.53868	0.665448	NA	potassium voltage-gated channel subfamily Q member 1 [Source:HGNC Symbol;Acc:HGNC:6294]	chr11	2444684	2849105	1	p15.5	KCNQ1	51.55	protein_coding		4420
ENSG00000054116	5766.04	-0.13056	0.124352	0.285313	0.408779	5766.04	-0.215946	0.124276	0.0755542	0.135567	5766.04	-0.0389031	0.123569	0.743383	0.836685	5766.04	-0.296886	0.124258	0.0144074	0.0345811	5766.04	-0.51188	0.125117	2.34e-05	0.000116612	5766.04	-0.609923	0.125554	5.97e-07	3.66e-06	5766.04	-0.483614	0.124961	6.34e-05	0.000274972	trafficking protein particle complex 3 [Source:HGNC Symbol;Acc:HGNC:19942]	chr1	36136570	36156053	-1	p34.3	TRAPPC3	49.8	protein_coding		3527
ENSG00000054118	10628.3	0.552617	0.107016	1.89e-07	9.19e-07	10628.3	0.67817	0.107027	1.18e-10	8.25e-10	10628.3	0.294276	0.106422	0.00480697	0.0147683	10628.3	0.526934	0.106832	4.98e-07	2.66e-06	10628.3	0.777198	0.107402	1.38e-13	2.88e-12	10628.3	0.66114	0.107157	2.7e-10	2.73e-09	10628.3	0.620033	0.10714	3.06e-09	3.25e-08	thyroid hormone receptor associated protein 3 [Source:HGNC Symbol;Acc:HGNC:22964]	chr1	36224432	36305357	1	p34.3	THRAP3	43.71	protein_coding		4720
ENSG00000054148	4515.41	-0.249853	0.12212	0.038692	0.0786405	4515.41	-0.396414	0.122351	0.0008872	0.00259485	4515.41	0.0193513	0.121087	0.858962	0.918016	4515.41	-0.362792	0.122095	0.00223202	0.006596	4515.41	-0.474233	0.122435	6.71e-05	0.000301521	4515.41	-0.21496	0.121147	0.0702672	0.138735	4515.41	-0.475706	0.122447	6.46e-05	0.000279488	phosphohistidine phosphatase 1 [Source:HGNC Symbol;Acc:HGNC:30033]	chr9	136848724	136851027	1	q34.3	PHPT1	66.23	protein_coding		1612
ENSG00000054179	0.0881792	-0.00696875	0.779452	0.999037	NA	0.0881792	-0.00678621	0.731261	0.970112	NA	0.0881792	-0.00515642	0.652641	0.984272	NA	0.0881792	-0.0056957	0.666658	0.966536	NA	0.0881792	-0.00347387	0.532586	0.97748	NA	0.0881792	0.0356739	0.57579	0.875771	NA	0.0881792	0.0298113	0.537744	0.892782	NA	ectonucleoside triphosphate diphosphohydrolase 2 [Source:HGNC Symbol;Acc:HGNC:3364]	chr9	137048107	137054061	-1	q34.3	ENTPD2	65.81	protein_coding		2640
ENSG00000054219	0.273388	-0.0107288	0.779099	0.999046	NA	0.273388	-0.0103409	0.73098	0.970103	NA	0.273388	0.0516409	0.654088	0.702057	NA	0.273388	0.0385535	0.666244	0.905928	NA	0.273388	-0.00536852	0.532477	0.977471	NA	0.273388	-0.00601333	0.575339	0.996952	NA	0.273388	0.0348809	0.538415	0.707811	NA	lymphocyte antigen 75 [Source:HGNC Symbol;Acc:HGNC:6729]	chr2	159803355	159904756	-1	q24.2	LY75	37.97	protein_coding		8805
ENSG00000054267	4562.36	-0.263078	0.0555313	2.09e-06	9.11e-06	4562.36	-0.125301	0.0551535	0.0197961	0.042771	4562.36	-0.265699	0.0553401	1.74e-06	9.71e-06	4562.36	-0.243394	0.0552211	8.16e-06	3.72e-05	4562.36	-0.115641	0.0550419	0.0359372	0.0788785	4562.36	-0.00019506	0.0550928	0.998163	0.999046	4562.36	-0.123651	0.0550625	0.0254985	0.0575003	AT-rich interaction domain 4B [Source:HGNC Symbol;Acc:HGNC:15550]	chr1	235131634	235328219	-1	q42.3	ARID4B	39.95	protein_coding		11073
ENSG00000054277	5181.05	-2.56057	0.130703	2.14e-86	1.95e-84	5181.05	-1.33357	0.129718	1.89e-25	3.49e-24	5181.05	-1.4722	0.129945	1.45e-30	3.89e-29	5181.05	-2.21961	0.130229	4.1e-66	4.47e-64	5181.05	-1.38563	0.130053	2.05e-27	1.37e-25	5181.05	-0.370789	0.12753	0.00282254	0.00845183	5181.05	-0.955858	0.129744	4.07e-14	9.08e-13	opsin 3 [Source:HGNC Symbol;Acc:HGNC:14007]	chr1	241590102	241677376	-1	q43	OPN3	39.62	protein_coding		3724
ENSG00000054282	2490.94	0.111754	0.105421	0.293101	0.417462	2490.94	-0.421448	0.105979	5.29e-05	0.000189757	2490.94	0.216949	0.10498	0.0374777	0.0877156	2490.94	0.139684	0.10484	0.173988	0.283518	2490.94	-0.084306	0.104383	0.403861	0.544322	2490.94	-0.301913	0.105528	0.00356621	0.010418	2490.94	-0.0384701	0.104341	0.696681	0.795748	SHH signaling and ciliogenesis regulator SDCCAG8 [Source:HGNC Symbol;Acc:HGNC:10671]	chr1	243256034	243500091	1	q43	SDCCAG8	39.81	protein_coding		5321
ENSG00000054356	1432.59	0.782802	0.175556	4.55e-06	1.91e-05	1432.59	1.57272	0.176034	7.54e-20	1.02e-18	1432.59	1.91081	0.176026	2.2e-28	5.39e-27	1432.59	1.14878	0.176244	1.84e-11	1.61e-10	1432.59	1.91738	0.176182	1.27e-28	9.2e-27	1432.59	0.777323	0.176293	3.82e-06	2.04e-05	1432.59	1.55176	0.176616	1.82e-19	7.32e-18	protein tyrosine phosphatase receptor type N [Source:HGNC Symbol;Acc:HGNC:9676]	chr2	219289623	219309648	-1	q35	PTPRN	53.59	protein_coding		8228
ENSG00000054392	821.219	-0.752199	0.10217	9.36e-14	7.73e-13	821.219	0.0248888	0.0982004	0.826343	0.883974	821.219	-0.0266848	0.0983109	0.761788	0.849827	821.219	-0.51815	0.100041	1.33e-07	7.63e-07	821.219	-0.359438	0.0993832	0.00020291	0.000815301	821.219	-0.0866466	0.0984751	0.362054	0.506834	821.219	-0.274282	0.0988885	0.00432661	0.0121259	hedgehog acyltransferase [Source:HGNC Symbol;Acc:HGNC:18270]	chr1	210328252	210676296	1	q32.2	HHAT	42.26	protein_coding		6645
ENSG00000054523	6913.82	-0.504446	0.114942	8.83e-06	3.58e-05	6913.82	0.17176	0.113977	0.126729	0.210122	6913.82	-0.0141273	0.113605	0.905743	0.949197	6913.82	-0.168351	0.113777	0.137495	0.234353	6913.82	0.463858	0.114317	2.8e-05	0.000137092	6913.82	0.135483	0.113286	0.224247	0.35237	6913.82	0.500225	0.114456	6.61e-06	3.53e-05	kinesin family member 1B [Source:HGNC Symbol;Acc:HGNC:16636]	chr1	10210570	10381603	1	p36.22	KIF1B	42.04	protein_coding		17955
ENSG00000054598	859.267	-0.963794	0.100931	6.78e-22	9.1e-21	859.267	-0.910891	0.0998725	3.06e-20	4.22e-19	859.267	-1.36781	0.102342	2.69e-41	1.1e-39	859.267	-0.975027	0.10009	6.36e-23	1.29e-21	859.267	-0.419694	0.0980819	1.18e-05	6.28e-05	859.267	0.0805035	0.0965113	0.39432	0.539845	859.267	-0.341101	0.0976413	0.000348543	0.00128012	forkhead box C1 [Source:HGNC Symbol;Acc:HGNC:3800]	chr6	1609915	1613897	1	p25.3	FOXC1	56.26	protein_coding		3983
ENSG00000054611	1592.19	0.665964	0.189321	0.000297512	0.000972276	1592.19	0.249751	0.185972	0.161456	0.256228	1592.19	0.209337	0.184769	0.234795	0.37532	1592.19	0.605208	0.188519	0.000705257	0.00230922	1592.19	0.377873	0.185778	0.0315468	0.0705927	1592.19	0.31447	0.185101	0.0765821	0.148982	1592.19	0.520297	0.188349	0.003319	0.0095681	TBC1 domain family member 22A [Source:HGNC Symbol;Acc:HGNC:1309]	chr22	46762617	47175699	1	q13.31	TBC1D22A	49.42	protein_coding		5315
ENSG00000054654	814.377	-0.767052	0.104197	1.03e-13	8.46e-13	814.377	-1.42384	0.106327	1.92e-41	7.28e-40	814.377	-1.03274	0.105023	2.44e-23	4.69e-22	814.377	-0.674241	0.10294	3.37e-11	2.87e-10	814.377	0.303763	0.100072	0.00198658	0.00629844	814.377	-0.290734	0.101652	0.0036357	0.0105938	814.377	-0.540111	0.1027	8.27e-08	6.62e-07	spectrin repeat containing nuclear envelope protein 2 [Source:HGNC Symbol;Acc:HGNC:17084]	chr14	63761899	64226433	1	q23.2	SYNE2	41.08	protein_coding		32377
ENSG00000054690	5.8537	1.62622	1.36214	0.0247179	0.0535276	5.8537	1.5418	1.37024	0.0258968	0.0541926	5.8537	2.01015	1.43228	0.0119687	0.0330035	5.8537	1.27198	1.37394	0.032021	0.0695029	5.8537	2.55457	1.38605	0.00462341	0.0133025	5.8537	0.794269	1.12501	0.044352	0.0941849	5.8537	2.52349	1.39265	0.0048717	0.0134237	pleckstrin homology, MyTH4 and FERM domain containing H1 [Source:HGNC Symbol;Acc:HGNC:17733]	chr14	67533290	67589612	1	q24.1	PLEKHH1	48.02	protein_coding		10828
ENSG00000054793	6607.16	0.62154	0.205186	0.00169577	0.00484496	6607.16	0.795103	0.206546	5.48e-05	0.000196095	6607.16	0.219032	0.199601	0.241518	0.38335	6607.16	0.867823	0.207431	1.04e-05	4.66e-05	6607.16	0.951035	0.20926	1.17e-06	7.61e-06	6607.16	1.07998	0.209233	4.82e-08	3.52e-07	6607.16	1.18406	0.209768	2.49e-09	2.7e-08	ATPase phospholipid transporting 9A (putative) [Source:HGNC Symbol;Acc:HGNC:13540]	chr20	51596514	51768390	-1	q13.2	ATP9A	46.63	protein_coding		8073
ENSG00000054803	0.181975	-0.00509759	0.779686	0.99904	NA	0.181975	-0.00499656	0.731456	0.970109	NA	0.181975	-0.00378243	0.65278	0.98427	NA	0.181975	-0.00420669	0.666805	0.966533	NA	0.181975	0.0441598	0.534549	0.626139	NA	0.181975	-0.00280589	0.575575	0.996959	NA	0.181975	-0.0025822	0.537696	0.979768	NA	cerebellin 4 precursor [Source:HGNC Symbol;Acc:HGNC:16231]	chr20	55997357	56005519	-1	q13.2	CBLN4	44	protein_coding		3154
ENSG00000054938	6.01405	-0.94658	0.942829	0.06918	0.129336	6.01405	0.135706	0.565221	0.715971	0.80348	6.01405	-0.437266	0.653399	0.211277	0.346388	6.01405	-0.0746437	0.534293	0.813535	0.878849	6.01405	0.0301668	0.455081	0.903968	0.944424	6.01405	0.164026	0.49835	0.554682	0.686365	6.01405	-0.0308553	0.459397	0.892763	0.933751	chordin like 2 [Source:HGNC Symbol;Acc:HGNC:24168]	chr11	74696429	74731426	-1	q13.4	CHRDL2	51.61	protein_coding		3176
ENSG00000054965	3431.27	-0.250623	0.124078	0.0385108	0.0783715	3431.27	-0.00533943	0.123389	0.937327	0.957431	3431.27	-0.171538	0.123281	0.149124	0.266228	3431.27	-0.0572094	0.123065	0.612292	0.72553	3431.27	0.336338	0.123139	0.00538264	0.015203	3431.27	-0.0962025	0.122606	0.409711	0.554766	3431.27	0.316426	0.123037	0.00891458	0.0229236	family with sequence similarity 168 member A [Source:HGNC Symbol;Acc:HGNC:28999]	chr11	73400487	73598189	-1	q13.4	FAM168A	41.55	protein_coding		7887
ENSG00000054967	293.913	0.730649	0.15886	2.49e-06	1.08e-05	293.913	0.87016	0.157609	1.52e-08	8.51e-08	293.913	1.08138	0.157879	2.1e-12	2.09e-11	293.913	0.503233	0.157513	0.000984209	0.00312692	293.913	0.507334	0.157966	0.000753441	0.00264723	293.913	0.426834	0.158342	0.00498668	0.0140633	293.913	0.169892	0.155961	0.254343	0.381761	RELT TNF receptor [Source:HGNC Symbol;Acc:HGNC:13764]	chr11	73376399	73397474	1	q13.4	RELT	59.72	protein_coding		6187
ENSG00000054983	3004.31	-0.605907	0.129	2.02e-06	8.83e-06	3004.31	-0.417319	0.128286	0.000870082	0.00254861	3004.31	0.0956203	0.126789	0.418268	0.571399	3004.31	-0.764582	0.129535	1.12e-09	8.12e-09	3004.31	-0.556204	0.128883	8.26e-06	4.51e-05	3004.31	-0.463283	0.128432	0.000193157	0.000741017	3004.31	-0.545364	0.128811	1.26e-05	6.33e-05	galactosylceramidase [Source:HGNC Symbol;Acc:HGNC:4115]	chr14	87837820	87993665	-1	q31.3	GALC	39.12	protein_coding		6736
ENSG00000055044	5898.53	0.314643	0.105824	0.00256561	0.00707534	5898.53	0.371173	0.105748	0.000373922	0.00116853	5898.53	0.427466	0.105753	3.78e-05	0.000176384	5898.53	0.0628521	0.105312	0.582817	0.700706	5898.53	-0.147847	0.104833	0.156712	0.264118	5898.53	-0.45321	0.106284	9.07e-06	4.52e-05	5898.53	-0.0957687	0.104727	0.363862	0.500387	NOP58 ribonucleoprotein [Source:HGNC Symbol;Acc:HGNC:29926]	chr2	202265736	202303661	1	q33.1	NOP58	41.15	protein_coding		3274
ENSG00000055070	6410.05	0.360903	0.280056	0.167118	0.267955	6410.05	0.600069	0.28566	0.0221866	0.0473482	6410.05	-0.2102	0.271374	0.400751	0.555337	6410.05	0.5336	0.283532	0.0371353	0.0790257	6410.05	1.3769	0.299731	5.25e-07	3.67e-06	6410.05	1.03064	0.29766	0.000114474	0.000459242	6410.05	1.31415	0.299638	1.5e-06	9.22e-06	SUZ RNA binding domain containing 1 [Source:HGNC Symbol;Acc:HGNC:30232]	chr1	16352575	16398145	1	p36.13	SZRD1	48.1	protein_coding		4742
ENSG00000055118	226.638	-1.85538	0.213385	6.61e-19	7.46e-18	226.638	-1.15188	0.205143	5.13e-09	3.02e-08	226.638	-0.984649	0.204768	4.26e-07	2.54e-06	226.638	-1.60466	0.208876	2.39e-15	2.92e-14	226.638	-0.967049	0.20549	5.48e-07	3.81e-06	226.638	-0.255842	0.192728	0.155436	0.265329	226.638	-0.636674	0.200954	0.000647542	0.00221581	potassium voltage-gated channel subfamily H member 2 [Source:HGNC Symbol;Acc:HGNC:6251]	chr7	150944961	150978321	-1	q36.1	KCNH2	59.57	protein_coding		7207
ENSG00000055130	5977.49	-0.290214	0.0898223	0.00112245	0.0033095	5977.49	-0.214582	0.0895653	0.0156844	0.0348587	5977.49	-0.592223	0.0901657	3.08e-11	2.78e-10	5977.49	-0.205686	0.089439	0.0202008	0.0465652	5977.49	0.229593	0.0890473	0.00887327	0.023525	5977.49	0.0093236	0.0890661	0.916317	0.954353	5977.49	0.0102848	0.0888599	0.90777	0.943277	cullin 1 [Source:HGNC Symbol;Acc:HGNC:2551]	chr7	148697914	148801110	1	q36.1	CUL1	41.21	protein_coding		4152
ENSG00000055147	3041.27	-0.285079	0.105741	0.0076514	0.0189879	3041.27	-0.156042	0.105247	0.14822	0.238974	3041.27	-0.0734603	0.10499	0.493558	0.640789	3041.27	-0.131477	0.104935	0.208533	0.326511	3041.27	-0.341074	0.105301	0.000873306	0.00301482	3041.27	-0.564981	0.106362	7.93e-08	5.61e-07	3041.27	-0.400195	0.105586	0.00010063	0.000417371	family with sequence similarity 114 member A2 [Source:HGNC Symbol;Acc:HGNC:1333]	chr5	153990148	154038936	-1	q33.2	FAM114A2	37.35	protein_coding		6523
ENSG00000055163	812.375	1.68653	0.144564	3.24e-32	6.65e-31	812.375	1.15017	0.144888	6.24e-16	6.6e-15	812.375	1.07283	0.145373	4.67e-14	5.26e-13	812.375	0.997503	0.145091	2.1e-12	1.98e-11	812.375	1.01507	0.145714	8.02e-13	1.49e-11	812.375	0.881187	0.145982	5.48e-10	5.33e-09	812.375	2.1112	0.14389	9.16e-50	2.56e-47	cytoplasmic FMR1 interacting protein 2 [Source:HGNC Symbol;Acc:HGNC:13760]	chr5	157266079	157395595	1	q33.3	CYFIP2	44.29	protein_coding		10498
ENSG00000055208	3223.07	0.915555	0.1619	6.65e-09	3.75e-08	3223.07	1.24644	0.162414	4.62e-15	4.62e-14	3223.07	0.758405	0.161699	1.18e-06	6.72e-06	3223.07	1.03397	0.162346	5.85e-11	4.83e-10	3223.07	1.08566	0.163003	5.07e-12	8.32e-11	3223.07	1.11135	0.162853	1.8e-12	2.44e-11	3223.07	1.20099	0.163024	2.92e-14	6.68e-13	TGF-beta activated kinase 1 (MAP3K7) binding protein 2 [Source:HGNC Symbol;Acc:HGNC:17075]	chr6	149218641	149411613	1	q25.1	TAB2	38.87	protein_coding		5922
ENSG00000055211	4639.8	-0.489474	0.123379	5.04e-05	0.000184762	4639.8	-0.43297	0.123077	0.00031061	0.000984543	4639.8	-0.225038	0.122185	0.0594855	0.128431	4639.8	-0.492135	0.123206	3.89e-05	0.000160292	4639.8	-0.720608	0.124233	2.41e-09	2.6e-08	4639.8	-0.384381	0.122705	0.00119633	0.00387899	4639.8	-0.510146	0.123343	1.74e-05	8.54e-05	glycoprotein integral membrane 1 [Source:HGNC Symbol;Acc:HGNC:21074]	chr6	149566294	149591748	1	q25.1	GINM1	42.05	protein_coding		2250
ENSG00000055332	6638.42	0.4853	0.151964	0.00111915	0.00330083	6638.42	0.437185	0.151621	0.00318119	0.00830463	6638.42	0.220807	0.150197	0.131243	0.241526	6638.42	0.659142	0.152602	8.94e-06	4.05e-05	6638.42	0.552837	0.152348	0.000150152	0.000620828	6638.42	0.698266	0.153092	2.25e-06	1.25e-05	6638.42	0.81498	0.153733	3.74e-08	3.19e-07	eukaryotic translation initiation factor 2 alpha kinase 2 [Source:HGNC Symbol;Acc:HGNC:9437]	chr2	37099210	37157522	-1	p22.2	EIF2AK2	41.3	protein_coding		11036
ENSG00000055483	2208.15	2.08957	0.260582	1.52e-16	1.5e-15	2208.15	2.17922	0.26064	7.8e-18	9.41e-17	2208.15	1.53438	0.261521	7.21e-10	5.74e-09	2208.15	1.60015	0.261319	1.46e-10	1.16e-09	2208.15	0.969415	0.262129	4.81e-05	0.000224274	2208.15	1.04967	0.261683	1.35e-05	6.52e-05	2208.15	1.52467	0.262606	7.84e-10	9.27e-09	ubiquitin specific peptidase 36 [Source:HGNC Symbol;Acc:HGNC:20062]	chr17	78787381	78841441	-1	q25.3	USP36	50.03	protein_coding		9235
ENSG00000055609	5937.56	0.309897	0.198265	0.105405	0.183742	5937.56	0.551566	0.199996	0.00421613	0.0107354	5937.56	0.325464	0.196985	0.0826693	0.167823	5937.56	0.687948	0.201546	0.000335532	0.00116726	5937.56	0.718449	0.203097	0.000142577	0.000592371	5937.56	0.693393	0.202294	0.000258314	0.000965598	5937.56	0.720661	0.203027	0.000139327	0.000561698	lysine methyltransferase 2C [Source:HGNC Symbol;Acc:HGNC:13726]	chr7	152134922	152436644	-1	q36.1	KMT2C	38.74	protein_coding		53322
ENSG00000055732	27.2724	1.85945	0.486078	1.89e-05	7.35e-05	27.2724	1.81659	0.482862	2.38e-05	9e-05	27.2724	2.09673	0.481703	1.44e-06	8.08e-06	27.2724	2.06212	0.480148	1.94e-06	9.61e-06	27.2724	0.143274	0.383292	0.591683	0.716885	27.2724	1.83076	0.491037	1.91e-05	8.96e-05	27.2724	1.54896	0.49749	0.000189117	0.000739909	mucolipin TRP cation channel 3 [Source:HGNC Symbol;Acc:HGNC:13358]	chr1	85018082	85048500	-1	p22.3	MCOLN3	40.77	protein_coding		6624
ENSG00000055813	1.10162	-0.28443	0.828212	0.281718	0.404917	1.10162	0.0135294	0.693055	0.977839	0.985095	1.10162	-0.206338	0.685242	0.258549	0.403139	1.10162	-0.0671663	0.645156	0.690344	0.787382	1.10162	0.0118416	0.517383	0.95103	NA	1.10162	0.123437	0.574872	0.432444	0.576226	1.10162	-0.00957298	0.522557	0.915207	NA	coiled-coil domain containing 85A [Source:HGNC Symbol;Acc:HGNC:29400]	chr2	56183990	56386172	1	p16.1	CCDC85A	38.51	protein_coding		4114
ENSG00000055917	3407.81	0.870712	0.192136	2.96e-06	1.27e-05	3407.81	1.05298	0.192784	1.52e-08	8.51e-08	3407.81	0.304018	0.187281	0.0902941	0.180034	3407.81	1.04648	0.193092	1.66e-08	1.06e-07	3407.81	0.0332515	0.181803	0.863321	0.918466	3407.81	0.614962	0.191216	0.000671142	0.00228984	3407.81	0.167754	0.183284	0.338952	0.474524	pumilio RNA binding family member 2 [Source:HGNC Symbol;Acc:HGNC:14958]	chr2	20248691	20352234	-1	p24.1	PUM2	37.42	protein_coding		6969
ENSG00000055950	3449.9	-0.291209	0.113864	0.0101205	0.0243191	3449.9	-0.333441	0.113704	0.00320524	0.00836021	3449.9	-0.351949	0.113671	0.00172671	0.00592237	3449.9	-0.44538	0.113895	7.81e-05	0.000305877	3449.9	-0.566238	0.114439	4.2e-07	2.99e-06	3449.9	-0.552802	0.114426	8.66e-07	5.18e-06	3449.9	-0.649702	0.114746	7.18e-09	7.06e-08	mitochondrial ribosomal protein L43 [Source:HGNC Symbol;Acc:HGNC:14517]	chr10	100969458	100987515	-1	q24.31	MRPL43	53.18	protein_coding		3573
ENSG00000055955	5.7357	0.326181	0.556602	0.421479	0.549303	5.7357	-0.103534	0.52789	0.774041	0.845896	5.7357	-0.00392762	0.49058	0.990215	0.994369	5.7357	0.0556105	0.492901	0.868432	0.918091	5.7357	0.122754	0.438853	0.638036	0.754201	5.7357	0.481611	0.562414	0.153023	0.261865	5.7357	-0.266241	0.500797	0.326688	0.461776	inter-alpha-trypsin inhibitor heavy chain 4 [Source:HGNC Symbol;Acc:HGNC:6169]	chr3	52812962	52830688	-1	p21.1	ITIH4	55.63	protein_coding		4659
ENSG00000055957	0.551516	0.112382	0.783822	0.609025	NA	0.551516	0.113633	0.738823	0.49481	NA	0.551516	0.0860391	0.65692	0.541482	NA	0.551516	0.0547065	0.664937	0.85604	NA	0.551516	0.0599469	0.535492	0.502987	NA	0.551516	-0.010566	0.574937	0.995329	NA	0.551516	-0.00975712	0.537181	0.968944	NA	inter-alpha-trypsin inhibitor heavy chain 1 [Source:HGNC Symbol;Acc:HGNC:6166]	chr3	52777595	52792068	1	p21.1	ITIH1	54.93	protein_coding		4541
ENSG00000056050	933.244	-0.279519	0.14734	0.0527621	0.102599	933.244	-0.121033	0.146028	0.393581	0.519696	933.244	-0.564017	0.148694	9.33e-05	0.000409526	933.244	0.0534958	0.145074	0.711087	0.802919	933.244	0.18193	0.143917	0.194837	0.312623	933.244	-0.251297	0.14586	0.0732765	0.143573	933.244	-0.12313	0.144024	0.368856	0.505917	histone PARylation factor 1 [Source:HGNC Symbol;Acc:HGNC:26051]	chr4	169729470	169757944	-1	q33	HPF1	38.61	protein_coding		1422
ENSG00000056097	14417.3	-0.0166788	0.0788513	0.83069	0.887912	14417.3	-0.0432268	0.0787526	0.580059	0.692115	14417.3	-0.0818756	0.0786739	0.293928	0.443534	14417.3	-0.201018	0.0787516	0.0100964	0.0253319	14417.3	-0.0199209	0.0783565	0.796154	0.872004	14417.3	0.0481423	0.0784993	0.536708	0.670063	14417.3	-0.122591	0.0784562	0.113883	0.201684	zinc finger RNA binding protein [Source:HGNC Symbol;Acc:HGNC:17277]	chr5	32354350	32444740	-1	p13.3	ZFR	38.32	protein_coding		6771
ENSG00000056277	825.499	0.00731668	0.117173	0.951032	0.973215	825.499	0.00364084	0.116349	0.976272	0.983916	825.499	0.310478	0.116032	0.0065255	0.0193547	825.499	0.0318444	0.115926	0.781774	0.855889	825.499	0.277828	0.115513	0.0136162	0.0342427	825.499	0.0364567	0.115882	0.752692	0.838669	825.499	0.409239	0.115912	0.000292311	0.00109314	zinc finger protein 280C [Source:HGNC Symbol;Acc:HGNC:25955]	chrX	130202707	130268899	-1	q26.1	ZNF280C	38.03	protein_coding		4638
ENSG00000056291	0.558458	-0.124215	0.79026	0.435013	NA	0.558458	-0.0426385	0.72052	0.709912	NA	0.558458	-0.0883544	0.659488	0.415433	NA	0.558458	0.000451676	0.654912	0.933689	NA	0.558458	-0.0224621	0.52836	0.718069	NA	0.558458	-0.0679012	0.579971	0.430272	NA	0.558458	-0.0211972	0.533087	0.731697	NA	neuropeptide FF receptor 2 [Source:HGNC Symbol;Acc:HGNC:4525]	chr4	72031902	72148305	1	q13.3	NPFFR2	36.76	protein_coding		2499
ENSG00000056487	0.688918	-0.0103606	0.758241	0.924226	NA	0.688918	-0.0790663	0.724902	0.58799	NA	0.688918	-0.105136	0.661389	0.426335	NA	0.688918	-0.0657423	0.661846	0.582494	NA	0.688918	0.0145556	0.525687	0.906934	NA	0.688918	-0.0212211	0.568016	0.803401	NA	0.688918	-0.0188001	0.53155	0.802022	NA	PHD finger protein 21B [Source:HGNC Symbol;Acc:HGNC:25161]	chr22	44881162	45010005	-1	q13.31	PHF21B	52.73	protein_coding		6007
ENSG00000056558	335.683	2.31573	0.144252	6.12e-59	3.04e-57	335.683	1.98118	0.144592	1.3e-43	5.31e-42	335.683	1.37775	0.147545	1.83e-21	3.18e-20	335.683	1.1489	0.147862	1.98e-15	2.42e-14	335.683	1.43006	0.147309	3.56e-23	1.81e-21	335.683	1.20006	0.149195	1.62e-16	3.46e-15	335.683	1.24334	0.148259	8.12e-18	2.72e-16	TNF receptor associated factor 1 [Source:HGNC Symbol;Acc:HGNC:12031]	chr9	120902393	120929173	-1	q33.2	TRAF1	49.95	protein_coding		4476
ENSG00000056586	10291.4	-0.339442	0.0564098	2.02e-09	1.19e-08	10291.4	0.431369	0.055936	1.09e-14	1.06e-13	10291.4	0.126705	0.0560253	0.0236448	0.0593906	10291.4	-0.0157892	0.0560146	0.758732	0.839195	10291.4	0.30494	0.0559288	4.14e-08	3.57e-07	10291.4	0.187496	0.0560013	0.000836428	0.00279677	10291.4	-0.135984	0.0560528	0.0146912	0.0355429	ring finger and CCCH-type domains 2 [Source:HGNC Symbol;Acc:HGNC:21461]	chr9	122844556	122905359	-1	q33.2	RC3H2	40.51	protein_coding		11563
ENSG00000056736	1.93743	0.604044	0.924066	0.140058	0.232306	1.93743	0.324124	0.729295	0.321835	0.444895	1.93743	0.0405759	0.603989	0.874446	0.929201	1.93743	0.341061	0.703925	0.241238	0.365782	1.93743	-0.224333	0.583756	0.140373	0.241887	1.93743	0.0406566	0.541987	0.841976	0.900942	1.93743	-0.22653	0.588887	0.142947	0.242089	interleukin 17 receptor B [Source:HGNC Symbol;Acc:HGNC:18015]	chr3	53846568	53865794	1	p21.1	IL17RB	45.39	protein_coding		3044
ENSG00000056972	985.875	0.356503	0.0859418	2.98e-05	0.000113211	985.875	0.0285254	0.085972	0.741069	0.822345	985.875	0.039983	0.0860521	0.639853	0.762093	985.875	0.184396	0.0854716	0.029872	0.0654422	985.875	-0.0579165	0.085872	0.493018	0.628825	985.875	-0.220743	0.0871537	0.0101058	0.0262784	985.875	-0.100202	0.0860552	0.23724	0.361612	TRAF3 interacting protein 2 [Source:HGNC Symbol;Acc:HGNC:1343]	chr6	111555381	111606906	-1	q21	TRAF3IP2	44.49	protein_coding		7871
ENSG00000056998	975.944	-1.17459	0.2326	1.39e-07	6.85e-07	975.944	-0.526722	0.225672	0.0138208	0.0311893	975.944	-1.55725	0.234871	4.89e-12	4.71e-11	975.944	-0.572942	0.226377	0.00693627	0.0181648	975.944	-0.0944807	0.212322	0.633228	0.750443	975.944	0.262509	0.217769	0.195816	0.317645	975.944	0.217867	0.215257	0.272254	0.402525	glycogenin 2 [Source:HGNC Symbol;Acc:HGNC:4700]	chrX	2828822	2882820	1	p22.33	GYG2	43.65	protein_coding		3621
ENSG00000057019	65209	1.3005	0.0622457	3.05e-97	3.53e-95	65209	0.430588	0.0621448	4.38e-12	3.48e-11	65209	1.15358	0.0622563	4.85e-77	5.61e-75	65209	1.51384	0.0622258	1.99e-131	8.09e-129	65209	0.79692	0.0622579	7.04e-38	8.12e-36	65209	0.0736229	0.0620037	0.261006	0.396881	65209	0.718358	0.0622405	4.08e-31	4.13e-29	discoidin, CUB and LCCL domain containing 2 [Source:HGNC Symbol;Acc:HGNC:24627]	chr3	98795941	98901695	-1	q12.1	DCBLD2	38.59	protein_coding		11280
ENSG00000057149	0.0745878	0.0623514	0.779698	0.87182	NA	0.0745878	-0.00665422	0.731273	0.970112	NA	0.0745878	-0.00504	0.65265	0.984272	NA	0.0745878	-0.0055504	0.666666	0.966536	NA	0.0745878	0.0286558	0.532645	0.895053	NA	0.0745878	-0.00375259	0.575486	0.996961	NA	0.0745878	-0.00346843	0.537624	0.979771	NA	serpin family B member 3 [Source:HGNC Symbol;Acc:HGNC:10569]	chr18	63655197	63661893	-1	q21.33	SERPINB3	37.96	protein_coding		1707
ENSG00000057252	8638.38	0.738541	0.0632767	8.31e-32	1.68e-30	8638.38	0.153278	0.0632763	0.0150606	0.033645	8638.38	0.475389	0.0632661	4.32e-14	4.87e-13	8638.38	0.663331	0.063174	2.7e-26	6.71e-25	8638.38	0.299456	0.06319	1.94e-06	1.21e-05	8638.38	0.0985582	0.0632347	0.10578	0.19468	8638.38	0.74944	0.0632635	6.18e-33	7.05e-31	sterol O-acyltransferase 1 [Source:HGNC Symbol;Acc:HGNC:11177]	chr1	179293714	179358680	1	q25.2	SOAT1	39.63	protein_coding		7005
ENSG00000057294	0.573293	0.0816035	0.766414	0.664777	NA	0.573293	-0.00577282	0.716973	0.947397	NA	0.573293	-0.0761713	0.653873	0.75144	NA	0.573293	-0.0104133	0.655938	0.941109	NA	0.573293	0.0507226	0.53025	0.562931	NA	0.573293	0.0472075	0.570588	0.650588	NA	0.573293	-0.0521854	0.538406	0.74391	NA	plakophilin 2 [Source:HGNC Symbol;Acc:HGNC:9024]	chr12	32790755	32896777	-1	p11.21	PKP2	40.77	protein_coding		6970
ENSG00000057468	17.3041	1.03242	0.497531	0.012492	0.0292829	17.3041	0.726132	0.4786	0.0583336	0.109147	17.3041	0.415043	0.446135	0.222979	0.36111	17.3041	0.511347	0.456209	0.146255	0.246101	17.3041	0.942717	0.516169	0.0114742	0.0295198	17.3041	0.99543	0.513925	0.00987308	0.0257593	17.3041	1.4852	0.512485	0.000393622	0.00142611	mutS homolog 4 [Source:HGNC Symbol;Acc:HGNC:7327]	chr1	75796882	75913242	1	p31.1	MSH4	37.01	protein_coding		3270
ENSG00000057593	2.92049	-1.10195	1.43146	0.0393266	0.0797403	2.92049	-0.708106	1.00717	0.0782213	0.139674	2.92049	-0.685041	1.04378	0.0502428	0.111847	2.92049	-0.520009	0.829424	0.107044	0.190903	2.92049	-0.285524	0.591946	0.163989	0.273649	2.92049	-0.334025	0.648583	0.155222	0.26508	2.92049	-3.25863	2.12086	0.00353623	0.0101414	coagulation factor VII [Source:HGNC Symbol;Acc:HGNC:3544]	chr13	113105788	113120685	1	q34	F7	61.36	protein_coding		3799
ENSG00000057608	34609.9	0.164497	0.136019	0.220163	0.333563	34609.9	0.0202761	0.135605	0.880875	0.922065	34609.9	0.468128	0.13655	0.000447076	0.00173515	34609.9	0.138244	0.135297	0.297678	0.428521	34609.9	-0.483197	0.136676	0.000243254	0.000962089	34609.9	-0.253365	0.135134	0.053117	0.109974	34609.9	-0.412491	0.136145	0.0016743	0.00521478	GDP dissociation inhibitor 2 [Source:HGNC Symbol;Acc:HGNC:4227]	chr10	5765223	5842132	-1	p15.1	GDI2	43.74	protein_coding		3918
ENSG00000057657	253.736	-0.618542	0.246794	0.00804055	0.0198526	253.736	0.68705	0.237571	0.00220828	0.00596985	253.736	-0.227366	0.233498	0.29599	0.445971	253.736	-0.283496	0.23449	0.195903	0.31107	253.736	1.69504	0.241297	2.15e-13	4.41e-12	253.736	1.18345	0.242488	1.96e-07	1.3e-06	253.736	1.36027	0.242251	2.64e-09	2.84e-08	PR/SET domain 1 [Source:HGNC Symbol;Acc:HGNC:9346]	chr6	105993463	106109939	1	q21	PRDM1	40.37	protein_coding		6750
ENSG00000057663	4866.54	-0.00177236	0.188828	0.996403	0.999302	4866.54	-0.150384	0.188413	0.421648	0.546756	4866.54	0.28866	0.188422	0.107372	0.206511	4866.54	-0.375649	0.189695	0.0391204	0.0826445	4866.54	-0.866049	0.195824	2.22e-06	1.37e-05	4866.54	-0.930852	0.195672	4.76e-07	2.96e-06	4866.54	-0.945033	0.19614	2.94e-07	2.11e-06	autophagy related 5 [Source:HGNC Symbol;Acc:HGNC:589]	chr6	106045423	106325791	-1	q21	ATG5	39.61	protein_coding		5655
ENSG00000057704	46.3184	3.02445	0.430876	2.1e-13	1.7e-12	46.3184	2.83754	0.431415	4.38e-12	3.48e-11	46.3184	0.949768	0.446341	0.0090143	0.0257196	46.3184	2.35932	0.436321	6.04e-09	4.04e-08	46.3184	0.613226	0.432193	0.0515979	0.107128	46.3184	-2.42171	0.772117	0.000224477	0.000850179	46.3184	0.821383	0.450744	0.0155672	0.0373566	transmembrane and coiled-coil domain family 3 [Source:HGNC Symbol;Acc:HGNC:29199]	chr12	94567122	94650557	-1	q22	TMCC3	43.11	protein_coding		6512
ENSG00000057757	3855.54	-0.111655	0.133348	0.39422	0.522969	3855.54	-0.020238	0.132896	0.875268	0.918768	3855.54	0.447593	0.133534	0.000705276	0.00262774	3855.54	-0.56226	0.134344	1.6e-05	7.04e-05	3855.54	-0.431515	0.13371	0.000823406	0.00286081	3855.54	-1.32271	0.136505	4.33e-23	1.64e-21	3855.54	-0.467637	0.133993	0.000300318	0.00112055	PITH domain containing 1 [Source:HGNC Symbol;Acc:HGNC:25022]	chr1	23778418	23788232	1	p36.11	PITHD1	44.53	protein_coding		2173
ENSG00000057935	1450.28	0.0480555	0.0785847	0.509799	0.63093	1450.28	0.0565022	0.0779692	0.454522	0.578066	1450.28	0.0175965	0.0782098	0.816311	0.887753	1450.28	0.337429	0.0773981	9.03e-06	4.09e-05	1450.28	0.507008	0.0774519	3.98e-11	5.75e-10	1450.28	0.474505	0.0777168	7e-10	6.69e-09	1450.28	0.548637	0.0774483	8.87e-13	1.64e-11	metastasis associated 1 family member 3 [Source:HGNC Symbol;Acc:HGNC:23784]	chr2	42494569	42756947	1	p21	MTA3	43.08	protein_coding		10580
ENSG00000058056	659.33	-0.943279	0.183407	1.18e-07	5.85e-07	659.33	-0.583094	0.179824	0.000817986	0.00240998	659.33	-1.02018	0.1841	8.65e-09	6.21e-08	659.33	-0.369401	0.177324	0.0312345	0.0680228	659.33	0.205573	0.172923	0.210013	0.33114	659.33	0.0214791	0.172881	0.898477	0.941249	659.33	0.262116	0.173904	0.112131	0.199192	ubiquitin specific peptidase 13 [Source:HGNC Symbol;Acc:HGNC:12611]	chr3	179653032	179804366	1	q26.33	USP13	42.29	protein_coding		15296
ENSG00000058063	7816.59	0.297169	0.0994869	0.00269259	0.00739042	7816.59	0.334671	0.0993769	0.000686093	0.00204904	7816.59	0.492307	0.0995202	5.37e-07	3.17e-06	7816.59	0.244991	0.0991689	0.0127556	0.0311253	7816.59	0.231878	0.0987783	0.0166711	0.0408601	7816.59	0.0853362	0.0987498	0.379224	0.524967	7816.59	0.27135	0.0989095	0.00516726	0.0141425	ATPase phospholipid transporting 11B (putative) [Source:HGNC Symbol;Acc:HGNC:13553]	chr3	182793503	182921629	1	q26.33	ATP11B	36.02	protein_coding		9187
ENSG00000058085	174.047	0.977774	0.183957	4.5e-08	2.34e-07	174.047	0.951653	0.182426	7.43e-08	3.85e-07	174.047	0.714973	0.183975	5e-05	0.000228759	174.047	1.12988	0.18184	1.44e-10	1.14e-09	174.047	1.24507	0.182383	1.42e-12	2.56e-11	174.047	0.477501	0.184682	0.00619808	0.0170445	174.047	1.03107	0.183612	4.12e-09	4.27e-08	laminin subunit gamma 2 [Source:HGNC Symbol;Acc:HGNC:6493]	chr1	183186238	183245127	1	q25.3	LAMC2	43.26	protein_coding		6770
ENSG00000058091	2438.36	0.055419	0.0563695	0.400291	0.528838	2438.36	-0.348906	0.0567527	4e-10	2.65e-09	2438.36	0.409353	0.0554565	2.66e-13	2.83e-12	2438.36	0.170001	0.0555653	0.00282191	0.00814429	2438.36	0.677737	0.0551087	1.71e-34	1.72e-32	2438.36	0.201592	0.0558868	0.000424642	0.00151334	2438.36	0.657982	0.0551373	1.36e-32	1.52e-30	cyclin dependent kinase 14 [Source:HGNC Symbol;Acc:HGNC:8883]	chr7	90466424	91210590	1	q21.13	CDK14	37.97	protein_coding		7017
ENSG00000058262	61437.5	0.75986	0.0738085	4.4e-25	6.85e-24	61437.5	0.820705	0.0738228	5.25e-29	1.17e-27	61437.5	0.616362	0.0737633	3.95e-17	5.42e-16	61437.5	0.449733	0.0736585	7.94e-10	5.85e-09	61437.5	0.133766	0.0732741	0.0653978	0.130172	61437.5	0.575196	0.0737597	3.6e-15	6.72e-14	61437.5	-0.102052	0.0732768	0.159448	0.264374	SEC61 translocon subunit alpha 1 [Source:HGNC Symbol;Acc:HGNC:18276]	chr3	128051641	128071683	1	q21.3	SEC61A1	47.3	protein_coding		4640
ENSG00000058272	13327.8	-0.463554	0.0831442	2.03e-08	1.09e-07	13327.8	-0.40829	0.082984	8.05e-07	3.67e-06	13327.8	-0.42694	0.0829969	2.3e-07	1.42e-06	13327.8	-0.39154	0.0829242	2.11e-06	1.04e-05	13327.8	0.444511	0.0828583	6.05e-08	5.06e-07	13327.8	-0.0153385	0.0824144	0.871636	0.922473	13327.8	-0.0703343	0.082301	0.401348	0.538552	protein phosphatase 1 regulatory subunit 12A [Source:HGNC Symbol;Acc:HGNC:7618]	chr12	79773563	79935460	-1	q21.31	PPP1R12A	36.07	protein_coding		11864
ENSG00000058335	37.387	0.974506	0.381109	0.00401115	0.0106114	37.387	1.96237	0.368928	1.5e-08	8.39e-08	37.387	0.82567	0.379515	0.0104241	0.0292637	37.387	1.76604	0.371926	2.88e-07	1.58e-06	37.387	1.74962	0.375928	3.34e-07	2.42e-06	37.387	0.848451	0.386031	0.00762217	0.0204557	37.387	2.04601	0.370738	3.3e-09	3.48e-08	Ras protein specific guanine nucleotide releasing factor 1 [Source:HGNC Symbol;Acc:HGNC:9875]	chr15	78959906	79090780	-1	q25.1	RASGRF1	49.94	protein_coding		9977
ENSG00000058404	10.4468	1.60781	0.839453	0.00756165	0.0187891	10.4468	-0.187714	0.589985	0.613239	0.721016	10.4468	0.629201	0.687673	0.114096	0.216483	10.4468	2.42388	0.829063	0.000280874	0.00099063	10.4468	0.194086	0.481726	0.439869	0.579404	10.4468	1.24492	0.898192	0.0150841	0.0372368	10.4468	0.587909	0.69048	0.082682	0.155323	calcium/calmodulin dependent protein kinase II beta [Source:HGNC Symbol;Acc:HGNC:1461]	chr7	44217150	44334577	-1	p13	CAMK2B	55.17	protein_coding		8159
ENSG00000058453	558.57	-0.275985	0.135972	0.0365294	0.0750161	558.57	-0.340626	0.135402	0.010523	0.0244623	558.57	-0.375467	0.135745	0.00470518	0.0144899	558.57	-0.186649	0.134054	0.15576	0.259138	558.57	-0.0287596	0.132091	0.826482	0.89326	558.57	0.297522	0.13332	0.0213782	0.0504121	558.57	-0.583609	0.137523	1.14e-05	5.81e-05	ciliary rootlet coiled-coil, rootletin [Source:HGNC Symbol;Acc:HGNC:21299]	chr1	16740273	16972964	1	p36.13	CROCC	49.14	protein_coding		8875
ENSG00000058600	3795.76	0.804065	0.116081	2.22e-12	1.67e-11	3795.76	0.532665	0.115703	3.05e-06	1.3e-05	3795.76	0.907979	0.116274	2.33e-15	2.85e-14	3795.76	0.392723	0.115347	0.000520995	0.00174505	3795.76	-0.294641	0.115144	0.00861401	0.0229179	3795.76	-0.379258	0.11576	0.000910634	0.00302304	3795.76	-0.397351	0.115749	0.000443872	0.00158562	RNA polymerase III subunit E [Source:HGNC Symbol;Acc:HGNC:30347]	chr16	22297375	22335101	1	p12.2	POLR3E	51.68	protein_coding		9486
ENSG00000058668	25064.6	0.130036	0.203004	0.508072	0.629586	25064.6	0.541614	0.206102	0.00601711	0.0148097	25064.6	0.103629	0.20015	0.582732	0.716358	25064.6	1.05168	0.210403	1.75e-07	9.87e-07	25064.6	1.47416	0.211911	4.55e-13	8.83e-12	25064.6	1.06883	0.211312	9.88e-08	6.89e-07	25064.6	1.53868	0.211804	4.62e-14	1.02e-12	ATPase plasma membrane Ca2+ transporting 4 [Source:HGNC Symbol;Acc:HGNC:817]	chr1	203626787	203744081	1	q32.1	ATP2B4	46.48	protein_coding		9495
ENSG00000058673	65.4425	0.0449246	0.228683	0.843917	0.897355	65.4425	0.188706	0.223987	0.376822	0.502503	65.4425	-0.0303364	0.224269	0.878871	0.932564	65.4425	-0.0567739	0.22368	0.786881	0.859584	65.4425	-0.231683	0.22489	0.254494	0.384624	65.4425	-0.320873	0.232616	0.132243	0.23262	65.4425	-0.166839	0.222243	0.405315	0.542584	zinc finger CCCH-type containing 11A [Source:HGNC Symbol;Acc:HGNC:29093]	chr1	203795623	203854999	1	q32.1	ZC3H11A	40.74	protein_coding		12829
ENSG00000058729	4543.65	-0.210164	0.148272	0.144649	0.238241	4543.65	-0.398492	0.148676	0.0059706	0.0147124	4543.65	0.0635931	0.146767	0.658782	0.777141	4543.65	-0.110958	0.147007	0.44116	0.574816	4543.65	-0.604113	0.149995	2.62e-05	0.00012897	4543.65	-0.505378	0.149176	0.000433373	0.00154123	4543.65	-0.531997	0.149421	0.000201058	0.000782723	RIO kinase 2 [Source:HGNC Symbol;Acc:HGNC:18999]	chr5	97160867	97183247	-1	q15	RIOK2	36.71	protein_coding		5489
ENSG00000058799	2514.93	-0.862398	0.131848	2.53e-11	1.75e-10	2514.93	-0.802757	0.13147	5.26e-10	3.44e-09	2514.93	-0.53773	0.130769	2.28e-05	0.000109625	2514.93	-0.858684	0.131689	2.93e-11	2.51e-10	2514.93	-0.589174	0.131129	3.07e-06	1.84e-05	2514.93	-0.49192	0.130576	0.000101903	0.000413369	2514.93	-0.758867	0.131868	2.65e-09	2.85e-08	Yip1 domain family member 1 [Source:HGNC Symbol;Acc:HGNC:25231]	chr1	53851719	53889798	-1	p32.3	YIPF1	43.43	protein_coding		2036
ENSG00000058804	3089.9	-0.590109	0.145278	3.41e-05	0.000128159	3089.9	-0.353684	0.144129	0.0121076	0.0277174	3089.9	-0.463758	0.144519	0.000964518	0.0035051	3089.9	-0.868657	0.146223	1.12e-09	8.13e-09	3089.9	-1.24936	0.147378	3.58e-18	1.19e-16	3089.9	-1.28528	0.147418	4.72e-19	1.24e-17	3089.9	-1.21398	0.147344	2.85e-17	9e-16	NDC1 transmembrane nucleoporin [Source:HGNC Symbol;Acc:HGNC:25525]	chr1	53765478	53838463	-1	p32.3	NDC1	40.2	protein_coding		4720
ENSG00000058866	245.135	-1.08086	0.196275	1.43e-08	7.8e-08	245.135	-0.58805	0.189756	0.00129049	0.00366364	245.135	-0.322279	0.186048	0.0704671	0.14736	245.135	-0.881866	0.19338	1.95e-06	9.67e-06	245.135	-0.660089	0.192152	0.000242066	0.000957817	245.135	-1.89076	0.205639	3.98e-21	1.25e-19	245.135	-0.149771	0.180878	0.377576	0.514574	diacylglycerol kinase gamma [Source:HGNC Symbol;Acc:HGNC:2853]	chr3	186105668	186362234	-1	q27.3	DGKG	44.7	protein_coding		10975
ENSG00000059122	3399.21	0.923677	0.14905	2.35e-10	1.49e-09	3399.21	0.645616	0.148366	7.86e-06	3.17e-05	3399.21	0.35701	0.147062	0.0120974	0.0333313	3399.21	0.640129	0.148395	8.59e-06	3.9e-05	3399.21	0.275379	0.145733	0.0479282	0.100764	3399.21	0.332666	0.146587	0.0181022	0.0436102	3399.21	0.378085	0.146775	0.00699217	0.0185378	FLYWCH-type zinc finger 1 [Source:HGNC Symbol;Acc:HGNC:25404]	chr16	2911931	2951208	1	p13.3	FLYWCH1	52.32	protein_coding		8425
ENSG00000059145	1287.31	-0.399936	0.132795	0.00224618	0.00627045	1287.31	-0.69212	0.13368	1.27e-07	6.41e-07	1287.31	-0.00350738	0.130694	0.970968	0.983057	1287.31	-0.96011	0.134819	3.23e-13	3.29e-12	1287.31	0.296938	0.130474	0.0195222	0.0468627	1287.31	0.234183	0.130482	0.0653747	0.130646	1287.31	-0.301845	0.13119	0.0179122	0.0422442	unk like zinc finger [Source:HGNC Symbol;Acc:HGNC:14184]	chr16	1363205	1414751	-1	p13.3	UNKL	57.82	protein_coding		7494
ENSG00000059377	2438.05	-1.68752	0.112931	3.43e-51	1.34e-49	2438.05	-2.01455	0.113055	7.85e-72	8.02e-70	2438.05	-0.652842	0.111291	2.58e-09	1.94e-08	2438.05	-1.63344	0.112558	1.78e-48	1.12e-46	2438.05	-1.87698	0.113007	7.37e-63	2.3e-60	2438.05	-1.08824	0.112276	7.7e-23	2.82e-21	2438.05	-1.29665	0.112443	1.42e-31	1.47e-29	thromboxane A synthase 1 [Source:HGNC Symbol;Acc:HGNC:11609]	chr7	139777051	140020325	1	q34	TBXAS1	44.8	protein_coding		6271
ENSG00000059378	877.241	-0.495246	0.130597	0.000122165	0.000424884	877.241	-0.222605	0.129042	0.0705637	0.128139	877.241	-0.463418	0.13014	0.000226895	0.000932315	877.241	-0.841865	0.131641	4.87e-11	4.05e-10	877.241	-0.835338	0.13227	6.24e-11	8.67e-10	877.241	-0.855783	0.132544	3.28e-11	3.75e-10	877.241	-0.885405	0.132508	5.14e-12	8.47e-11	poly(ADP-ribose) polymerase family member 12 [Source:HGNC Symbol;Acc:HGNC:21919]	chr7	140023749	140062951	-1	q34	PARP12	45.56	protein_coding		5510
ENSG00000059573	12924.9	0.908227	0.064916	8.5e-45	2.71e-43	12924.9	0.921887	0.0648647	3.26e-46	1.47e-44	12924.9	0.917021	0.0649026	9.06e-46	4.31e-44	12924.9	0.994208	0.0648661	1.66e-53	1.26e-51	12924.9	0.455483	0.0648568	1.43e-12	2.57e-11	12924.9	0.502168	0.0649209	6.71e-15	1.22e-13	12924.9	0.345916	0.0648065	7.43e-08	5.99e-07	aldehyde dehydrogenase 18 family member A1 [Source:HGNC Symbol;Acc:HGNC:9722]	chr10	95605941	95656711	-1	q24.1	ALDH18A1	43.15	protein_coding		3759
ENSG00000059588	1768.82	0.387534	0.118504	0.000924913	0.00276683	1768.82	-0.0738257	0.118186	0.522044	0.641922	1768.82	0.313248	0.118001	0.00682347	0.0201231	1768.82	0.229406	0.117807	0.0481055	0.0985217	1768.82	-0.0871509	0.116981	0.449339	0.588438	1768.82	-0.751363	0.121024	1.83e-10	1.9e-09	1768.82	-0.156433	0.117351	0.17315	0.282409	TAR (HIV-1) RNA binding protein 1 [Source:HGNC Symbol;Acc:HGNC:11568]	chr1	234391313	234479179	-1	q42.2	TARBP1	40.31	protein_coding		7819
ENSG00000059691	1521.02	0.0872034	0.109133	0.41403	0.542047	1521.02	-0.169196	0.109096	0.113826	0.192058	1521.02	-0.178234	0.108935	0.100116	0.195531	1521.02	-0.405687	0.109644	0.000158592	0.000585767	1521.02	-0.693259	0.110954	1.49e-10	1.96e-09	1521.02	-0.739132	0.111326	1.17e-11	1.42e-10	1521.02	-0.641118	0.110775	3.14e-09	3.32e-08	glutamyl-tRNA amidotransferase subunit B [Source:HGNC Symbol;Acc:HGNC:8849]	chr4	151670504	151761007	-1	q31.3	GATB	43.81	protein_coding		11741
ENSG00000059728	2140.74	2.23665	0.150079	3.81e-51	1.48e-49	2140.74	2.60783	0.149809	6.78e-69	6.21e-67	2140.74	1.3171	0.150714	4.72e-19	7.19e-18	2140.74	1.78175	0.150311	2.72e-33	9.53e-32	2140.74	0.163783	0.146644	0.244676	0.373037	2140.74	1.43856	0.150878	2.17e-22	7.65e-21	2140.74	0.422043	0.148887	0.00308462	0.00896069	MAX dimerization protein 1 [Source:HGNC Symbol;Acc:HGNC:6761]	chr2	69897688	69942945	1	p13.3	MXD1	40.74	protein_coding		6351
ENSG00000059758	9317.61	-0.526293	0.149099	0.000312216	0.00101668	9317.61	-0.527463	0.149008	0.000288545	0.000918337	9317.61	-0.169898	0.146943	0.234051	0.374394	9317.61	-0.0851779	0.1468	0.550283	0.673067	9317.61	-0.851947	0.150987	5.71e-09	5.76e-08	9317.61	-0.786668	0.150477	6.24e-08	4.48e-07	9317.61	-0.587838	0.149577	4.14e-05	0.000186607	cyclin dependent kinase 17 [Source:HGNC Symbol;Acc:HGNC:8750]	chr12	96278261	96400480	-1	q23.1	CDK17	37.8	protein_coding		6467
ENSG00000059769	1825.39	0.0906977	0.140916	0.529192	0.648112	1825.39	-0.00922812	0.140447	0.931185	0.953959	1825.39	0.368637	0.14086	0.00789537	0.0228714	1825.39	0.107015	0.139932	0.444473	0.577588	1825.39	-0.81443	0.144249	4.1e-09	4.24e-08	1825.39	-0.572972	0.142917	2.99e-05	0.000134981	1825.39	-0.704498	0.143729	3.07e-07	2.19e-06	DnaJ heat shock protein family (Hsp40) member C25 [Source:HGNC Symbol;Acc:HGNC:34187]	chr9	111631334	111654351	1	q31.3	DNAJC25	42.76	protein_coding		2604
ENSG00000059804	14918.7	-0.45347	0.0717048	2.09e-10	1.33e-09	14918.7	0.558615	0.0714669	3.93e-15	3.95e-14	14918.7	-0.53662	0.0717079	4.88e-14	5.48e-13	14918.7	-0.29111	0.0714525	4.13e-05	0.000169396	14918.7	0.234426	0.0711895	0.000888995	0.0030618	14918.7	-0.246682	0.071391	0.00049207	0.00172902	14918.7	0.0580514	0.0710897	0.410673	0.547847	solute carrier family 2 member 3 [Source:HGNC Symbol;Acc:HGNC:11007]	chr12	7919230	7936187	-1	p13.31	SLC2A3	44.55	protein_coding		6071
ENSG00000059915	253.203	-0.590201	0.165117	0.000266142	0.000877536	253.203	-0.529161	0.162364	0.000874138	0.00255884	253.203	0.338051	0.156298	0.0241109	0.0604223	253.203	-0.0461172	0.156319	0.775392	0.851362	253.203	0.185906	0.154207	0.209922	0.331075	253.203	-0.0075178	0.155886	0.950484	0.977848	253.203	0.287939	0.155053	0.052579	0.106572	pleckstrin and Sec7 domain containing [Source:HGNC Symbol;Acc:HGNC:9507]	chr10	102402617	102421539	-1	q24.32	PSD	59.67	protein_coding		5979
ENSG00000060069	1928.25	0.0967306	0.0859605	0.253035	0.372347	1928.25	-0.137622	0.0859327	0.104844	0.179102	1928.25	-0.140319	0.0859184	0.101254	0.197235	1928.25	-0.0368325	0.0856258	0.659284	0.763022	1928.25	-0.506113	0.0868399	3.24e-09	3.41e-08	1928.25	-0.292737	0.0863394	0.000594233	0.00205389	1928.25	-0.692238	0.0874453	8.94e-16	2.45e-14	CTD phosphatase subunit 1 [Source:HGNC Symbol;Acc:HGNC:2498]	chr18	79679803	79754503	1	q23	CTDP1	53.38	protein_coding		6196
ENSG00000060138	6465.63	1.89173	0.153182	9.84e-36	2.33e-34	6465.63	2.04176	0.153176	2.9e-41	1.09e-39	6465.63	1.41436	0.15341	6.25e-21	1.06e-19	6465.63	2.01922	0.153234	1.97e-40	9.19e-39	6465.63	2.39626	0.153241	5.34e-56	1.34e-53	6465.63	2.07789	0.153318	1.02e-42	1.3e-40	6465.63	2.65319	0.153241	6.22e-68	3.23e-65	Y-box binding protein 3 [Source:HGNC Symbol;Acc:HGNC:2428]	chr12	10699089	10723323	-1	p13.2	YBX3	39.08	protein_coding		8621
ENSG00000060140	178.854	-0.993478	0.273551	0.000115957	0.000404944	178.854	0.11181	0.25137	0.635968	0.741129	178.854	-0.334735	0.255289	0.150011	0.267497	178.854	-0.590663	0.263602	0.0152422	0.0363257	178.854	-0.149447	0.242482	0.483999	0.620188	178.854	-1.09741	0.279199	1.64e-05	7.79e-05	178.854	-0.120164	0.241891	0.574168	0.697618	serine/threonine/tyrosine kinase 1 [Source:HGNC Symbol;Acc:HGNC:18889]	chr12	10618923	10674318	-1	p13.2	STYK1	39.44	protein_coding		3440
ENSG00000060237	8142.08	1.44136	0.229829	8.2e-11	5.41e-10	8142.08	1.69058	0.230219	3.35e-14	3.13e-13	8142.08	1.14528	0.230094	1.56e-07	9.78e-07	8142.08	1.58697	0.230531	8.85e-13	8.65e-12	8142.08	1.21603	0.231565	2.35e-08	2.11e-07	8142.08	1.34816	0.23118	8.35e-10	7.91e-09	8142.08	1.44734	0.231455	4.99e-11	7.09e-10	WNK lysine deficient protein kinase 1 [Source:HGNC Symbol;Acc:HGNC:14540]	chr12	752579	911452	1	p13.33	WNK1	38.73	protein_coding		17280
ENSG00000060303	0.779009	0.116513	0.743022	0.636956	NA	0.779009	0.215179	0.722825	0.380296	NA	0.779009	0.189067	0.653266	0.346969	NA	0.779009	0.181283	0.661471	0.383988	NA	0.779009	-0.0141826	0.520435	0.936093	NA	0.779009	0.059373	0.559785	0.677592	NA	0.779009	-0.0110568	0.524989	0.942584	NA	ribosomal protein S17 pseudogene 5 [Source:HGNC Symbol;Acc:HGNC:21352]	chr6	50857255	50857662	-1	p12.3	RPS17P5	47.79	processed_pseudogene		408
ENSG00000060339	6231.94	-0.0124521	0.0905357	0.892412	0.932079	6231.94	0.297583	0.0903541	0.000864792	0.00253403	6231.94	-0.0762803	0.0902603	0.390423	0.545977	6231.94	0.050129	0.0901567	0.56954	0.689481	6231.94	0.408369	0.0903356	4.26e-06	2.47e-05	6231.94	0.168502	0.0900585	0.0584848	0.119144	6231.94	0.334893	0.090194	0.000161292	0.000640503	cell division cycle and apoptosis regulator 1 [Source:HGNC Symbol;Acc:HGNC:24236]	chr10	68721012	68792377	1	q21.3	CCAR1	41.75	protein_coding		6059
ENSG00000060491	3109.03	-0.28582	0.0876954	0.00083228	0.00251258	3109.03	-0.457156	0.0876774	1.37e-07	6.86e-07	3109.03	-0.263344	0.0872925	0.00246656	0.00815452	3109.03	-0.363996	0.0874602	2.26e-05	9.73e-05	3109.03	-0.281186	0.087095	0.00116594	0.00390152	3109.03	-0.14387	0.0869699	0.0993081	0.18499	3109.03	-0.413288	0.0875339	1.76e-06	1.06e-05	opioid growth factor receptor [Source:HGNC Symbol;Acc:HGNC:15768]	chr20	62804835	62814000	1	q13.33	OGFR	63.45	protein_coding		4702
ENSG00000060558	0.922942	-0.181898	0.803085	0.315539	NA	0.922942	-0.106491	0.72849	0.441501	NA	0.922942	-0.129443	0.667525	0.2965	NA	0.922942	-0.0144794	0.650446	0.866602	NA	0.922942	0.038664	0.52579	0.766391	NA	0.922942	-0.0993203	0.585275	0.310903	NA	0.922942	-0.0217409	0.530071	0.77015	NA	G protein subunit alpha 15 [Source:HGNC Symbol;Acc:HGNC:4383]	chr19	3136033	3163749	1	p13.3	GNA15	52.65	protein_coding		2753
ENSG00000060566	0.0363951	-0.00435713	0.779785	0.999035	NA	0.0363951	-0.00430288	0.731538	0.970114	NA	0.0363951	-0.00324885	0.652838	0.984275	NA	0.0363951	-0.00359525	0.666867	0.966538	NA	0.0363951	0.0314786	0.532881	0.895051	NA	0.0363951	-0.00240364	0.575615	0.996964	NA	0.0363951	-0.00225098	0.537729	0.979773	NA	cAMP responsive element binding protein 3 like 3 [Source:HGNC Symbol;Acc:HGNC:18855]	chr19	4153631	4173054	1	p13.3	CREB3L3	52.71	protein_coding		2648
ENSG00000060642	1310.24	-0.213324	0.124882	0.0853824	0.154419	1310.24	-0.49976	0.125577	4.47e-05	0.000161978	1310.24	-0.00296109	0.123546	0.996796	0.998217	1310.24	-0.247281	0.124299	0.03984	0.0838983	1310.24	-0.6162	0.126371	4.27e-07	3.03e-06	1310.24	-0.347046	0.124824	0.00396748	0.0114687	1310.24	-0.635053	0.126488	1.98e-07	1.47e-06	phosphatidylinositol glycan anchor biosynthesis class V [Source:HGNC Symbol;Acc:HGNC:26031]	chr1	26787054	26800659	1	p36.11	PIGV	47.96	protein_coding		5872
ENSG00000060656	402.088	1.03834	0.140382	5.48e-14	4.59e-13	402.088	0.927832	0.139745	1.32e-11	1.01e-10	402.088	1.404	0.1388	8.77e-25	1.82e-23	402.088	1.82318	0.137115	2.9e-41	1.41e-39	402.088	0.768281	0.140958	1.69e-08	1.56e-07	402.088	1.45217	0.139072	2.24e-26	1.08e-24	402.088	1.00482	0.140287	1.78e-13	3.64e-12	protein tyrosine phosphatase receptor type U [Source:HGNC Symbol;Acc:HGNC:9683]	chr1	29236516	29326813	1	p35.3	PTPRU	51.58	protein_coding		6682
ENSG00000060688	3700.55	-0.315787	0.130867	0.0127068	0.0297282	3700.55	-0.390894	0.130888	0.00203861	0.00554798	3700.55	-0.433235	0.130931	0.000629274	0.00237308	3700.55	-0.624378	0.131714	9.24e-07	4.78e-06	3700.55	-0.44916	0.13093	0.000339565	0.00129675	3700.55	-0.688501	0.132252	6.03e-08	4.34e-07	3700.55	-0.727143	0.132432	1.06e-08	1.01e-07	small nuclear ribonucleoprotein U5 subunit 40 [Source:HGNC Symbol;Acc:HGNC:30857]	chr1	31259568	31296788	-1	p35.2	SNRNP40	42.02	protein_coding		3887
ENSG00000060709	0.208774	-0.0102394	0.779141	0.999043	NA	0.208774	-0.00979746	0.73101	0.970106	NA	0.208774	0.0536396	0.654348	0.687423	NA	0.208774	0.0390659	0.666265	0.905925	NA	0.208774	-0.00512379	0.53249	0.977474	NA	0.208774	-0.00560099	0.575354	0.996955	NA	0.208774	0.0264206	0.537499	0.892788	NA	RIMS binding protein 2 [Source:HGNC Symbol;Acc:HGNC:30339]	chr12	130396137	130716281	-1	q24.33	RIMBP2	48.94	protein_coding		9655
ENSG00000060718	5124.77	-0.263846	0.133206	0.0443382	0.0883849	5124.77	1.41413	0.133675	8.29e-27	1.66e-25	5124.77	0.407423	0.132484	0.00165397	0.00570301	5124.77	1.13964	0.133742	4.23e-18	6.3e-17	5124.77	2.79822	0.133377	7.14e-99	8.23e-96	5124.77	2.06165	0.133659	1.06e-54	2.02e-52	5124.77	2.19619	0.133587	8.28e-62	3.48e-59	collagen type XI alpha 1 chain [Source:HGNC Symbol;Acc:HGNC:2186]	chr1	102876467	103108872	-1	p21.1	COL11A1	33.18	protein_coding		9091
ENSG00000060749	2754.74	-0.269758	0.107134	0.0108939	0.0259855	2754.74	-0.0627565	0.106447	0.550097	0.666994	2754.74	-0.217128	0.106584	0.0385564	0.0897643	2754.74	0.247089	0.106231	0.0185133	0.0431272	2754.74	0.174412	0.10565	0.0922471	0.172169	2754.74	-0.055867	0.105932	0.590746	0.716966	2754.74	0.00816087	0.105499	0.939445	0.962527	glutamine and serine rich 1 [Source:HGNC Symbol;Acc:HGNC:26154]	chr11	32892811	32993316	1	p13	QSER1	38.69	protein_coding		10908
ENSG00000060762	1674.66	1.51962	0.143959	1.06e-26	1.77e-25	1674.66	1.50705	0.143888	2.26e-26	4.42e-25	1674.66	1.75771	0.143917	3.52e-35	1.14e-33	1674.66	0.983836	0.143994	2.8e-12	2.62e-11	1674.66	-0.100465	0.140601	0.458284	0.596262	1674.66	-4.95e-05	0.141141	0.999547	0.999754	1674.66	0.0551355	0.140287	0.684493	0.786556	mitochondrial pyruvate carrier 1 [Source:HGNC Symbol;Acc:HGNC:21606]	chr6	166364919	166383013	-1	q27	MPC1	38.93	protein_coding		1546
ENSG00000060971	1194.66	0.247594	0.244657	0.29041	0.414623	1194.66	0.504981	0.247774	0.0293963	0.060386	1194.66	-0.0543652	0.238196	0.820875	0.891019	1194.66	0.387559	0.244441	0.0847654	0.157717	1194.66	0.455714	0.246053	0.0386713	0.0840029	1194.66	0.741641	0.25403	0.00132862	0.00426232	1194.66	0.740801	0.254809	0.00121746	0.00390716	acetyl-CoA acyltransferase 1 [Source:HGNC Symbol;Acc:HGNC:82]	chr3	38103129	38137242	-1	p22.2	ACAA1	51.46	protein_coding		7106
ENSG00000060982	78631.2	0.246183	0.105296	0.0157053	0.0358394	78631.2	0.397626	0.105345	9.11e-05	0.000315022	78631.2	0.611922	0.1057	2.57e-09	1.94e-08	78631.2	0.640624	0.105775	5.58e-10	4.17e-09	78631.2	-0.13707	0.104277	0.202925	0.322729	78631.2	0.488957	0.105454	1.46e-06	8.35e-06	78631.2	0.180923	0.104375	0.0632632	0.124511	branched chain amino acid transaminase 1 [Source:HGNC Symbol;Acc:HGNC:976]	chr12	24810024	24949101	-1	p12.1	BCAT1	40.01	protein_coding		11415
ENSG00000061273	1917.22	-0.0401989	0.194091	0.829794	0.887177	1917.22	0.0226331	0.193051	0.903448	0.936639	1917.22	-0.332144	0.19445	0.0708557	0.14798	1917.22	-0.0623747	0.191811	0.736481	0.822067	1917.22	0.941478	0.200788	5.93e-07	4.1e-06	1917.22	0.514866	0.196407	0.00526807	0.0147562	1917.22	0.611599	0.198106	0.000924927	0.00305873	histone deacetylase 7 [Source:HGNC Symbol;Acc:HGNC:14067]	chr12	47782722	47833132	-1	q13.11	HDAC7	54.88	protein_coding		9928
ENSG00000061337	451.69	-4.14767	0.220015	3.7e-80	2.88e-78	451.69	-2.95984	0.206136	8.91e-48	4.28e-46	451.69	-3.29725	0.209359	4.8e-57	3.32e-55	451.69	-3.21614	0.207647	2.99e-55	2.38e-53	451.69	-1.13131	0.200901	3.26e-09	3.42e-08	451.69	-1.02628	0.200319	7.28e-08	5.17e-07	451.69	-1.70883	0.202084	2.85e-18	1e-16	leucine zipper tumor suppressor 1 [Source:HGNC Symbol;Acc:HGNC:13861]	chr8	20246165	20303963	-1	p21.3	LZTS1	50.43	protein_coding		5706
ENSG00000061455	74.5888	-1.16687	0.276192	8.04e-06	3.28e-05	74.5888	-0.437414	0.252355	0.0635975	0.117482	74.5888	-1.36983	0.281419	2e-07	1.23e-06	74.5888	0.048929	0.239693	0.829411	0.89001	74.5888	-0.989712	0.274329	5.57e-05	0.000255466	74.5888	-0.219334	0.242318	0.31641	0.458121	74.5888	-0.435055	0.25175	0.0505996	0.103213	PR/SET domain 6 [Source:HGNC Symbol;Acc:HGNC:9350]	chr5	123089241	123194266	1	q23.2	PRDM6	40.18	protein_coding		9230
ENSG00000061656	54.9212	1.39014	0.294103	5.53e-07	2.58e-06	54.9212	0.885249	0.293219	0.00105703	0.00304809	54.9212	1.29527	0.294749	2.23e-06	1.23e-05	54.9212	1.52167	0.291199	2.91e-08	1.8e-07	54.9212	0.735869	0.297248	0.00425519	0.0123639	54.9212	0.515281	0.292762	0.0435238	0.0927005	54.9212	0.490297	0.289558	0.0478167	0.0984151	sperm associated antigen 4 [Source:HGNC Symbol;Acc:HGNC:11214]	chr20	35615829	35621094	1	q11.22	SPAG4	59.57	protein_coding		2348
ENSG00000061676	30073.7	-0.285286	0.105483	0.0056855	0.0145499	30073.7	-0.304952	0.105378	0.00326513	0.00850585	30073.7	-0.0030293	0.104841	0.963465	0.980028	30073.7	-0.34158	0.10533	0.000958604	0.00305268	30073.7	-0.274082	0.104815	0.00745988	0.0202354	30073.7	-0.346148	0.105202	0.000766374	0.00258232	30073.7	-0.292071	0.104906	0.0043696	0.0122309	NCK associated protein 1 [Source:HGNC Symbol;Acc:HGNC:7666]	chr2	182909115	183038858	-1	q32.1	NCKAP1	35.82	protein_coding		22520
ENSG00000061794	5563.03	-0.240684	0.178521	0.150132	0.245568	5563.03	-0.538869	0.180246	0.00169115	0.00468889	5563.03	0.0396402	0.175708	0.81053	0.883766	5563.03	-0.521254	0.180017	0.00221087	0.00654128	5563.03	-0.818325	0.183076	2.35e-06	1.43e-05	5563.03	-0.895645	0.183249	2.69e-07	1.75e-06	5563.03	-0.792421	0.182823	4.93e-06	2.7e-05	mitochondrial ribosomal protein S35 [Source:HGNC Symbol;Acc:HGNC:16635]	chr12	27710822	27756295	1	p11.22	MRPS35	38.61	protein_coding		1930
ENSG00000061918	256.317	-2.48189	0.166653	4.21e-51	1.63e-49	256.317	-3.02634	0.171283	6.55e-71	6.34e-69	256.317	-1.76757	0.157774	4.58e-30	1.21e-28	256.317	-1.61075	0.155625	5.41e-26	1.32e-24	256.317	-1.7779	0.157633	1.51e-30	1.25e-28	256.317	-0.356432	0.147216	0.0115314	0.0294413	256.317	-2.00044	0.159626	3.86e-37	5.75e-35	guanylate cyclase 1 soluble subunit beta 1 [Source:HGNC Symbol;Acc:HGNC:4687]	chr4	155758992	155807811	1	q32.1	GUCY1B1	36.48	protein_coding		3944
ENSG00000061936	2101.06	0.260584	0.0956809	0.00589593	0.0150236	2101.06	0.278862	0.0953492	0.00301368	0.00791123	2101.06	0.00913516	0.0954538	0.924963	0.961063	2101.06	0.166755	0.0952065	0.0745691	0.141929	2101.06	0.417508	0.0953533	8.72e-06	4.75e-05	2101.06	0.224142	0.0952875	0.017703	0.0427694	2101.06	0.28176	0.0951195	0.00274084	0.00806548	splicing factor SWAP [Source:HGNC Symbol;Acc:HGNC:10790]	chr12	131711081	131799738	1	q24.33	SFSWAP	46.45	protein_coding		10158
ENSG00000061938	755.626	0.786233	0.225911	0.000267977	0.000883054	755.626	0.822146	0.226038	0.00012903	0.000435656	755.626	0.488041	0.222349	0.0191231	0.0495756	755.626	0.929899	0.227292	1.48e-05	6.53e-05	755.626	1.35937	0.229686	4.28e-10	5.22e-09	755.626	0.794442	0.227637	0.000164951	0.000642752	755.626	1.05726	0.229601	8.05e-07	5.28e-06	tyrosine kinase non receptor 2 [Source:HGNC Symbol;Acc:HGNC:19297]	chr3	195863364	195911945	-1	q29	TNK2	58.27	protein_coding		12245
ENSG00000061987	8330.8	1.19065	0.0705518	2.21e-64	1.26e-62	8330.8	1.25423	0.0704667	1.87e-71	1.88e-69	8330.8	1.07767	0.0705614	3.31e-53	2.02e-51	8330.8	1.08657	0.0705089	4e-54	3.09e-52	8330.8	0.551909	0.0706146	2.99e-15	7.58e-14	8330.8	0.594483	0.0706729	2.24e-17	5.1e-16	8330.8	0.6443	0.070635	3.42e-20	1.48e-18	MON2 homolog, regulator of endosome-to-Golgi trafficking [Source:HGNC Symbol;Acc:HGNC:29177]	chr12	62466817	62600476	1	q14.1	MON2	36.21	protein_coding		16014
ENSG00000062038	1.73671	-0.226364	0.734429	0.483859	0.607842	1.73671	-0.0715285	0.658317	0.803916	0.867909	1.73671	0.06421	0.59694	0.806699	0.881198	1.73671	-0.0566794	0.609707	0.817686	0.881949	1.73671	0.0130727	0.499527	0.948259	0.96838	1.73671	-0.0816761	0.54558	0.663146	0.774157	1.73671	-0.252043	0.595699	0.128316	0.222224	cadherin 3 [Source:HGNC Symbol;Acc:HGNC:1762]	chr16	68636189	68727468	1	q22.1	CDH3	49.21	protein_coding		6392
ENSG00000062096	0.359	0.0772063	0.782559	0.646421	NA	0.359	-0.0108305	0.73095	0.9701	NA	0.359	0.0506143	0.653976	0.70206	NA	0.359	0.0474641	0.667334	0.782377	NA	0.359	-0.00560935	0.532465	0.977468	NA	0.359	-0.00618108	0.575322	0.996949	NA	0.359	-0.00560593	0.537491	0.979759	NA	arylsulfatase F [Source:HGNC Symbol;Acc:HGNC:721]	chrX	3041471	3112727	1	p22.33	ARSF	40.73	protein_coding		2205
ENSG00000062194	6053.21	-0.420964	0.143116	0.00278507	0.00761741	6053.21	-0.332565	0.142713	0.0156987	0.034882	6053.21	-0.0198143	0.141084	0.904722	0.948555	6053.21	-0.4464	0.14306	0.0011739	0.00367694	6053.21	-0.356264	0.142083	0.00809121	0.0216925	6053.21	-0.508715	0.143396	0.000220245	0.000835657	6053.21	-0.565971	0.143857	3.78e-05	0.000172166	GC-rich promoter binding protein 1 [Source:HGNC Symbol;Acc:HGNC:29520]	chr5	57173948	57264679	1	q11.2	GPBP1	40.02	protein_coding		6472
ENSG00000062282	176.832	0.92641	0.198413	1.39e-06	6.19e-06	176.832	0.46856	0.19667	0.0132311	0.0300076	176.832	1.85928	0.194985	2.09e-22	3.85e-21	176.832	1.42837	0.196015	6.22e-14	6.75e-13	176.832	0.13324	0.191616	0.453623	0.592146	176.832	0.11055	0.194614	0.540619	0.673411	176.832	-0.138513	0.195005	0.445464	0.582039	diacylglycerol O-acyltransferase 2 [Source:HGNC Symbol;Acc:HGNC:16940]	chr11	75759512	75801535	1	q13.5	DGAT2	52.02	protein_coding		7904
ENSG00000062370	817.852	-0.502239	0.189005	0.00576447	0.0147341	817.852	-0.701894	0.190305	0.000128245	0.000433434	817.852	-0.265749	0.185309	0.134828	0.246727	817.852	-0.583292	0.189216	0.00125732	0.00391664	817.852	-0.89725	0.193364	7.99e-07	5.38e-06	817.852	-0.653467	0.190858	0.00027288	0.00101352	817.852	-0.852066	0.193046	2.55e-06	1.49e-05	zinc finger protein 112 [Source:HGNC Symbol;Acc:HGNC:12892]	chr19	44326555	44367217	-1	q13.31	ZNF112	38.31	protein_coding		3848
ENSG00000062485	5396.68	-0.424617	0.159881	0.00643546	0.0162467	5396.68	-0.263846	0.158787	0.0879141	0.154267	5396.68	-0.61559	0.160801	7.4e-05	0.000330073	5396.68	-0.453556	0.159629	0.003357	0.00951849	5396.68	0.478948	0.159545	0.0015834	0.00513002	5396.68	0.181685	0.156776	0.243114	0.375635	5396.68	0.495299	0.159673	0.00108299	0.00352253	citrate synthase [Source:HGNC Symbol;Acc:HGNC:2422]	chr12	56271699	56300391	-1	q13.3	CS	46.15	protein_coding		6401
ENSG00000062524	66.7856	0.530899	0.293165	0.0505849	0.098901	66.7856	0.397738	0.287479	0.131694	0.216642	66.7856	0.347134	0.284881	0.177425	0.30391	66.7856	0.700245	0.294398	0.00827799	0.0212622	66.7856	-0.295979	0.285072	0.222087	0.346181	66.7856	-0.067085	0.275205	0.780569	0.859744	66.7856	0.0845264	0.2683	0.724942	0.815514	leukocyte receptor tyrosine kinase [Source:HGNC Symbol;Acc:HGNC:6721]	chr15	41503637	41513887	-1	q15.1	LTK	57.9	protein_coding		3491
ENSG00000062582	95.077	-0.612188	0.235066	0.00602804	0.0153216	95.077	-0.952974	0.240344	2.72e-05	0.00010216	95.077	-0.368973	0.22614	0.0805129	0.164277	95.077	-0.576299	0.231254	0.00761275	0.0197337	95.077	-0.531914	0.231683	0.0108366	0.028095	95.077	-0.544391	0.2332	0.0105025	0.027173	95.077	-0.504522	0.230442	0.0153542	0.0369044	mitochondrial ribosomal protein S24 [Source:HGNC Symbol;Acc:HGNC:14510]	chr7	43866558	43869893	-1	p13	MRPS24	50.93	protein_coding		2607
ENSG00000062598	2638.71	0.354544	0.159647	0.0232505	0.0507323	2638.71	0.475278	0.15988	0.00231159	0.00622507	2638.71	0.046979	0.157551	0.760266	0.849031	2638.71	0.328446	0.158795	0.0332736	0.0718558	2638.71	0.71552	0.161691	3.68e-06	2.17e-05	2638.71	0.679611	0.161296	1.16e-05	5.64e-05	2638.71	0.608953	0.160972	7.43e-05	0.00031802	engulfment and cell motility 2 [Source:HGNC Symbol;Acc:HGNC:17233]	chr20	46366050	46432985	-1	q13.12	ELMO2	44.15	protein_coding		6597
ENSG00000062650	8192.83	0.454162	0.0715945	2.06e-10	1.32e-09	8192.83	0.512587	0.0715297	7.79e-13	6.64e-12	8192.83	0.450028	0.0715309	2.99e-10	2.46e-09	8192.83	0.239342	0.07142	0.000783376	0.00254001	8192.83	0.0141416	0.0712346	0.839941	0.902341	8192.83	-0.0945579	0.0714816	0.179714	0.296512	8192.83	-0.0533364	0.0713003	0.447085	0.583496	WAPL cohesin release factor [Source:HGNC Symbol;Acc:HGNC:23293]	chr10	86435256	86521792	-1	q23.2	WAPL	39.86	protein_coding		7205
ENSG00000062716	12649.9	-0.626963	0.080293	2.78e-15	2.54e-14	12649.9	-0.169311	0.0797875	0.0321269	0.0653652	12649.9	-0.23455	0.0797557	0.00308981	0.0099592	12649.9	-0.726541	0.0802558	7.57e-20	1.25e-18	12649.9	-0.227747	0.0795558	0.00384987	0.0113326	12649.9	0.185655	0.0795667	0.0201326	0.047851	12649.9	-0.389592	0.0798735	8.02e-07	5.27e-06	vacuole membrane protein 1 [Source:HGNC Symbol;Acc:HGNC:29559]	chr17	59707192	59842255	1	q23.1	VMP1	39.75	protein_coding		6854
ENSG00000062725	9926.52	-0.367329	0.143458	0.00943337	0.0228329	9926.52	-0.42841	0.143641	0.00208456	0.00566341	9926.52	0.0894982	0.141757	0.510259	0.655244	9926.52	-0.247673	0.142601	0.0691417	0.133357	9926.52	-0.44434	0.143458	0.00111642	0.00375812	9926.52	-0.327347	0.14253	0.0166012	0.0404441	9926.52	-0.390835	0.142961	0.00404219	0.0114206	amyloid beta precursor protein binding protein 2 [Source:HGNC Symbol;Acc:HGNC:622]	chr17	60443158	60526242	-1	q23.2	APPBP2	39.71	protein_coding		9890
ENSG00000062822	444.781	0.772247	0.136301	7.93e-09	4.44e-08	444.781	0.544226	0.135674	4.15e-05	0.000151264	444.781	0.891444	0.135786	1.87e-11	1.72e-10	444.781	0.513437	0.135531	0.000101673	0.000390055	444.781	0.973772	0.135858	1.7e-13	3.52e-12	444.781	0.487759	0.136387	0.000217114	0.000824696	444.781	0.389819	0.135555	0.00281664	0.00826558	DNA polymerase delta 1, catalytic subunit [Source:HGNC Symbol;Acc:HGNC:9175]	chr19	50384204	50418018	1	q13.33	POLD1	55.06	protein_coding		4934
ENSG00000063015	0.256292	-0.00773352	0.779364	0.999043	NA	0.256292	0.0793702	0.735718	0.598891	NA	0.256292	0.0429545	0.652794	0.888327	NA	0.256292	-0.00644075	0.666605	0.96653	NA	0.256292	-0.00392787	0.532559	0.977475	NA	0.256292	-0.00431036	0.575445	0.996956	NA	0.256292	-0.00394326	0.53759	0.979765	NA	seizure related 6 homolog [Source:HGNC Symbol;Acc:HGNC:15955]	chr17	28954901	29006440	-1	q11.2	SEZ6	54.21	protein_coding		4962
ENSG00000063046	68134.2	0.619802	0.13356	1.29e-06	5.74e-06	68134.2	0.151395	0.132058	0.177147	0.276589	68134.2	0.650031	0.133716	3.46e-07	2.09e-06	68134.2	0.352549	0.132399	0.00383701	0.0107378	68134.2	-0.391629	0.132334	0.00359415	0.0106653	68134.2	-0.211827	0.131367	0.131465	0.23152	68134.2	-0.411157	0.132493	0.00218606	0.00661736	eukaryotic translation initiation factor 4B [Source:HGNC Symbol;Acc:HGNC:3285]	chr12	53006282	53042215	1	q13.13	EIF4B	42.71	protein_coding		6028
ENSG00000063127	52.9661	-1.45256	0.432287	0.000151192	0.00051883	52.9661	-1.6917	0.434406	1.38e-05	5.4e-05	52.9661	-1.19775	0.426799	0.000949261	0.00345656	52.9661	-0.81343	0.404681	0.0156735	0.037217	52.9661	-0.386569	0.3622	0.163232	0.272817	52.9661	0.0276439	0.330376	0.92054	0.957707	52.9661	-0.396728	0.363504	0.156365	0.260222	solute carrier family 6 member 16 [Source:HGNC Symbol;Acc:HGNC:13622]	chr19	49289638	49325215	-1	q13.33	SLC6A16	43.07	protein_coding		3589
ENSG00000063169	71.9869	0.392825	0.343348	0.20185	0.311789	71.9869	0.691911	0.352022	0.0259349	0.05426	71.9869	-0.0153345	0.324091	0.957873	0.978674	71.9869	0.186558	0.326609	0.513043	0.641198	71.9869	0.809975	0.366087	0.00665807	0.0183116	71.9869	0.666248	0.356448	0.0235585	0.0547584	71.9869	0.846354	0.36662	0.00503121	0.01381	BRD4 interacting chromatin remodeling complex associated protein [Source:HGNC Symbol;Acc:HGNC:4332]	chr19	47608196	47703277	1	q13.33	BICRA	51.9	protein_coding		7688
ENSG00000063176	721.981	0.266448	0.15476	0.0795032	0.145505	721.981	-0.183603	0.154575	0.220137	0.330133	721.981	0.0188541	0.15323	0.915504	0.955236	721.981	-0.0718188	0.153344	0.628868	0.738755	721.981	0.125907	0.151368	0.385498	0.526319	721.981	-0.172611	0.15323	0.245064	0.378048	721.981	-0.00977548	0.151258	0.92438	0.953564	sphingosine kinase 2 [Source:HGNC Symbol;Acc:HGNC:18859]	chr19	48619291	48630717	1	q13.33	SPHK2	56.78	protein_coding		6009
ENSG00000063177	28585.5	-0.10432	0.119046	0.37406	0.502892	28585.5	-0.500687	0.119618	2.13e-05	8.11e-05	28585.5	-0.0660399	0.11844	0.569236	0.705578	28585.5	-0.257402	0.118868	0.0274862	0.0609296	28585.5	-0.332007	0.11872	0.00401608	0.011749	28585.5	-0.42562	0.119277	0.000254986	0.000954012	28585.5	-0.39106	0.119062	0.00073032	0.00246657	ribosomal protein L18 [Source:HGNC Symbol;Acc:HGNC:10310]	chr19	48615328	48619184	-1	q13.33	RPL18	55.98	protein_coding		3857
ENSG00000063180	68.3671	-0.857462	0.267136	0.000622982	0.00192568	68.3671	-0.655695	0.255031	0.00591228	0.0145859	68.3671	-0.264057	0.240309	0.235451	0.376149	68.3671	0.421484	0.234352	0.0541284	0.108695	68.3671	0.53652	0.237122	0.0119416	0.0305651	68.3671	-0.0794413	0.231672	0.704895	0.804752	68.3671	0.0119785	0.22599	0.956621	0.971096	carbonic anhydrase 11 [Source:HGNC Symbol;Acc:HGNC:1370]	chr19	48637946	48646187	-1	q13.33	CA11	53.77	protein_coding		1946
ENSG00000063241	3428.51	0.321856	0.161754	0.0425369	0.085209	3428.51	0.062381	0.160567	0.696197	0.789077	3428.51	0.390168	0.161448	0.0127226	0.0348184	3428.51	0.273954	0.160688	0.0799378	0.150282	3428.51	-0.981149	0.16593	7.32e-10	8.61e-09	3428.51	-0.136586	0.158829	0.3677	0.512582	3428.51	-1.05726	0.166097	3.8e-11	5.49e-10	isochorismatase domain containing 2 [Source:HGNC Symbol;Acc:HGNC:26278]	chr19	55452985	55462343	-1	q13.42	ISOC2	56.69	protein_coding		4408
ENSG00000063244	6807.15	-0.439831	0.111349	5.45e-05	0.000198552	6807.15	-0.201408	0.110679	0.0650098	0.119718	6807.15	-0.491828	0.111272	6.62e-06	3.42e-05	6807.15	-0.432277	0.1111	6.96e-05	0.000274789	6807.15	0.0107893	0.10943	0.936432	0.963279	6807.15	-0.0382323	0.109783	0.724454	0.818249	6807.15	-0.153056	0.109767	0.149638	0.250839	U2 small nuclear RNA auxiliary factor 2 [Source:HGNC Symbol;Acc:HGNC:23156]	chr19	55654146	55674716	1	q13.42	U2AF2	56.03	protein_coding		4116
ENSG00000063245	2865.74	0.855753	0.287556	0.00138523	0.00401703	2865.74	1.00293	0.290162	0.000188238	0.000617978	2865.74	0.277863	0.270884	0.255495	0.399424	2865.74	0.689043	0.285207	0.00751425	0.0195099	2865.74	0.577702	0.283947	0.0183505	0.0444078	2865.74	1.24283	0.295064	4.03e-06	2.14e-05	2865.74	1.02772	0.29506	9.32e-05	0.000389313	epsin 1 [Source:HGNC Symbol;Acc:HGNC:21604]	chr19	55675226	55709858	1	q13.42	EPN1	54.85	protein_coding		17616
ENSG00000063322	2641.28	-0.0301943	0.12775	0.806519	0.870822	2641.28	0.22045	0.127455	0.0795689	0.141747	2641.28	-0.0552331	0.126975	0.653734	0.773226	2641.28	-0.309286	0.127757	0.0133989	0.0325063	2641.28	-0.360505	0.127708	0.00350305	0.0104324	2641.28	-0.259767	0.127277	0.0355889	0.0782239	2641.28	-0.150903	0.126245	0.216689	0.337449	mediator complex subunit 29 [Source:HGNC Symbol;Acc:HGNC:23074]	chr19	39391303	39400641	1	q13.2	MED29	52.37	protein_coding		3839
ENSG00000063438	208.627	-1.05801	0.208725	1.68e-07	8.2e-07	208.627	-0.581967	0.20077	0.00245979	0.00659165	208.627	-1.42269	0.212702	4.36e-12	4.23e-11	208.627	-0.686255	0.202482	0.000350364	0.00121375	208.627	-0.103558	0.18949	0.54351	0.675316	208.627	-0.00115227	0.190425	0.999769	0.999879	208.627	-0.442195	0.198475	0.01529	0.0367734	aryl-hydrocarbon receptor repressor [Source:HGNC Symbol;Acc:HGNC:346]	chr5	321714	438291	1	p15.33	AHRR	51.64	protein_coding		9480
ENSG00000063515	0.543818	0.0776986	0.782855	0.555669	NA	0.543818	0.0499523	0.731354	0.789092	NA	0.543818	-0.0106544	0.652305	0.984208	NA	0.543818	0.0502184	0.667876	0.659869	NA	0.543818	-0.00722706	0.532408	0.977396	NA	0.543818	0.0254402	0.575013	0.87542	NA	0.543818	-0.00730502	0.537432	0.979693	NA	goosecoid homeobox 2 [Source:HGNC Symbol;Acc:HGNC:4613]	chr22	19146993	19150292	-1	q11.21	GSC2	64.33	protein_coding		2625
ENSG00000063587	1991.31	1.78103	0.245587	6.97e-14	5.81e-13	1991.31	1.98423	0.246055	8.01e-17	9.06e-16	1991.31	1.41117	0.246699	1.69e-09	1.3e-08	1991.31	1.85091	0.245415	5.85e-15	6.91e-14	1991.31	1.03941	0.246584	4.73e-06	2.72e-05	1991.31	1.58853	0.245973	1.56e-11	1.86e-10	1991.31	1.40814	0.246818	1.58e-09	1.78e-08	zinc finger protein 275 [Source:HGNC Symbol;Acc:HGNC:13069]	chrX	153334147	153360110	1	q28	ZNF275	49.09	protein_coding		8147
ENSG00000063601	3722.97	-0.101791	0.0800364	0.200297	0.309829	3722.97	0.1751	0.0795502	0.027144	0.0563788	3722.97	-0.14383	0.0798115	0.0689561	0.144856	3722.97	0.150331	0.0794539	0.057293	0.113835	3722.97	0.706087	0.0796429	3.26e-19	1.19e-17	3722.97	0.180482	0.0794896	0.0218486	0.0513968	3722.97	0.689804	0.0796385	2.07e-18	7.46e-17	myotubularin related protein 1 [Source:HGNC Symbol;Acc:HGNC:7449]	chrX	150692971	150765108	1	q28	MTMR1	42.48	protein_coding		6328
ENSG00000063660	16166.9	-0.209949	0.111821	0.0529365	0.10288	16166.9	-0.324343	0.111858	0.0029846	0.00784546	16166.9	0.152642	0.111269	0.174016	0.29942	16166.9	-0.235595	0.111471	0.0310543	0.0676844	16166.9	0.348005	0.111473	0.00163671	0.00528594	16166.9	0.368048	0.111553	0.000782505	0.00263098	16166.9	-0.10629	0.110486	0.325193	0.460251	glypican 1 [Source:HGNC Symbol;Acc:HGNC:4449]	chr2	240435663	240468076	1	q37.3	GPC1	64.64	protein_coding		6522
ENSG00000063761	248.734	0.32024	0.16277	0.0442311	0.0881844	248.734	0.117744	0.161464	0.455468	0.578869	248.734	0.149669	0.161075	0.331045	0.48427	248.734	0.260759	0.160698	0.0947201	0.17288	248.734	-0.210799	0.161702	0.168564	0.279435	248.734	0.0171467	0.160554	0.911324	0.951051	248.734	-0.392002	0.165583	0.0125126	0.030936	aarF domain containing kinase 1 [Source:HGNC Symbol;Acc:HGNC:19038]	chr14	77800109	77935014	1	q24.3	ADCK1	47.62	protein_coding		5293
ENSG00000063854	1969.45	0.92192	0.0957193	3.02e-22	4.13e-21	1969.45	0.659281	0.0955203	2.64e-12	2.14e-11	1969.45	0.549689	0.0956731	6.1e-09	4.44e-08	1969.45	0.40021	0.0954556	2.14e-05	9.26e-05	1969.45	-0.106396	0.0954253	0.259471	0.390444	1969.45	0.25987	0.0955923	0.00625148	0.0171741	1969.45	0.398709	0.0954873	2.14e-05	0.000103108	hydroxyacylglutathione hydrolase [Source:HGNC Symbol;Acc:HGNC:4805]	chr16	1795620	1827157	-1	p13.3	HAGH	53.32	protein_coding		5839
ENSG00000063978	6355.86	0.723056	0.0865607	3.5e-17	3.57e-16	6355.86	0.551771	0.0864044	1.01e-10	7.11e-10	6355.86	0.639498	0.0864974	7.06e-14	7.83e-13	6355.86	0.350355	0.0862423	3.69e-05	0.000152901	6355.86	-0.918896	0.0876112	3.46e-26	2.13e-24	6355.86	-0.673399	0.0873235	6.97e-15	1.26e-13	6355.86	-0.269995	0.0862808	0.00165369	0.00515604	ring finger protein 4 [Source:HGNC Symbol;Acc:HGNC:10067]	chr4	2462220	2625320	1	p16.3	RNF4	47.38	protein_coding		7141
ENSG00000064012	1174.41	-0.882375	0.145856	6.92e-10	4.24e-09	1174.41	-1.04844	0.146092	2.38e-13	2.1e-12	1174.41	-0.615226	0.144556	1.2e-05	5.98e-05	1174.41	-0.726675	0.144947	2.59e-07	1.43e-06	1174.41	-0.305978	0.14189	0.0238263	0.0556374	1174.41	-0.667532	0.145227	1.92e-06	1.08e-05	1174.41	-0.444713	0.143363	0.00121567	0.00390237	caspase 8 [Source:HGNC Symbol;Acc:HGNC:1509]	chr2	201233443	201287711	1	q33.1	CASP8	43.9	protein_coding		7243
ENSG00000064042	80.5475	-1.29858	0.267687	3.2e-07	1.53e-06	80.5475	-1.00714	0.258895	3.53e-05	0.000130183	80.5475	-1.86952	0.27795	2.05e-12	2.04e-11	80.5475	-1.1783	0.262684	1.7e-06	8.49e-06	80.5475	-0.723341	0.256205	0.0015726	0.00509754	80.5475	-0.276636	0.237876	0.199109	0.321668	80.5475	-1.31183	0.268489	1.43e-07	1.09e-06	LIM and calponin homology domains 1 [Source:HGNC Symbol;Acc:HGNC:29191]	chr4	41359607	41700044	1	p13	LIMCH1	40.5	protein_coding		10862
ENSG00000064102	2163.38	-0.618429	0.098018	1.79e-10	1.15e-09	2163.38	-0.532713	0.0974982	3.48e-08	1.87e-07	2163.38	-0.761416	0.0981924	4.58e-15	5.49e-14	2163.38	-0.641882	0.0977494	2.79e-11	2.39e-10	2163.38	0.0120789	0.0957584	0.865436	0.919645	2163.38	-0.708653	0.0982762	2.64e-13	3.95e-12	2163.38	-0.321748	0.0967814	0.000782323	0.00262648	integrator complex subunit 13 [Source:HGNC Symbol;Acc:HGNC:20174]	chr12	26905181	26938326	-1	p11.23	INTS13	36.38	protein_coding		3059
[truncated: 39,869 more rows]
